# Supplementary material for: Organ-specific proteomic aging clocks predict disease and longevity across diverse populations
Source: Nat Aging. 2025 Nov 26;6(1):162–80. doi: 10.1038/s43587-025-01016-8 (PMC12823432; doi:10.1038/s43587-025-01016-8)
Supplement: Supplementary file 3 — Supplementary Tables 1–18. [file 43587_2025_1016_MOESM3_ESM.xlsx]

## Sheet: Table of contents
List of supplementary tables
ST1	Characteristics of study participants in the UKB, CKB and NHS
ST2	Tissue to organ mapping in GTEx (v8)
ST3	Details of proteins on the Olink Explore 3072 platform with annotation of organ enrichment
ST4	Age-related proteins in organ aging clocks
ST5	Correlation of proteomic organ age with chronological age across cohorts
ST6	Correlation patterns of organ age gap across cohorts
ST7	Association of organ aging with incident diseases and death in the UKB
ST8	Association of organ aging with incident diseases and death in the CKB
ST9	Association of organ aging with incident diseases and death in the NHS
ST10	Correlation of disease progression with organ aging
ST11	Association of extreme ageotypes with incident diseases and death in the UKB
ST12	Definition of disease outcomes in the UKB
ST13	Definition of age-related phenotypes and covariables in the UKB
ST14	Definition of disease outcomes in the CKB
ST15	Independent genome-wide significant SNPs for brain aging
ST16	Overlap and enrichment of genes of brain aging in GWAS catalog reported gene set
ST17	Independent genome-wide significant SNPs for organismal aging
ST18	Overlap and enrichment of genes of organismal aging in GWAS catalog reported gene set

## Sheet: ST1
	UKB		CKB		NHS
	(n = 43,616)		(n = 3,977)		(n = 800)
Age
Mean (SD)	57 (8)		57 (12)		59 (7)
Range (years)	39-71		30-78		43-69
Sex, n (%)
Female	20021 (45.9%)		2137 (53.7%)		800 (100%)
BMI (kg/m2)
Mean (SD)	27 (4.8)		24 (3.6)		25 (4.8)
Ethnicity, n (%)
White	40857 (93.5%)		-		794 (99.3%)
Black	1047 (2.4%)		-		-
Asian	957 (2.2%)		-		-
Other	531 (1.2%)		-		6 (0.7%)
Mixed	283 (0.7%)		-		-
Smoking, n (%)
Current smokers	4666 (10.7%)		1199 (30.1%)		117 (14.6%)
Alcohol consumption
,n (%) / Mean (SD)	Frequency (never)				g/day
	3794 (8.7%)		1871 (47.0%)		7 (12.3)
Physical activity
,n (%) / Mean (SD)	IPAQ group (High)		-		Met-hours/week
	14088 (32.3%)		-		14.2 (16.7)

## Sheet: ST2
Tissue	Organ
Artery...Aorta	Artery
Artery...Tibial	Artery
Artery...Coronary	Artery
Brain...Anterior.cingulate.cortex..BA24.	Brain
Brain...Hippocampus	Brain
Brain...Cerebellum	Brain
Brain...Hypothalamus	Brain
Brain...Substantia.nigra	Brain
Brain...Putamen..basal.ganglia.	Brain
Brain...Nucleus.accumbens..basal.ganglia.	Brain
Brain...Caudate..basal.ganglia.	Brain
Brain...Frontal.Cortex..BA9.	Brain
Brain...Amygdala	Brain
Brain...Cerebellar.Hemisphere	Brain
Brain...Spinal.cord..cervical.c.1.	Brain
Nerve...Tibial	Brain
Brain...Cortex	Brain
Heart...Left.Ventricle	Heart
Heart...Atrial.Appendage	Heart
Whole.Blood	Immune
Spleen	Immune
Colon...Transverse	Intestine
Small.Intestine...Terminal.Ileum	Intestine
Colon...Sigmoid	Intestine
Kidney...Cortex	Kidney
Kidney...Medulla	Kidney
Liver	Liver
Lung	Lung
Muscle...Skeletal	Muscle
Pancreas	Pancreas

## Sheet: ST3
GeneName	Target Full Name	Tissue
A1BG	Alpha-1B-glycoprotein	Liver
AAMDC	Mth938 domain-containing protein	Organismal
AARSD1	Alanyl-tRNA editing protein Aarsd1	Organismal
ABCA2	ATP-binding cassette sub-family A member 2	Brain
ABHD14B	Protein ABHD14B	Organismal
ABL1	Tyrosine-protein kinase ABL1	Organismal
ABO	Histo-blood group ABO system transferase	Organismal
ABRAXAS2	BRISC complex subunit Abraxas 2	Organismal
ACAA1	3-ketoacyl-CoA thiolase, peroxisomal	Organismal
ACADM	Medium-chain specific acyl-CoA dehydrogenase, mitochondrial	Organismal
ACADSB	Short/branched chain specific acyl-CoA dehydrogenase, mitochondrial	Organismal
ACAN	Aggrecan core protein	Artery
ACE	Angiotensin-converting enzyme	Organismal
ACE2	Angiotensin-converting enzyme 2	Organismal
ACHE	Acetylcholinesterase	Organismal
ACOT13	Acyl-coenzyme A thioesterase 13	Organismal
ACOX1	Peroxisomal acyl-coenzyme A oxidase 1	Organismal
ACP1	Low molecular weight phosphotyrosine protein phosphatase	Organismal
ACP5	Tartrate-resistant acid phosphatase type 5	Organismal
ACP6	Lysophosphatidic acid phosphatase type 6	Organismal
ACRBP	Acrosin-binding protein	Male
ACRV1	Acrosomal protein SP-10	Male
ACSL1	Long-chain-fatty-acid--CoA ligase 1	Organismal
ACTA2	Actin, aortic smooth muscle	Organismal
ACTN2	Alpha-actinin-2	Organismal
ACTN4	Alpha-actinin-4	Organismal
ACVRL1	Serine/threonine-protein kinase receptor R3	Organismal
ACY1	Aminoacylase-1	Organismal
ACY3	N-acyl-aromatic-L-amino acid amidohydrolase	Organismal
ACYP1	Acylphosphatase-1	Organismal
ADA	Adenosine deaminase	Organismal
ADA2	Adenosine deaminase 2	Organismal
ADAM12	Disintegrin and metalloproteinase domain-containing protein 12	Organismal
ADAM15	Disintegrin and metalloproteinase domain-containing protein 15	Organismal
ADAM22	Disintegrin and metalloproteinase domain-containing protein 22	Brain
ADAM23	Disintegrin and metalloproteinase domain-containing protein 23	Organismal
ADAM8	Disintegrin and metalloproteinase domain-containing protein 8	Immune
ADAM9	Disintegrin and metalloproteinase domain-containing protein 9	Organismal
ADAMTS1	A disintegrin and metalloproteinase with thrombospondin motifs 1	Organismal
ADAMTS13	A disintegrin and metalloproteinase with thrombospondin motifs 13	Organismal
ADAMTS15	A disintegrin and metalloproteinase with thrombospondin motifs 15	Organismal
ADAMTS16	A disintegrin and metalloproteinase with thrombospondin motifs 16	Organismal
ADAMTS4	A disintegrin and metalloproteinase with thrombospondin motifs 4	Organismal
ADAMTS8	A disintegrin and metalloproteinase with thrombospondin motifs 8	Lung
ADAMTSL2	ADAMTS-like protein 2	Organismal
ADAMTSL4	ADAMTS-like protein 4	Organismal
ADAMTSL5	ADAMTS-like protein 5	Organismal
ADCYAP1R1	Pituitary adenylate cyclase-activating polypeptide type I receptor	Organismal
ADD1	Alpha-adducin	Organismal
ADGRB3	Adhesion G protein-coupled receptor B3	Organismal
ADGRD1	Adhesion G-protein coupled receptor D1	Organismal
ADGRE1	Adhesion G protein-coupled receptor E1	Immune
ADGRE2	Adhesion G protein-coupled receptor E2	Immune
ADGRE5	Adhesion G protein-coupled receptor E5	Organismal
ADGRF5	Adhesion G protein-coupled receptor F5	Organismal
ADGRG1	Adhesion G-protein coupled receptor G1	Organismal
ADGRG2	Adhesion G-protein coupled receptor G2	Organismal
ADGRV1	Adhesion G-protein coupled receptor V1	Organismal
ADH1B	All-trans-retinol dehydrogenase	Organismal
ADH4	All-trans-retinol dehydrogenase [NAD(+)] ADH4	Liver
ADIPOQ	Adiponectin	Adipose
ADM	Pro-adrenomedullin	Organismal
ADRA2A	Alpha-2A adrenergic receptor	Organismal
AFAP1	Actin filament-associated protein 1	Organismal
AFM	Afamin	Liver
AFP	Alpha-fetoprotein	Organismal
AGBL2	Cytosolic carboxypeptidase 2	Male
AGER	Advanced glycosylation end product-specific receptor	Lung
AGR2	Anterior gradient protein 2 homolog	Organismal
AGR3	Anterior gradient protein 3	Organismal
AGRN	Agrin	Organismal
AGRP	Agouti-related protein	Organismal
AGT	Angiotensinogen	Organismal
AGXT	Serine--pyruvate aminotransferase	Liver
AHCY	Adenosylhomocysteinase	Organismal
AHNAK	Neuroblast differentiation-associated protein AHNAK	Organismal
AHNAK2	Protein AHNAK2	Organismal
AHSA1	Activator of 90 kDa heat shock protein ATPase homolog 1	Organismal
AHSG	Alpha-2-HS-glycoprotein	Liver
AHSP	Alpha-hemoglobin-stabilizing protein	Immune
AIDA	Axin interactor, dorsalization-associated protein	Organismal
AIF1	Allograft inflammatory factor 1	Organismal
AIF1L	Allograft inflammatory factor 1-like	Organismal
AIFM1	Apoptosis-inducing factor 1, mitochondrial	Organismal
AK1	Adenylate kinase isoenzyme 1	Organismal
AK2	Adenylate kinase 2, mitochondrial	Organismal
AKAP12	A-kinase anchor protein 12	Organismal
AKR1B1	Aldo-keto reductase family 1 member B1	Adrenal
AKR1B10	Aldo-keto reductase family 1 member B10	Organismal
AKR1C4	Aldo-keto reductase family 1 member C4	Liver
AKR7L	Aflatoxin B1 aldehyde reductase member 4	Organismal
AKT1S1	Proline-rich AKT1 substrate 1	Organismal
AKT2	RAC-beta serine/threonine-protein kinase	Organismal
AKT3	RAC-gamma serine/threonine-protein kinase	Organismal
ALCAM	CD166 antigen	Organismal
ALDH1A1	Retinal dehydrogenase 1	Organismal
ALDH2	Aldehyde dehydrogenase, mitochondrial	Organismal
ALDH3A1	Aldehyde dehydrogenase, dimeric NADP-preferring	Esophagus
ALDH5A1	Succinate-semialdehyde dehydrogenase, mitochondrial	Organismal
ALMS1	Alstrom syndrome protein 1	Organismal
ALPI	Intestinal-type alkaline phosphatase	Intestine
ALPP	Alkaline phosphatase, placental type	Lung
AMBN	Ameloblastin	Brain
AMBP	Protein AMBP	Liver
AMDHD2	N-acetylglucosamine-6-phosphate deacetylase	Organismal
AMFR	E3 ubiquitin-protein ligase AMFR	Organismal
AMIGO1	Amphoterin-induced protein 1	Organismal
AMIGO2	Amphoterin-induced protein 2	Organismal
AMN	Protein amnionless	Organismal
AMOT	Angiomotin	Organismal
AMOTL2	Angiomotin-like protein 2	Organismal
AMPD3	AMP deaminase 3	Organismal
AMY1A_AMY1B_AMY1C	Alpha-amylase 1A_Alpha-amylase 1B_Alpha-amylase 1C	Organismal
AMY2A	Pancreatic alpha-amylase	Pancreas
AMY2B	Alpha-amylase 2B	Pancreas
ANG	Angiogenin	Liver
ANGPT1	Angiopoietin-1	Organismal
ANGPT2	Angiopoietin-2	Organismal
ANGPTL1	Angiopoietin-related protein 1	Organismal
ANGPTL2	Angiopoietin-related protein 2	Organismal
ANGPTL3	Angiopoietin-related protein 3	Liver
ANGPTL4	Angiopoietin-related protein 4	Organismal
ANGPTL7	Angiopoietin-related protein 7	Brain
ANK2	Ankyrin-2	Brain
ANKMY2	Ankyrin repeat and MYND domain-containing protein 2	Organismal
ANKRA2	Ankyrin repeat family A protein 2	Organismal
ANKRD54	Ankyrin repeat domain-containing protein 54	Organismal
ANP32C	Acidic leucine-rich nuclear phosphoprotein 32 family member C	Organismal
ANPEP	Aminopeptidase N	Organismal
ANXA1	Annexin A1	Esophagus
ANXA10	Annexin A10	Stomach
ANXA11	Annexin A11	Organismal
ANXA2	Annexin A2	Organismal
ANXA3	Annexin A3	Organismal
ANXA4	Annexin A4	Organismal
ANXA5	Annexin A5	Organismal
AOC1	Amiloride-sensitive amine oxidase [copper-containing]	Organismal
AOC3	Membrane primary amine oxidase	Organismal
AP1G2	AP-1 complex subunit gamma-like 2	Organismal
AP2B1	AP-2 complex subunit beta	Organismal
AP3B1	AP-3 complex subunit beta-1	Organismal
AP3S2	AP-3 complex subunit sigma-2	Organismal
APBB1IP	Amyloid beta A4 precursor protein-binding family B member 1-interacting protein	Immune
APCS	Serum amyloid P-component	Liver
APEX1	DNA-(apurinic or apyrimidinic site) endonuclease	Organismal
APLP1	Amyloid-like protein 1	Brain
APOA1	Apolipoprotein A-I	Liver
APOA2	Apolipoprotein A-II	Liver
APOA4	Apolipoprotein A-IV	Organismal
APOB	Apolipoprotein B-100	Liver
APOBR	Apolipoprotein B receptor	Immune
APOC1	Apolipoprotein C-I	Liver
APOD	Apolipoprotein D	Brain
APOE	Apolipoprotein E	Organismal
APOF	Apolipoprotein F	Liver
APOH	Beta-2-glycoprotein 1	Liver
APOL1	Apolipoprotein L1	Organismal
APOM	Apolipoprotein M	Liver
APP	Amyloid-beta precursor protein	Organismal
APPL2	DCC-interacting protein 13-beta	Organismal
APRT	Adenine phosphoribosyltransferase	Organismal
ARAF	Serine/threonine-protein kinase A-Raf	Organismal
AREG	Amphiregulin	Organismal
ARF6	ADP-ribosylation factor 6	Organismal
ARFIP1	Arfaptin-1	Organismal
ARG1	Arginase-1	Organismal
ARG2	Arginase-2, mitochondrial	Organismal
ARHGAP1	Rho GTPase-activating protein 1	Organismal
ARHGAP25	Rho GTPase-activating protein 25	Organismal
ARHGAP30	Rho GTPase-activating protein 30	Immune
ARHGAP45	Rho GTPase-activating protein 45	Organismal
ARHGAP5	Rho GTPase-activating protein 5	Organismal
ARHGEF1	Rho guanine nucleotide exchange factor 1	Organismal
ARHGEF10	Rho guanine nucleotide exchange factor 10	Organismal
ARHGEF12	Rho guanine nucleotide exchange factor 12	Organismal
ARHGEF5	Rho guanine nucleotide exchange factor 5	Organismal
ARID3A	AT-rich interactive domain-containing protein 3A	Organismal
ARID4B	AT-rich interactive domain-containing protein 4B	Organismal
ARL13B	ADP-ribosylation factor-like protein 13B	Organismal
ARL2BP	ADP-ribosylation factor-like protein 2-binding protein	Organismal
ARMCX2	Armadillo repeat-containing X-linked protein 2	Organismal
ARNT	Aryl hydrocarbon receptor nuclear translocator	Organismal
ARNTL	Aryl hydrocarbon receptor nuclear translocator-like protein 1	Organismal
ARSA	Arylsulfatase A	Organismal
ARSB	Arylsulfatase B	Organismal
ART3	Ecto-ADP-ribosyltransferase 3	Organismal
ART5	Ecto-ADP-ribosyltransferase 5	Male
ARTN	Artemin	Organismal
ASAH1	Acid ceramidase	Organismal
ASAH2	Neutral ceramidase	Organismal
ASGR1	Asialoglycoprotein receptor 1	Liver
ASGR2	Asialoglycoprotein receptor 2	Liver
ASPN	Asporin	Organismal
ASPSCR1	Tether containing UBX domain for GLUT4	Organismal
ASRGL1	Isoaspartyl peptidase/L-asparaginase	Organismal
ASS1	Argininosuccinate synthase	Organismal
ATF2	Cyclic AMP-dependent transcription factor ATF-2	Organismal
ATF4	Cyclic AMP-dependent transcription factor ATF-4	Organismal
ATG16L1	Autophagy-related protein 16-1	Organismal
ATG4A	Cysteine protease ATG4A	Organismal
ATOX1	Copper transport protein ATOX1	Organismal
ATP1B1	Sodium/potassium-transporting ATPase subunit beta-1	Organismal
ATP1B2	Sodium/potassium-transporting ATPase subunit beta-2	Brain
ATP1B3	Sodium/potassium-transporting ATPase subunit beta-3	Organismal
ATP1B4	Protein ATP1B4	Muscle
ATP2B4	Plasma membrane calcium-transporting ATPase 4	Organismal
ATP5F1D	ATP synthase subunit delta, mitochondrial	Organismal
ATP5IF1	ATPase inhibitor, mitochondrial	Organismal
ATP5PO	ATP synthase subunit O, mitochondrial	Organismal
ATP6AP2	Renin receptor	Organismal
ATP6V1D	V-type proton ATPase subunit D	Organismal
ATP6V1F	V-type proton ATPase subunit F	Organismal
ATP6V1G1	V-type proton ATPase subunit G 1	Organismal
ATP6V1G2	V-type proton ATPase subunit G 2	Brain
ATRAID	All-trans retinoic acid-induced differentiation factor	Organismal
ATRN	Attractin, Isoform 2	Organismal
ATXN10	Ataxin-10	Organismal
ATXN2	Ataxin-2	Organismal
ATXN2L	Ataxin-2-like protein	Organismal
ATXN3	Ataxin-3	Organismal
AXIN1	Axin-1	Organismal
AXL	Tyrosine-protein kinase receptor UFO	Organismal
AZI2	5-azacytidine-induced protein 2	Organismal
AZU1	Azurocidin	Organismal
B2M	Beta-2-microglobulin	Organismal
B3GAT3	Galactosylgalactosylxylosylprotein 3-beta-glucuronosyltransferase 3	Organismal
B3GNT7	UDP-GlcNAc:betaGal beta-1,3-N-acetylglucosaminyltransferase 7	Organismal
B4GALT1	Beta-1,4-galactosyltransferase 1	Organismal
B4GAT1	Beta-1,4-glucuronyltransferase 1	Organismal
BABAM1	BRISC and BRCA1-A complex member 1	Organismal
BACH1	Transcription regulator protein BACH1	Organismal
BAG3	BAG family molecular chaperone regulator 3	Organismal
BAG4	BAG family molecular chaperone regulator 4	Organismal
BAG6	Large proline-rich protein BAG6	Organismal
BAIAP2	Brain-specific angiogenesis inhibitor 1-associated protein 2	Organismal
BAMBI	BMP and activin membrane-bound inhibitor homolog	Organismal
BANK1	B-cell scaffold protein with ankyrin repeats	Organismal
BAP18	Chromatin complexes subunit BAP18	Organismal
BATF	Basic leucine zipper transcriptional factor ATF-like	Organismal
BAX	Apoptosis regulator BAX	Organismal
BCAM	Basal cell adhesion molecule	Organismal
BCAN	Brevican core protein	Brain
BCAT1	Branched-chain-amino-acid aminotransferase, cytosolic	Organismal
BCAT2	Branched-chain-amino-acid aminotransferase, mitochondrial	Organismal
BCHE	Cholinesterase	Organismal
BCL2	Apoptosis regulator Bcl-2	Organismal
BCL2L1	Bcl-2-like protein 1	Organismal
BCL2L11	Bcl-2-like protein 11, Isoform BimL	Organismal
BCL2L15	Bcl-2-like protein 15	Organismal
BCL7A	B-cell CLL/lymphoma 7 protein family member A	Organismal
BCL7B	B-cell CLL/lymphoma 7 protein family member B	Organismal
BCR	Breakpoint cluster region protein	Organismal
BDNF	Brain-derived neurotrophic factor	Organismal
BECN1	Beclin-1	Organismal
BEX3	Protein BEX3	Organismal
BGLAP	Osteocalcin	Organismal
BGN	Biglycan	Artery
BHLHE40	Class E basic helix-loop-helix protein 40	Organismal
BHMT2	S-methylmethionine--homocysteine S-methyltransferase BHMT2	Organismal
BID	BH3-interacting domain death agonist	Organismal
BIN2	Bridging integrator 2	Immune
BIRC2	Baculoviral IAP repeat-containing protein 2	Organismal
BLMH	Bleomycin hydrolase	Skin
BLNK	B-cell linker protein	Organismal
BLOC1S2	Biogenesis of lysosome-related organelles complex 1 subunit 2	Organismal
BLOC1S3	Biogenesis of lysosome-related organelles complex 1 subunit 3	Organismal
BLVRB	Flavin reductase	Organismal
BMP10	Bone morphogenetic protein 10	Heart
BMP4	Bone morphogenetic protein 4	Organismal
BMP6	Bone morphogenetic protein 6	Organismal
BMPER	BMP-binding endothelial regulator protein	Organismal
BNIP2	BCL2/adenovirus E1B 19 kDa protein-interacting protein 2	Organismal
BNIP3L	BCL2/adenovirus E1B 19 kDa protein-interacting protein 3-like	Organismal
BOC	Brother of CDO	Organismal
BOLA1	BolA-like protein 1	Organismal
BOLA2_BOLA2B	BolA-like protein 2	Organismal
BPIFA2	BPI fold-containing family A member 2	Organismal
BPIFB1	BPI fold-containing family B member 1	Salivary
BPIFB2	BPI fold-containing family B member 2	Salivary
BRAP	BRCA1-associated protein	Male
BRD1	Bromodomain-containing protein 1	Organismal
BRD2	Bromodomain-containing protein 2	Organismal
BRD3	Bromodomain-containing protein 3	Organismal
BRDT	Bromodomain testis-specific protein	Male
BRK1	Protein BRICK1	Organismal
BRME1	Break repair meiotic recombinase recruitment factor 1	Organismal
BRSK2	Serine/threonine-protein kinase BRSK2	Brain
BSG	Basigin	Organismal
BSND	Barttin	Kidney
BST1	ADP-ribosyl cyclase/cyclic ADP-ribose hydrolase 2	Immune
BST2	Bone marrow stromal antigen 2	Organismal
BTC	Probetacellulin	Organismal
BTD	Biotinidase	Organismal
BTLA	B- and T-lymphocyte attenuator	Organismal
BTN1A1	Butyrophilin subfamily 1 member A1	Organismal
BTN2A1	Butyrophilin subfamily 2 member A1	Organismal
BTN3A2	Butyrophilin subfamily 3 member A2	Organismal
BTNL10	Butyrophilin-like protein 10	Organismal
C19orf12	Protein C19orf12	Organismal
C1GALT1C1	C1GALT1-specific chaperone 1	Organismal
C1QA	Complement C1q subcomponent subunit A	Organismal
C1QBP	Complement component 1 Q subcomponent-binding protein, mitochondrial	Organismal
C1QL2	Complement C1q-like protein 2	Brain
C1QTNF1	Complement C1q tumor necrosis factor-related protein 1	Organismal
C1QTNF5	Complement C1q tumor necrosis factor-related protein 5	Organismal
C1QTNF6	Complement C1q tumor necrosis factor-related protein 6	Organismal
C1QTNF9	Complement C1q and tumor necrosis factor-related protein 9A	Organismal
C1R	Complement C1r subcomponent	Organismal
C1RL	Complement C1r subcomponent-like protein	Organismal
C1S	Complement C1s subcomponent	Organismal
C2	Complement C2	Organismal
C2CD2L	Phospholipid transfer protein C2CD2L	Organismal
C2orf69	UPF0565 protein C2orf69	Organismal
C3	Complement C3	Organismal
C4BPB	C4b-binding protein beta chain	Liver
C5	Complement C5	Liver
C7	Complement component C7	Organismal
C7orf50	Uncharacterized protein C7orf50	Organismal
C8B	Complement component C8 beta chain	Liver
C9	Complement component C9	Liver
C9orf40	Uncharacterized protein C9orf40	Organismal
CA1	Carbonic anhydrase 1	Organismal
CA11	Carbonic anhydrase-related protein 11	Brain
CA12	Carbonic anhydrase 12	Organismal
CA13	Carbonic anhydrase 13	Organismal
CA14	Carbonic anhydrase 14	Brain
CA2	Carbonic anhydrase 2	Organismal
CA3	Carbonic anhydrase 3	Muscle
CA4	Carbonic anhydrase 4	Organismal
CA5A	Carbonic anhydrase 5A, mitochondrial	Liver
CA6	Carbonic anhydrase 6	Skin
CA7	Carbonic anhydrase 7	Organismal
CA8	Carbonic anhydrase-related protein	Organismal
CA9	Carbonic anhydrase 9	Stomach
CABP2	Calcium-binding protein 2	Organismal
CACNA1C	Voltage-dependent L-type calcium channel subunit alpha-1C	Organismal
CACNA1H	Voltage-dependent T-type calcium channel subunit alpha-1H	Organismal
CACNB1	Voltage-dependent L-type calcium channel subunit beta-1	Organismal
CACNB3	Voltage-dependent L-type calcium channel subunit beta-3	Organismal
CACYBP	Calcyclin-binding protein	Organismal
CADPS	Calcium-dependent secretion activator 1	Organismal
CALB1	Calbindin	Organismal
CALB2	Calretinin	Organismal
CALCA	Calcitonin	Kidney
CALCB	Calcitonin gene-related peptide 2	Organismal
CALCOCO1	Calcium-binding and coiled-coil domain-containing protein 1	Organismal
CALCOCO2	Calcium-binding and coiled-coil domain-containing protein 2	Organismal
CALY	Neuron-specific vesicular protein calcyon	Organismal
CAMKK1	Calcium/calmodulin-dependent protein kinase kinase 1	Organismal
CAMLG	Guided entry of tail-anchored proteins factor CAMLG	Organismal
CAMSAP1	Calmodulin-regulated spectrin-associated protein 1	Organismal
CANT1	Soluble calcium-activated nucleotidase 1	Organismal
CAPG	Macrophage-capping protein	Organismal
CAPN3	Calpain-3	Organismal
CAPS	Calcyphosin	Organismal
CARHSP1	Calcium-regulated heat-stable protein 1	Organismal
CASC3	Protein CASC3	Organismal
CASP1	Caspase-1	Organismal
CASP10	Caspase-10	Organismal
CASP2	Caspase-2	Organismal
CASP3	Caspase-3	Organismal
CASP4	Caspase-4	Organismal
CASP7	Caspase-7	Organismal
CASP8	Caspase-8	Organismal
CASP9	Caspase-9	Organismal
CASQ2	Calsequestrin-2	Organismal
CAT	Catalase	Organismal
CBLIF	Cobalamin binding intrinsic factor	Organismal
CBLN1	Cerebellin-1	Brain
CBLN4	Cerebellin-4	Organismal
CBS	Cystathionine beta-synthase	Organismal
CBX2	Chromobox protein homolog 2	Male
CC2D1A	Coiled-coil and C2 domain-containing protein 1A	Organismal
CCAR2	Cell cycle and apoptosis regulator protein 2	Organismal
CCDC134	Coiled-coil domain-containing protein 134	Organismal
CCDC28A	Coiled-coil domain-containing protein 28A	Organismal
CCDC50	Coiled-coil domain-containing protein 50	Organismal
CCDC80	Coiled-coil domain-containing protein 80	Organismal
CCER2	Coiled-coil domain-containing glutamate-rich protein 2	Organismal
CCL11	Eotaxin	Intestine
CCL13	C-C motif chemokine 13	Organismal
CCL14	C-C motif chemokine 14	Organismal
CCL15	C-C motif chemokine 15	Organismal
CCL16	C-C motif chemokine 16	Liver
CCL17	C-C motif chemokine 17	Organismal
CCL18	C-C motif chemokine 18	Lung
CCL19	C-C motif chemokine 19	Organismal
CCL2	C-C motif chemokine 2	Organismal
CCL20	C-C motif chemokine 20	Organismal
CCL21	C-C motif chemokine 21	Organismal
CCL22	C-C motif chemokine 22	Organismal
CCL23	C-C motif chemokine 23	Organismal
CCL24	C-C motif chemokine 24	Organismal
CCL25	C-C motif chemokine 25	Intestine
CCL26	C-C motif chemokine 26	Organismal
CCL27	C-C motif chemokine 27	Skin
CCL28	C-C motif chemokine 28	Salivary
CCL3	C-C motif chemokine 3	Organismal
CCL4	C-C motif chemokine 4	Organismal
CCL5	C-C motif chemokine 5	Immune
CCL7	C-C motif chemokine 7	Organismal
CCL8	C-C motif chemokine 8	Organismal
CCN1	CCN family member 1	Organismal
CCN2	CCN family member 2	Organismal
CCN3	CCN family member 3	Organismal
CCN4	CCN family member 4	Organismal
CCN5	CCN family member 5	Organismal
CCND2	G1/S-specific cyclin-D2	Organismal
CCNE1	G1/S-specific cyclin-E1	Organismal
CCS	Copper chaperone for superoxide dismutase	Organismal
CCT5	T-complex protein 1 subunit epsilon	Organismal
CD101	Immunoglobulin superfamily member 2	Organismal
CD109	CD109 antigen	Organismal
CD14	Monocyte differentiation antigen CD14	Organismal
CD160	CD160 antigen	Organismal
CD163	Scavenger receptor cysteine-rich type 1 protein M130	Organismal
CD164	Sialomucin core protein 24	Organismal
CD164L2	CD164 sialomucin-like 2 protein	Organismal
CD177	CD177 antigen	Immune
CD1C	T-cell surface glycoprotein CD1c	Immune
CD2	T-cell surface antigen CD2	Organismal
CD200	OX-2 membrane glycoprotein	Organismal
CD200R1	Cell surface glycoprotein CD200 receptor 1	Organismal
CD207	C-type lectin domain family 4 member K	Skin
CD209	CD209 antigen	Organismal
CD22	B-cell receptor CD22	Organismal
CD226	CD226 antigen	Organismal
CD244	Natural killer cell receptor 2B4	Immune
CD248	Endosialin	Organismal
CD27	CD27 antigen	Organismal
CD274	Programmed cell death 1 ligand 1	Organismal
CD276	CD276 antigen	Organismal
CD28	T-cell-specific surface glycoprotein CD28	Organismal
CD2AP	CD2-associated protein	Organismal
CD300A	CMRF35-like molecule 8	Immune
CD300C	CMRF35-like molecule 6	Organismal
CD300E	CMRF35-like molecule 2	Organismal
CD300LF	CMRF35-like molecule 1	Organismal
CD300LG	CMRF35-like molecule 9	Adipose
CD302	CD302 antigen	Organismal
CD33	Myeloid cell surface antigen CD33	Organismal
CD34	Hematopoietic progenitor cell antigen CD34	Organismal
CD36	Platelet glycoprotein 4	Organismal
CD38	ADP-ribosyl cyclase/cyclic ADP-ribose hydrolase 1	Organismal
CD3D	T-cell surface glycoprotein CD3 delta chain	Organismal
CD3E	T-cell surface glycoprotein CD3 epsilon chain	Organismal
CD3G	T-cell surface glycoprotein CD3 gamma chain	Organismal
CD4	T-cell surface glycoprotein CD4	Organismal
CD40	Tumor necrosis factor receptor superfamily member 5	Organismal
CD40LG	CD40 ligand	Organismal
CD46	Membrane cofactor protein	Organismal
CD48	CD48 antigen	Immune
CD5	T-cell surface glycoprotein CD5	Organismal
CD55	Complement decay-accelerating factor	Organismal
CD58	Lymphocyte function-associated antigen 3	Organismal
CD59	CD59 glycoprotein	Organismal
CD5L	CD5 antigen-like	Immune
CD6	T-cell differentiation antigen CD6	Organismal
CD63	CD63 antigen	Organismal
CD69	Early activation antigen CD69	Organismal
CD7	T-cell antigen CD7	Organismal
CD70	CD70 antigen	Organismal
CD72	B-cell differentiation antigen CD72	Immune
CD74	HLA class II histocompatibility antigen gamma chain	Organismal
CD79B	B-cell antigen receptor complex-associated protein beta chain	Immune
CD80	T-lymphocyte activation antigen CD80	Organismal
CD82	CD82 antigen	Organismal
CD83	CD83 antigen	Organismal
CD84	SLAM family member 5	Organismal
CD86	T-lymphocyte activation antigen CD86	Organismal
CD8A	T-cell surface glycoprotein CD8 alpha chain	Immune
CD93	Complement component C1q receptor	Organismal
CD99	CD99 antigen	Organismal
CD99L2	CD99 antigen-like protein 2	Organismal
CDA	Cytidine deaminase	Organismal
CDAN1	Codanin-1	Organismal
CDC123	Cell division cycle protein 123 homolog	Organismal
CDC25A	M-phase inducer phosphatase 1	Male
CDC26	Anaphase-promoting complex subunit CDC26	Organismal
CDC27	Cell division cycle protein 27 homolog	Organismal
CDC37	Hsp90 co-chaperone Cdc37	Organismal
CDC42BPB	Serine/threonine-protein kinase MRCK beta	Organismal
CDCP1	CUB domain-containing protein 1	Organismal
CDH1	Cadherin-1	Organismal
CDH15	Cadherin-15	Brain
CDH17	Cadherin-17	Intestine
CDH2	Cadherin-2	Organismal
CDH22	Cadherin-22	Brain
CDH23	Cadherin-23	Organismal
CDH3	Cadherin-3	Organismal
CDH4	Cadherin-4	Organismal
CDH5	Cadherin-5	Organismal
CDH6	Cadherin-6	Organismal
CDHR1	Cadherin-related family member 1	Skin
CDHR2	Cadherin-related family member 2	Organismal
CDHR5	Cadherin-related family member 5	Organismal
CDK1	Cyclin-dependent kinase 1	Organismal
CDK5RAP3	CDK5 regulatory subunit-associated protein 3	Organismal
CDKL5	Cyclin-dependent kinase-like 5	Organismal
CDKN1A	Cyclin-dependent kinase inhibitor 1	Organismal
CDKN2D	Cyclin-dependent kinase 4 inhibitor D	Organismal
CDNF	Cerebral dopamine neurotrophic factor	Organismal
CDON	Cell adhesion molecule-related/down-regulated by oncogenes	Organismal
CDSN	Corneodesmosin	Skin
CEACAM1	Carcinoembryonic antigen-related cell adhesion molecule 1	Organismal
CEACAM16	Carcinoembryonic antigen-related cell adhesion molecule 16	Organismal
CEACAM18	Carcinoembryonic antigen-related cell adhesion molecule 18	Intestine
CEACAM19	Carcinoembryonic antigen-related cell adhesion molecule 19	Organismal
CEACAM20	Carcinoembryonic antigen-related cell adhesion molecule 20	Intestine
CEACAM21	Carcinoembryonic antigen-related cell adhesion molecule 21	Organismal
CEACAM3	Carcinoembryonic antigen-related cell adhesion molecule 3	Immune
CEACAM5	Carcinoembryonic antigen-related cell adhesion molecule 5	Organismal
CEACAM6	Carcinoembryonic antigen-related cell adhesion molecule 6	Organismal
CEACAM8	Carcinoembryonic antigen-related cell adhesion molecule 8	Immune
CEBPA	CCAAT/enhancer-binding protein alpha	Organismal
CEBPB	CCAAT/enhancer-binding protein beta	Organismal
CELA2A	Chymotrypsin-like elastase family member 2A	Pancreas
CELA3A	Chymotrypsin-like elastase family member 3A	Pancreas
CELSR2	Cadherin EGF LAG seven-pass G-type receptor 2	Organismal
CEMIP2	Cell surface hyaluronidase	Organismal
CEND1	Cell cycle exit and neuronal differentiation protein 1	Brain
CENPF	Centromere protein F	Organismal
CENPJ	Centromere protein J	Organismal
CEP112	Centrosomal protein of 112 kDa	Organismal
CEP152	Centrosomal protein of 152 kDa	Organismal
CEP164	Centrosomal protein of 164 kDa	Organismal
CEP170	Centrosomal protein of 170 kDa	Organismal
CEP20	Centrosomal protein 20	Organismal
CEP290	Centrosomal protein of 290 kDa	Organismal
CEP350	Centrosome-associated protein 350	Organismal
CEP43	Centrosomal protein 43	Organismal
CEP85	Centrosomal protein of 85 kDa	Organismal
CERT	Ceramide transfer protein	Organismal
CES1	Liver carboxylesterase 1	Organismal
CES2	Cocaine esterase	Organismal
CES3	Carboxylesterase 3	Organismal
CETN2	Centrin-2	Organismal
CETN3	Centrin-3	Male
CFB	Complement factor B	Liver
CFC1	Cryptic protein	Organismal
CFD	Complement factor D	Organismal
CFH	Complement factor H	Organismal
CFHR2	Complement factor H-related protein 2	Liver
CFHR4	Complement factor H-related protein 4	Liver
CFHR5	Complement factor H-related protein 5	Liver
CFI	Complement factor I	Organismal
CFP	Properdin	Immune
CGA	Glycoprotein hormones alpha chain	Pituitary
CGB3_CGB5_CGB8	Choriogonadotropin subunit beta 3	Organismal
CGN	Cingulin	Organismal
CGREF1	Cell growth regulator with EF hand domain protein 1	Organismal
CHAC2	Glutathione-specific gamma-glutamylcyclotransferase 2	Organismal
CHAD	Chondroadherin	Organismal
CHCHD10	Coiled-coil-helix-coiled-coil-helix domain-containing protein 10, mitochondrial	Organismal
CHCHD6	MICOS complex subunit MIC25	Organismal
CHEK2	Serine/threonine-protein kinase Chk2	Organismal
CHGA	Chromogranin-A	Organismal
CHGB	Secretogranin-1	Organismal
CHI3L1	Chitinase-3-like protein 1	Organismal
CHIT1	Chitotriosidase-1	Organismal
CHL1	Neural cell adhesion molecule L1-like protein	Brain
CHM	Rab proteins geranylgeranyltransferase component A 1	Organismal
CHMP1A	Charged multivesicular body protein 1a	Organismal
CHMP6	Charged multivesicular body protein 6	Organismal
CHP1	Calcineurin B homologous protein 1	Organismal
CHRDL1	Chordin-like protein 1	Organismal
CHRDL2	Chordin-like protein 2	Organismal
CHRM1	Muscarinic acetylcholine receptor M1	Organismal
CIAPIN1	Anamorsin	Organismal
CILP	Cartilage intermediate layer protein 1	Organismal
CINP	Cyclin-dependent kinase 2-interacting protein	Organismal
CIRBP	Cold-inducible RNA-binding protein	Organismal
CIT	Citron Rho-interacting kinase	Organismal
CKAP4	Cytoskeleton-associated protein 4	Organismal
CKB	Creatine kinase B-type	Organismal
CKMT1A_CKMT1B	Creatine kinase U-type, mitochondrial	Organismal
CLASP1	CLIP-associating protein 1	Organismal
CLC	Galectin-10	Immune
CLEC10A	C-type lectin domain family 10 member A	Organismal
CLEC11A	C-type lectin domain family 11 member A	Organismal
CLEC12A	C-type lectin domain family 12 member A	Organismal
CLEC14A	C-type lectin domain family 14 member A	Organismal
CLEC1A	C-type lectin domain family 1 member A	Organismal
CLEC1B	C-type lectin domain family 1 member B	Organismal
CLEC2L	C-type lectin domain family 2 member L	Brain
CLEC3B	Tetranectin	Organismal
CLEC4A	C-type lectin domain family 4 member A	Organismal
CLEC4C	C-type lectin domain family 4 member C	Organismal
CLEC4D	C-type lectin domain family 4 member D	Immune
CLEC4G	C-type lectin domain family 4 member G	Organismal
CLEC4M	C-type lectin domain family 4 member M	Liver
CLEC5A	C-type lectin domain family 5 member A	Organismal
CLEC6A	C-type lectin domain family 6 member A	Organismal
CLEC7A	C-type lectin domain family 7 member A	Organismal
CLGN	Calmegin	Male
CLIC5	Chloride intracellular channel protein 5	Organismal
CLINT1	Clathrin interactor 1	Organismal
CLIP2	CAP-Gly domain-containing linker protein 2	Organismal
CLMP	CXADR-like membrane protein	Organismal
CLNS1A	Methylosome subunit pICln	Organismal
CLPP	ATP-dependent Clp protease proteolytic subunit, mitochondrial	Organismal
CLPS	Colipase	Pancreas
CLSPN	Claspin	Male
CLSTN1	Calsyntenin-1	Organismal
CLSTN2	Calsyntenin-2	Organismal
CLSTN3	Calsyntenin-3	Organismal
CLTA	Clathrin light chain A	Organismal
CLU	Clusterin	Organismal
CLUL1	Clusterin-like protein 1	Organismal
CMC1	COX assembly mitochondrial protein homolog	Organismal
CMIP	C-Maf-inducing protein	Organismal
CNDP1	Beta-Ala-His dipeptidase	Brain
CNGB3	Cyclic nucleotide-gated cation channel beta-3	Organismal
CNP	2',3'-cyclic-nucleotide 3'-phosphodiesterase	Brain
CNPY2	Protein canopy homolog 2	Organismal
CNPY4	Protein canopy homolog 4	Organismal
CNST	Consortin	Organismal
CNTF	Ciliary neurotrophic factor	Brain
CNTN1	Contactin-1	Brain
CNTN2	Contactin-2	Brain
CNTN3	Contactin-3	Organismal
CNTN4	Contactin-4	Organismal
CNTN5	Contactin-5	Organismal
CNTNAP2	Contactin-associated protein-like 2	Brain
CNTNAP4	Contactin-associated protein-like 4	Brain
COCH	Cochlin	Organismal
COL15A1	Collagen alpha-1(XV) chain	Organismal
COL18A1	Collagen alpha-1(XVIII) chain	Organismal
COL1A1	Collagen alpha-1(I) chain	Organismal
COL24A1	Collagen alpha-1(XXIV) chain	Organismal
COL28A1	Collagen alpha-1(XXVIII) chain	Brain
COL2A1	Collagen alpha-1(II) chain	Organismal
COL3A1	Collagen alpha-1(III) chain	Organismal
COL4A1	Collagen alpha-1(IV) chain	Organismal
COL4A4	Collagen alpha-4(IV) chain	Organismal
COL5A1	Collagen alpha-1(V) chain	Organismal
COL6A3	Collagen alpha-3(VI) chain	Organismal
COL9A1	Collagen alpha-1(IX) chain	Organismal
COL9A2	Collagen alpha-2(IX) chain	Organismal
COLEC12	Collectin-12	Organismal
COMMD1	COMM domain-containing protein 1	Organismal
COMMD9	COMM domain-containing protein 9	Organismal
COMP	Cartilage oligomeric matrix protein	Artery
COMT	Catechol O-methyltransferase	Organismal
COPB2	Coatomer subunit beta'	Organismal
COPE	Coatomer subunit epsilon	Organismal
COQ7	5-demethoxyubiquinone hydroxylase, mitochondrial	Organismal
CORO1A	Coronin-1A	Immune
CORO6	Coronin-6	Organismal
COX5B	Cytochrome c oxidase subunit 5B, mitochondrial	Organismal
COX6B1	Cytochrome c oxidase subunit 6B1	Organismal
CPA1	Carboxypeptidase A1	Pancreas
CPA2	Carboxypeptidase A2	Pancreas
CPA4	Carboxypeptidase A4	Organismal
CPB1	Carboxypeptidase B	Pancreas
CPB2	Carboxypeptidase B2	Liver
CPE	Carboxypeptidase E	Organismal
CPLX2	Complexin-2	Brain
CPM	Carboxypeptidase M	Organismal
CPOX	Oxygen-dependent coproporphyrinogen-III oxidase, mitochondrial	Organismal
CPPED1	Serine/threonine-protein phosphatase CPPED1	Organismal
CPQ	Carboxypeptidase Q	Organismal
CPTP	Ceramide-1-phosphate transfer protein	Organismal
CPVL	Probable serine carboxypeptidase CPVL	Organismal
CPXM1	Probable carboxypeptidase X1	Organismal
CPXM2	Inactive carboxypeptidase-like protein X2	Organismal
CR1	Complement receptor type 1	Immune
CR2	Complement receptor type 2	Immune
CRACR2A	EF-hand calcium-binding domain-containing protein 4B	Organismal
CRADD	Death domain-containing protein CRADD	Organismal
CREB3	Cyclic AMP-responsive element-binding protein 3	Organismal
CREBZF	CREB/ATF bZIP transcription factor	Organismal
CREG1	Protein CREG1	Organismal
CRELD1	Protein disulfide isomerase CRELD1	Organismal
CRELD2	Protein disulfide isomerase CRELD2	Organismal
CRH	Corticoliberin	Brain
CRHBP	Corticotropin-releasing factor-binding protein	Organismal
CRHR1	Corticotropin-releasing factor receptor 1	Organismal
CRIM1	Cysteine-rich motor neuron 1 protein	Organismal
CRIP2	Cysteine-rich protein 2	Organismal
CRISP2	Cysteine-rich secretory protein 2	Male
CRISP3	Cysteine-rich secretory protein 3	Salivary
CRKL	Crk-like protein	Organismal
CRLF1	Cytokine receptor-like factor 1	Artery
CRNN	Cornulin	Esophagus
CRTAC1	Cartilage acidic protein 1	Organismal
CRTAM	Cytotoxic and regulatory T-cell molecule	Brain
CRTAP	Cartilage-associated protein	Organismal
CRX	Cone-rod homeobox protein	Organismal
CRYBB1	Beta-crystallin B1	Organismal
CRYBB2	Beta-crystallin B2	Organismal
CRYGD	Gamma-crystallin D	Organismal
CRYM	Ketimine reductase mu-crystallin	Brain
CRYZL1	Quinone oxidoreductase-like protein 1	Organismal
CSDE1	Cold shock domain-containing protein E1	Organismal
CSF1	Macrophage colony-stimulating factor 1	Organismal
CSF1R	Macrophage colony-stimulating factor 1 receptor	Immune
CSF2	Granulocyte-macrophage colony-stimulating factor	Lung
CSF2RA	Granulocyte-macrophage colony-stimulating factor receptor subunit alpha	Organismal
CSF2RB	Cytokine receptor common subunit beta	Organismal
CSF3	Granulocyte colony-stimulating factor	Organismal
CSF3R	Granulocyte colony-stimulating factor receptor	Immune
CSH1	Chorionic somatomammotropin hormone 1	Pituitary
CSNK1D	Casein kinase I isoform delta	Organismal
CSNK2A1	Casein kinase II subunit alpha	Organismal
CSPG4	Chondroitin sulfate proteoglycan 4	Organismal
CSPG5	Chondroitin sulfate proteoglycan 5	Brain
CSRP3	Cysteine and glycine-rich protein 3	Organismal
CST1	Cystatin-SN	Organismal
CST3	Cystatin-C	Organismal
CST5	Cystatin-D	Organismal
CST6	Cystatin-M	Skin
CST7	Cystatin-F	Immune
CSTB	Cystatin-B	Organismal
CTAG1A_CTAG1B	Cancer/testis antigen 1	Organismal
CTBS	Di-N-acetylchitobiase	Organismal
CTF1	Cardiotrophin-1	Organismal
CTHRC1	Collagen triple helix repeat-containing protein 1	Organismal
CTLA4	Cytotoxic T-lymphocyte protein 4	Organismal
CTNNA1	Catenin alpha-1	Organismal
CTRB1	Chymotrypsinogen B	Pancreas
CTRC	Chymotrypsin-C	Pancreas
CTRL	Chymotrypsin-like protease CTRL-1	Pancreas
CTSB	Cathepsin B	Organismal
CTSC	Dipeptidyl peptidase 1	Organismal
CTSD	Cathepsin D	Organismal
CTSE	Cathepsin E	Stomach
CTSF	Cathepsin F	Organismal
CTSH	Pro-cathepsin H	Organismal
CTSL	Cathepsin L1	Organismal
CTSO	Cathepsin O	Organismal
CTSS	Cathepsin S	Organismal
CTSV	Cathepsin L2	Organismal
CTSZ	Cathepsin Z	Organismal
CUZD1	CUB and zona pellucida-like domain-containing protein 1	Pancreas
CWC15	Spliceosome-associated protein CWC15 homolog	Organismal
CX3CL1	Fractalkine	Organismal
CXADR	Coxsackievirus and adenovirus receptor	Organismal
CXCL1	Growth-regulated alpha protein	Immune
CXCL10	C-X-C motif chemokine 10	Organismal
CXCL11	C-X-C motif chemokine 11	Organismal
CXCL12	Stromal cell-derived factor 1	Organismal
CXCL13	C-X-C motif chemokine 13	Immune
CXCL14	C-X-C motif chemokine 14	Organismal
CXCL16	C-X-C motif chemokine 16	Organismal
CXCL17	C-X-C motif chemokine 17	Organismal
CXCL3	C-X-C motif chemokine 3	Organismal
CXCL5	C-X-C motif chemokine 5	Salivary
CXCL6	C-X-C motif chemokine 6	Immune
CXCL8	Interleukin-8	Organismal
CXCL9	C-X-C motif chemokine 9	Organismal
CYB5A	Cytochrome b5	Organismal
CYB5R2	NADH-cytochrome b5 reductase 2	Organismal
CYP24A1	1,25-dihydroxyvitamin D(3) 24-hydroxylase, mitochondrial	Kidney
CYTH3	Cytohesin-3	Organismal
CYTL1	Cytokine-like protein 1	Artery
DAAM1	Disheveled-associated activator of morphogenesis 1	Organismal
DAB2	Disabled homolog 2	Organismal
DAG1	Dystroglycan	Organismal
DAND5	DAN domain family member 5	Organismal
DAPK2	Death-associated protein kinase 2	Organismal
DAPP1	Dual adapter for phosphotyrosine and 3-phosphotyrosine and 3-phosphoinositide	Organismal
DARS1	Aspartate--tRNA ligase, cytoplasmic	Organismal
DBH	Dopamine beta-hydroxylase	Liver
DBI	Acyl-CoA-binding protein	Organismal
DBN1	Drebrin	Organismal
DBNL	Drebrin-like protein	Organismal
DCBLD2	Discoidin, CUB and LCCL domain-containing protein 2	Organismal
DCC	Netrin receptor DCC	Organismal
DCDC2C	Doublecortin domain-containing protein 2C	Organismal
DCLRE1C	Protein artemis	Organismal
DCN	Decorin	Organismal
DCTD	Deoxycytidylate deaminase	Organismal
DCTN1	Dynactin subunit 1	Organismal
DCTN2	Dynactin subunit 2	Organismal
DCTN6	Dynactin subunit 6	Organismal
DCTPP1	dCTP pyrophosphatase 1	Organismal
DCUN1D1	DCN1-like protein 1	Male
DCUN1D2	DCN1-like protein 2	Organismal
DCXR	L-xylulose reductase	Organismal
DDA1	DET1- and DDB1-associated protein 1	Organismal
DDAH1	N(G),N(G)-dimethylarginine dimethylaminohydrolase 1	Organismal
DDC	Aromatic-L-amino-acid decarboxylase	Organismal
DDHD2	Phospholipase DDHD2	Organismal
DDI2	Protein DDI1 homolog 2	Organismal
DDR1	Epithelial discoidin domain-containing receptor 1	Organismal
DDT	D-dopachrome decarboxylase	Organismal
DDX1	ATP-dependent RNA helicase DDX1	Organismal
DDX25	ATP-dependent RNA helicase DDX25	Organismal
DDX39A	ATP-dependent RNA helicase DDX39A	Organismal
DDX4	Probable ATP-dependent RNA helicase DDX4	Male
DDX53	Probable ATP-dependent RNA helicase DDX53	Male
DDX58	Antiviral innate immune response receptor RIG-I	Organismal
DECR1	2,4-dienoyl-CoA reductase, mitochondrial	Organismal
DEFA1_DEFA1B	Neutrophil defensin 1	Organismal
DEFB103A_DEFB103B	Beta-defensin 103	Organismal
DEFB104A_DEFB104B	Beta-defensin 104	Organismal
DEFB116	Beta-defensin 116	Organismal
DEFB118	Beta-defensin 118	Organismal
DEFB4A_DEFB4B	Beta-defensin 4A	Organismal
DENND2B	DENN domain-containing protein 2B	Organismal
DENR	Density-regulated protein	Organismal
DFFA	DNA fragmentation factor subunit alpha	Organismal
DGCR6	Protein DGCR6	Organismal
DGKA	Diacylglycerol kinase alpha	Organismal
DGKZ	Diacylglycerol kinase zeta	Organismal
DHODH	Dihydroorotate dehydrogenase	Liver
DHPS	Deoxyhypusine synthase	Organismal
DHRS4L2	Dehydrogenase/reductase SDR family member 4-like 2	Organismal
DIABLO	Diablo homolog, mitochondrial	Organismal
DIPK1C	Divergent protein kinase domain 1C	Organismal
DIPK2B	Divergent protein kinase domain 2B	Organismal
DKK1	Dickkopf-related protein 1	Organismal
DKK3	Dickkopf-related protein 3	Organismal
DKK4	Dickkopf-related protein 4	Organismal
DKKL1	Dickkopf-like protein 1	Male
DLG4	Disks large homolog 4	Organismal
DLGAP5	Disks large-associated protein 5	Organismal
DLK1	Protein delta homolog 1	Organismal
DLL1	Delta-like protein 1	Organismal
DLL4	Delta-like protein 4	Organismal
DMD	Dystrophin	Organismal
DMP1	Dentin matrix acidic phosphoprotein 1	Male
DNAJA1	DnaJ homolog subfamily A member 1	Organismal
DNAJA2	DnaJ homolog subfamily A member 2	Organismal
DNAJA4	DnaJ homolog subfamily A member 4	Organismal
DNAJB1	DnaJ homolog subfamily B member 1	Organismal
DNAJB14	DnaJ homolog subfamily B member 14	Organismal
DNAJB2	DnaJ homolog subfamily B member 2	Organismal
DNAJB6	DnaJ homolog subfamily B member 6	Organismal
DNAJB8	DnaJ homolog subfamily B member 8	Male
DNAJC21	DnaJ homolog subfamily C member 21	Organismal
DNAJC6	Putative tyrosine-protein phosphatase auxilin	Organismal
DNAJC9	DnaJ homolog subfamily C member 9	Organismal
DNER	Delta and Notch-like epidermal growth factor-related receptor	Organismal
DNLZ	DNL-type zinc finger protein	Organismal
DNM1	Dynamin-1	Brain
DNM3	Dynamin-3	Brain
DNMBP	Dynamin-binding protein	Organismal
DNPEP	Aspartyl aminopeptidase	Organismal
DNPH1	2'-deoxynucleoside 5'-phosphate N-hydrolase 1	Organismal
DOC2B	Double C2-like domain-containing protein beta	Brain
DOCK9	Dedicator of cytokinesis protein 9	Organismal
DOK1	Docking protein 1	Organismal
DOK2	Docking protein 2	Organismal
DPEP1	Dipeptidase 1	Organismal
DPEP2	Dipeptidase 2	Organismal
DPP10	Inactive dipeptidyl peptidase 10	Organismal
DPP4	Dipeptidyl peptidase 4	Organismal
DPP6	Dipeptidyl aminopeptidase-like protein 6	Organismal
DPP7	Dipeptidyl peptidase 2	Organismal
DPT	Dermatopontin	Organismal
DPY30	Protein dpy-30 homolog	Organismal
DRAXIN	Draxin	Organismal
DRG2	Developmentally-regulated GTP-binding protein 2	Organismal
DSC2	Desmocollin-2	Organismal
DSCAM	Down syndrome cell adhesion molecule	Organismal
DSG2	Desmoglein-2	Organismal
DSG3	Desmoglein-3	Organismal
DSG4	Desmoglein-4	Organismal
DTD1	D-aminoacyl-tRNA deacylase 1	Organismal
DTNB	Dystrobrevin beta	Organismal
DTX2	Probable E3 ubiquitin-protein ligase DTX2	Organismal
DTX3	Probable E3 ubiquitin-protein ligase DTX3	Organismal
DTYMK	Thymidylate kinase	Organismal
DUOX2	Dual oxidase 2	Thyroid
DUSP13	Dual specificity protein phosphatase 13 isoform A	Organismal
DUSP29	Dual specificity phosphatase 29	Organismal
DUSP3	Dual specificity protein phosphatase 3	Organismal
DUT	Deoxyuridine 5'-triphosphate nucleotidohydrolase, mitochondrial	Organismal
DXO	Decapping and exoribonuclease protein	Organismal
DYNC1H1	Cytoplasmic dynein 1 heavy chain 1	Organismal
DYNLT1	Dynein light chain Tctex-type 1	Organismal
DYNLT3	Dynein light chain Tctex-type 3	Organismal
EBAG9	Receptor-binding cancer antigen expressed on SiSo cells	Organismal
EBI3_IL27	Interleukin-27	Organismal
ECE1	Endothelin-converting enzyme 1	Organismal
ECHDC3	Enoyl-CoA hydratase domain-containing protein 3, mitochondrial	Organismal
ECHS1	Enoyl-CoA hydratase, mitochondrial	Organismal
ECI2	Enoyl-CoA delta isomerase 2	Organismal
ECM1	Extracellular matrix protein 1	Esophagus
ECSCR	Endothelial cell-specific chemotaxis regulator	Organismal
EDA2R	Tumor necrosis factor receptor superfamily member 27	Organismal
EDAR	Tumor necrosis factor receptor superfamily member EDAR	Organismal
EDDM3B	Epididymal secretory protein E3-beta	Organismal
EDEM2	ER degradation-enhancing alpha-mannosidase-like protein 2	Organismal
EDF1	Endothelial differentiation-related factor 1	Organismal
EDIL3	EGF-like repeat and discoidin I-like domain-containing protein 3	Organismal
EDN1	Endothelin-1	Organismal
EDNRB	Endothelin receptor type B	Organismal
EEF1D	Elongation factor 1-delta	Organismal
EFCAB14	EF-hand calcium-binding domain-containing protein 14	Organismal
EFCAB2	Dynein regulatory complex protein 8	Organismal
EFEMP1	EGF-containing fibulin-like extracellular matrix protein 1	Artery
EFHD1	EF-hand domain-containing protein D1	Organismal
EFNA1	Ephrin-A1	Organismal
EFNA4	Ephrin-A4	Organismal
EFNB2	Ephrin-B2	Organismal
EGF	Pro-epidermal growth factor	Organismal
EGFL7	Epidermal growth factor-like protein 7	Organismal
EGFLAM	Pikachurin	Organismal
EGFR	Epidermal growth factor receptor	Organismal
EGLN1	Egl nine homolog 1	Organismal
EHBP1	EH domain-binding protein 1	Organismal
EHD3	EH domain-containing protein 3	Organismal
EIF1AX	Eukaryotic translation initiation factor 1A, X-chromosomal	Organismal
EIF2AK2	Interferon-induced, double-stranded RNA-activated protein kinase	Organismal
EIF2AK3	Eukaryotic translation initiation factor 2-alpha kinase 3	Organismal
EIF2S2	Eukaryotic translation initiation factor 2 subunit 2	Organismal
EIF4B	Eukaryotic translation initiation factor 4B	Organismal
EIF4E	Eukaryotic translation initiation factor 4E	Organismal
EIF4EBP1	Eukaryotic translation initiation factor 4E-binding protein 1	Organismal
EIF4G1	Eukaryotic translation initiation factor 4 gamma 1	Organismal
EIF4G3	Eukaryotic translation initiation factor 4 gamma 3	Organismal
EIF5	Eukaryotic translation initiation factor 5	Organismal
EIF5A	Eukaryotic translation initiation factor 5A-1	Organismal
ELAC1	Zinc phosphodiesterase ELAC protein 1	Organismal
ELAVL4	ELAV-like protein 4	Brain
ELN	Elastin	Artery
ELOA	Elongin-A	Organismal
ELOB	Elongin-B	Organismal
ENAH	Protein enabled homolog	Organismal
ENDOU	Poly(U)-specific endoribonuclease	Organismal
ENG	Endoglin	Organismal
ENO1	Alpha-enolase	Organismal
ENO2	Gamma-enolase	Brain
ENO3	Beta-enolase	Muscle
ENOPH1	Enolase-phosphatase E1	Brain
ENOX2	Ecto-NOX disulfide-thiol exchanger 2	Organismal
ENPEP	Glutamyl aminopeptidase	Organismal
ENPP2	Ectonucleotide pyrophosphatase/phosphodiesterase family member 2	Organismal
ENPP5	Ectonucleotide pyrophosphatase/phosphodiesterase family member 5	Organismal
ENPP6	Glycerophosphocholine cholinephosphodiesterase ENPP6	Organismal
ENPP7	Ectonucleotide pyrophosphatase/phosphodiesterase family member 7	Organismal
ENSA	Alpha-endosulfine	Organismal
ENTPD2	Ectonucleoside triphosphate diphosphohydrolase 2	Organismal
ENTPD5	Ectonucleoside triphosphate diphosphohydrolase 5	Organismal
ENTPD6	Ectonucleoside triphosphate diphosphohydrolase 6	Organismal
ENTR1	Endosome-associated-trafficking regulator 1	Organismal
EP300	Histone acetyltransferase p300	Organismal
EPB41L5	Band 4.1-like protein 5	Organismal
EPCAM	Epithelial cell adhesion molecule	Organismal
EPGN	Epigen	Esophagus
EPHA1	Ephrin type-A receptor 1	Organismal
EPHA10	Ephrin type-A receptor 10	Organismal
EPHA2	Ephrin type-A receptor 2	Organismal
EPHA4	Ephrin type-A receptor 4	Organismal
EPHB4	Ephrin type-B receptor 4	Organismal
EPHB6	Ephrin type-B receptor 6	Organismal
EPHX2	Bifunctional epoxide hydrolase 2	Organismal
EPN1	Epsin-1	Organismal
EPO	Erythropoietin	Organismal
EPPK1	Epiplakin	Organismal
EPS8L2	Epidermal growth factor receptor kinase substrate 8-like protein 2	Organismal
ERBB2	Receptor tyrosine-protein kinase erbB-2	Organismal
ERBB3	Receptor tyrosine-protein kinase erbB-3	Organismal
ERBB4	Receptor tyrosine-protein kinase erbB-4	Organismal
ERBIN	Erbin	Organismal
ERC2	ERC protein 2	Organismal
ERCC1	DNA excision repair protein ERCC-1	Organismal
EREG	Proepiregulin	Organismal
ERI1	3'-5' exoribonuclease 1	Organismal
ERMAP	Erythroid membrane-associated protein	Organismal
ERN1	Serine/threonine-protein kinase/endoribonuclease IRE1	Organismal
ERP29	Endoplasmic reticulum resident protein 29	Organismal
ERP44	Endoplasmic reticulum resident protein 44	Organismal
ERVV-1	Endogenous retrovirus group V member 1 Env polyprotein	Organismal
ESAM	Endothelial cell-selective adhesion molecule	Organismal
ESM1	Endothelial cell-specific molecule 1	Organismal
ESPL1	Separin	Organismal
ESR1	Estrogen receptor	Organismal
ESYT2	Extended synaptotagmin-2	Organismal
EVI2B	Protein EVI2B	Immune
EVI5	Ecotropic viral integration site 5 protein homolog	Organismal
EVPL	Envoplakin	Organismal
EXOSC10	Exosome component 10	Organismal
EXTL1	Exostosin-like 1	Brain
EZR	Ezrin	Organismal
F10	Coagulation factor X	Organismal
F11	Coagulation factor XI	Liver
F11R	Junctional adhesion molecule A	Organismal
F12	Coagulation factor XII	Liver
F13B	Coagulation factor XIII B chain	Liver
F2	Prothrombin	Liver
F2R	Proteinase-activated receptor 1	Organismal
F3	Tissue factor	Organismal
F7	Coagulation factor VII	Liver
F9	Coagulation factor IX	Liver
FABP1	Fatty acid-binding protein, liver	Organismal
FABP2	Fatty acid-binding protein, intestinal	Intestine
FABP3	Fatty acid-binding protein, heart	Organismal
FABP4	Fatty acid-binding protein, adipocyte	Adipose
FABP5	Fatty acid-binding protein 5	Organismal
FABP6	Gastrotropin	Intestine
FABP9	Fatty acid-binding protein 9	Organismal
FADD	FAS-associated death domain protein	Organismal
FAM13A	Protein FAM13A	Organismal
FAM171A2	Protein FAM171A2	Organismal
FAM171B	Protein FAM171B	Organismal
FAM172A	Cotranscriptional regulator FAM172A	Organismal
FAM20A	Pseudokinase FAM20A	Organismal
FAM3B	Protein FAM3B	Organismal
FAM3C	Protein FAM3C	Organismal
FAM3D	Protein FAM3D	Organismal
FAP	Prolyl endopeptidase FAP	Organismal
FARSA	Phenylalanine--tRNA ligase alpha subunit	Organismal
FAS	Tumor necrosis factor receptor superfamily member 6	Organismal
FASLG	Tumor necrosis factor ligand superfamily member 6	Organismal
FBLN2	Fibulin-2	Organismal
FBN2	Fibrillin-2	Organismal
FBP1	Fructose-1,6-bisphosphatase 1	Organismal
FCAMR	High affinity immunoglobulin alpha and immunoglobulin mu Fc receptor	Kidney
FCAR	Immunoglobulin alpha Fc receptor	Immune
FCER1A	High affinity immunoglobulin epsilon receptor subunit alpha	Organismal
FCER2	Low affinity immunoglobulin epsilon Fc receptor	Immune
FCGR2A	Low affinity immunoglobulin gamma Fc region receptor II-a	Immune
FCGR2B	Low affinity immunoglobulin gamma Fc region receptor II-b	Organismal
FCGR3B	Low affinity immunoglobulin gamma Fc region receptor III-B	Immune
FCN1	Ficolin-1	Immune
FCN2	Ficolin-2	Organismal
FCRL1	Fc receptor-like protein 1	Immune
FCRL2	Fc receptor-like protein 2	Immune
FCRL3	Fc receptor-like protein 3	Immune
FCRL5	Fc receptor-like protein 5	Immune
FCRL6	Fc receptor-like protein 6	Organismal
FCRLB	Fc receptor-like B	Organismal
FDX1	Adrenodoxin, mitochondrial	Adrenal
FDX2	Ferredoxin-2, mitochondrial	Organismal
FEN1	Flap endonuclease 1	Organismal
FES	Tyrosine-protein kinase Fes/Fps	Organismal
FETUB	Fetuin-B	Liver
FGA	Fibrinogen alpha chain	Liver
FGD3	FYVE, RhoGEF and PH domain-containing protein 3	Immune
FGF12	Fibroblast growth factor 12	Organismal
FGF16	Fibroblast growth factor 16	Organismal
FGF19	Fibroblast growth factor 19	Organismal
FGF2	Fibroblast growth factor 2	Organismal
FGF20	Fibroblast growth factor 20	Organismal
FGF21	Fibroblast growth factor 21	Liver
FGF23	Fibroblast growth factor 23	Organismal
FGF3	Fibroblast growth factor 3	Brain
FGF5	Fibroblast growth factor 5	Organismal
FGF6	Fibroblast growth factor 6	Muscle
FGF7	Fibroblast growth factor 7	Organismal
FGF9	Fibroblast growth factor 9	Organismal
FGFBP1	Fibroblast growth factor-binding protein 1	Organismal
FGFBP2	Fibroblast growth factor-binding protein 2	Brain
FGFBP3	Fibroblast growth factor-binding protein 3	Organismal
FGFR2	Fibroblast growth factor receptor 2	Organismal
FGFR4	Fibroblast growth factor receptor 4	Organismal
FGL1	Fibrinogen-like protein 1	Liver
FGR	Tyrosine-protein kinase Fgr	Immune
FH	Fumarate hydratase, mitochondrial	Organismal
FHIP2A	FHF complex subunit HOOK interacting protein 2A	Organismal
FHIT	Bis(5'-adenosyl)-triphosphatase	Organismal
FIS1	Mitochondrial fission 1 protein	Organismal
FKBP14	Peptidyl-prolyl cis-trans isomerase FKBP14	Organismal
FKBP1B	Peptidyl-prolyl cis-trans isomerase FKBP1B	Organismal
FKBP4	Peptidyl-prolyl cis-trans isomerase FKBP4	Organismal
FKBP5	Peptidyl-prolyl cis-trans isomerase FKBP5	Organismal
FKBP7	Peptidyl-prolyl cis-trans isomerase FKBP7	Organismal
FKBPL	FK506-binding protein-like	Organismal
FLI1	Friend leukemia integration 1 transcription factor	Organismal
FLRT2	Leucine-rich repeat transmembrane protein FLRT2	Organismal
FLT1	Vascular endothelial growth factor receptor 1	Organismal
FLT3	Receptor-type tyrosine-protein kinase FLT3	Brain
FLT3LG	Fms-related tyrosine kinase 3 ligand	Organismal
FLT4	Vascular endothelial growth factor receptor 3	Organismal
FMNL1	Formin-like protein 1	Organismal
FMR1	Synaptic functional regulator FMR1	Organismal
FN1	Fibronectin	Artery
FNDC1	Fibronectin type III domain-containing protein 1	Organismal
FNTA	Protein farnesyltransferase/geranylgeranyltransferase type-1 subunit alpha	Organismal
FOLH1	Glutamate carboxypeptidase 2	Organismal
FOLR1	Folate receptor alpha	Organismal
FOLR2	Folate receptor beta	Organismal
FOLR3	Folate receptor gamma	Immune
FOS	Proto-oncogene c-Fos	Organismal
FOSB	Protein fosB	Organismal
FOXJ3	Forkhead box protein J3	Organismal
FOXO1	Forkhead box protein O1	Organismal
FOXO3	Forkhead box protein O3	Organismal
FRMD4B	FERM domain-containing protein 4B	Organismal
FRMD7	FERM domain-containing protein 7	Organismal
FRZB	Secreted frizzled-related protein 3	Artery
FSHB	Follitropin subunit beta	Pituitary
FST	Follistatin	Organismal
FSTL1	Follistatin-related protein 1	Organismal
FSTL3	Follistatin-related protein 3	Organismal
FTCD	Formimidoyltransferase-cyclodeaminase	Liver
FUCA1	Tissue alpha-L-fucosidase	Organismal
FUOM	Fucose mutarotase	Organismal
FURIN	Furin	Organismal
FUS	RNA-binding protein FUS	Organismal
FUT1	Galactoside alpha-(1,2)-fucosyltransferase 1	Organismal
FUT3_FUT5	3-galactosyl-N-acetylglucosaminide 4-alpha-L-fucosyltransferase FUT3_4-galactosyl-N-acetylglucosaminide 3-alpha-L-fucosyltransferase FUT5	Organismal
FUT8	Alpha-(1,6)-fucosyltransferase	Organismal
FXN	Frataxin, mitochondrial	Organismal
FXYD5	FXYD domain-containing ion transport regulator 5	Organismal
FYB1	FYN-binding protein 1	Organismal
FZD10	Frizzled-10	Organismal
FZD8	Frizzled-8	Organismal
GABARAP	Gamma-aminobutyric acid receptor-associated protein	Organismal
GABARAPL1	Gamma-aminobutyric acid receptor-associated protein-like 1	Organismal
GABRA4	Gamma-aminobutyric acid receptor subunit alpha-4	Brain
GAD1	Glutamate decarboxylase 1	Brain
GAD2	Glutamate decarboxylase 2	Brain
GADD45B	Growth arrest and DNA damage-inducible protein GADD45 beta	Organismal
GADD45GIP1	Growth arrest and DNA damage-inducible proteins-interacting protein 1	Organismal
GAGE2A	G antigen 2A	Male
GAL	Galanin peptides	Pituitary
GALNT10	Polypeptide N-acetylgalactosaminyltransferase 10	Organismal
GALNT2	Polypeptide N-acetylgalactosaminyltransferase 2	Organismal
GALNT3	Polypeptide N-acetylgalactosaminyltransferase 3	Organismal
GALNT5	Polypeptide N-acetylgalactosaminyltransferase 5	Organismal
GALNT7	N-acetylgalactosaminyltransferase 7	Organismal
GAMT	Guanidinoacetate N-methyltransferase	Organismal
GAPDH	Glyceraldehyde-3-phosphate dehydrogenase	Organismal
GART	Trifunctional purine biosynthetic protein adenosine-3	Organismal
GAS2	Growth arrest-specific protein 2	Organismal
GAS6	Growth arrest-specific protein 6	Organismal
GASK1A	Golgi-associated kinase 1A	Organismal
GAST	Gastrin	Organismal
GATA3	Trans-acting T-cell-specific transcription factor GATA-3	Skin
GATD3	Glutamine amidotransferase-like class 1 domain-containing protein 3B, mitochondrial	Organismal
GBA	Lysosomal acid glucosylceramidase	Organismal
GBP1	Guanylate-binding protein 1	Organismal
GBP2	Guanylate-binding protein 2	Organismal
GBP4	Guanylate-binding protein 4	Organismal
GBP6	Guanylate-binding protein 6	Esophagus
GC	Vitamin D-binding protein	Liver
GCC1	GRIP and coiled-coil domain-containing protein 1	Organismal
GCG	Pro-glucagon	Pancreas
GCHFR	GTP cyclohydrolase 1 feedback regulatory protein	Organismal
GCLM	Glutamate--cysteine ligase regulatory subunit	Organismal
GCNT1	Beta-1,3-galactosyl-O-glycosyl-glycoprotein beta-1,6-N-acetylglucosaminyltransferase	Organismal
GDF15	Growth/differentiation factor 15	Organismal
GDF2	Growth/differentiation factor 2	Liver
GDNF	Glial cell line-derived neurotrophic factor	Organismal
GET3	ATPase GET3	Organismal
GFAP	Glial fibrillary acidic protein	Brain
GFER	FAD-linked sulfhydryl oxidase ALR	Organismal
GFOD2	Glucose-fructose oxidoreductase domain-containing protein 2	Organismal
GFRA1	GDNF family receptor alpha-1	Organismal
GFRA2	GDNF family receptor alpha-2	Organismal
GFRA3	GDNF family receptor alpha-3	Brain
GFRAL	GDNF family receptor alpha-like	Organismal
GGA1	ADP-ribosylation factor-binding protein GGA1	Organismal
GGACT	Gamma-glutamylaminecyclotransferase	Organismal
GGCT	Gamma-glutamylcyclotransferase	Organismal
GGH	Gamma-glutamyl hydrolase	Organismal
GGT1	Glutathione hydrolase 1 proenzyme	Organismal
GGT5	Glutathione hydrolase 5 proenzyme	Organismal
GH1	Somatotropin	Pituitary
GH2	Growth hormone variant	Pituitary
GHR	Growth hormone receptor	Organismal
GHRHR	Growth hormone-releasing hormone receptor	Pituitary
GHRL	Appetite-regulating hormone	Stomach
GID8	Glucose-induced degradation protein 8 homolog	Organismal
GIGYF2	GRB10-interacting GYF protein 2	Organismal
GIMAP7	GTPase IMAP family member 7	Organismal
GIMAP8	GTPase IMAP family member 8	Organismal
GIP	Gastric inhibitory polypeptide	Organismal
GIPC2	PDZ domain-containing protein GIPC2	Organismal
GIPC3	PDZ domain-containing protein GIPC3	Organismal
GIPR	Gastric inhibitory polypeptide receptor	Organismal
GIT1	ARF GTPase-activating protein GIT1	Organismal
GJA8	Gap junction alpha-8 protein	Male
GKN1	Gastrokine-1	Stomach
GLA	Alpha-galactosidase A	Organismal
GLB1	Beta-galactosidase	Organismal
GLI2	Zinc finger protein GLI2	Organismal
GLIPR1	Glioma pathogenesis-related protein 1	Organismal
GLO1	Lactoylglutathione lyase	Organismal
GLOD4	Glyoxalase domain-containing protein 4	Organismal
GLP1R	Glucagon-like peptide 1 receptor	Organismal
GLRX	Glutaredoxin-1	Organismal
GLRX5	Glutaredoxin-related protein 5, mitochondrial	Organismal
GLT8D2	Glycosyltransferase 8 domain-containing protein 2	Organismal
GLYR1	Putative oxidoreductase GLYR1	Organismal
GM2A	Ganglioside GM2 activator	Organismal
GMFG	Glia maturation factor gamma	Organismal
GMPR	GMP reductase 1	Organismal
GMPR2	GMP reductase 2	Organismal
GNAS	Neuroendocrine secretory protein 55	Organismal
GNE	Bifunctional UDP-N-acetylglucosamine 2-epimerase/N-acetylmannosamine kinase	Organismal
GNGT1	Guanine nucleotide-binding protein G(T) subunit gamma-T1	Organismal
GNLY	Granulysin	Immune
GNPDA1	Glucosamine-6-phosphate isomerase 1	Organismal
GNPDA2	Glucosamine-6-phosphate isomerase 2	Organismal
GOLGA3	Golgin subfamily A member 3	Organismal
GOLM2	Protein GOLM2	Organismal
GOPC	Golgi-associated PDZ and coiled-coil motif-containing protein	Organismal
GORASP2	Golgi reassembly-stacking protein 2	Organismal
GOT1	Aspartate aminotransferase, cytoplasmic	Organismal
GP1BA	Platelet glycoprotein Ib alpha chain	Organismal
GP1BB	Platelet glycoprotein Ib beta chain	Organismal
GP2	Pancreatic secretory granule membrane major glycoprotein GP2	Pancreas
GP5	Platelet glycoprotein V	Organismal
GP6	Platelet glycoprotein VI	Organismal
GPA33	Cell surface A33 antigen	Intestine
GPC1	Glypican-1	Organismal
GPC5	Glypican-5	Organismal
GPD1	Glycerol-3-phosphate dehydrogenase	Organismal
GPHA2	Glycoprotein hormone alpha-2	Organismal
GPI	Glucose-6-phosphate isomerase	Organismal
GPIHBP1	Glycosylphosphatidylinositol-anchored high density lipoprotein-binding protein 1	Organismal
GPKOW	G-patch domain and KOW motifs-containing protein	Organismal
GPNMB	Transmembrane glycoprotein NMB	Organismal
GPR101	Probable G-protein coupled receptor 101	Brain
GPR158	Probable G-protein coupled receptor 158	Brain
GPR15L	Protein GPR15L	Organismal
GPR37	Prosaposin receptor GPR37	Brain
GPRC5C	G-protein coupled receptor family C group 5 member C	Organismal
GRAP2	GRB2-related adapter protein 2	Organismal
GRHPR	Glyoxylate reductase/hydroxypyruvate reductase	Organismal
GRIK2	Glutamate receptor ionotropic, kainate 2	Brain
GRIN2B	Glutamate receptor ionotropic, NMDA 2B	Brain
GRK5	G protein-coupled receptor kinase 5	Organismal
GRN	Progranulin	Organismal
GRP	Gastrin-releasing peptide	Organismal
GRPEL1	GrpE protein homolog 1, mitochondrial	Organismal
GRSF1	G-rich sequence factor 1	Organismal
GSAP	Gamma-secretase-activating protein	Organismal
GSN	Gelsolin	Organismal
GSR	Glutathione reductase, mitochondrial	Organismal
GSTA1	Glutathione S-transferase A1	Organismal
GSTA3	Glutathione S-transferase A3	Organismal
GSTM4	Glutathione S-transferase Mu 4	Organismal
GSTP1	Glutathione S-transferase P	Organismal
GSTT2B	Glutathione S-transferase theta-2B	Organismal
GTF2IRD1	General transcription factor II-I repeat domain-containing protein 1	Organismal
GTPBP2	GTP-binding protein 2	Organismal
GUCA2A	Guanylin	Intestine
GUCY2C	Heat-stable enterotoxin receptor	Intestine
GUK1	Guanylate kinase	Organismal
GUSB	Beta-glucuronidase	Organismal
GYS1	Glycogen [starch] synthase, muscle	Organismal
GZMA	Granzyme A	Immune
GZMB	Granzyme B	Immune
GZMH	Granzyme H	Immune
H2AP	Huntingtin-interacting protein M	Organismal
HADH	Hydroxyacyl-coenzyme A dehydrogenase, mitochondrial	Organismal
HAGH	Hydroxyacylglutathione hydrolase, mitochondrial	Organismal
HAO1	Hydroxyacid oxidase 1	Liver
HARS1	Histidine--tRNA ligase, cytoplasmic	Organismal
HAVCR1	Hepatitis A virus cellular receptor 1	Organismal
HAVCR2	Hepatitis A virus cellular receptor 2	Organismal
HBEGF	Proheparin-binding EGF-like growth factor	Organismal
HBQ1	Hemoglobin subunit theta-1	Immune
HBZ	Hemoglobin subunit zeta	Male
HCG22	Protein PBMUCL2	Organismal
HCLS1	Hematopoietic lineage cell-specific protein	Immune
HDAC8	Histone deacetylase 8	Organismal
HDAC9	Histone deacetylase 9	Organismal
HDDC2	5'-deoxynucleotidase HDDC2	Organismal
HDGF	Hepatoma-derived growth factor	Organismal
HDGFL2	Hepatoma-derived growth factor-related protein 2	Organismal
HEBP1	Heme-binding protein 1	Organismal
HEG1	Protein HEG homolog 1	Organismal
HEPACAM2	HEPACAM family member 2	Organismal
HEPH	Hephaestin	Organismal
HEXIM1	Protein HEXIM1	Organismal
HGF	Hepatocyte growth factor	Organismal
HGFAC	Hepatocyte growth factor activator	Liver
HGS	Hepatocyte growth factor-regulated tyrosine kinase substrate	Organismal
HHEX	Hematopoietically-expressed homeobox protein HHEX	Organismal
HIF1A	Hypoxia-inducible factor 1-alpha	Organismal
HIP1	Huntingtin-interacting protein 1	Organismal
HIP1R	Huntingtin-interacting protein 1-related protein	Organismal
HJV	Hemojuvelin	Organismal
HK2	Hexokinase-2	Organismal
HLA-A	HLA class I histocompatibility antigen, A alpha chain	Organismal
HLA-DRA	HLA class II histocompatibility antigen, DR alpha chain	Organismal
HLA-E	HLA class I histocompatibility antigen, alpha chain E	Organismal
HMBS	Porphobilinogen deaminase	Organismal
HMCN2	Hemicentin-2	Organismal
HMGCL	Hydroxymethylglutaryl-CoA lyase, mitochondrial	Organismal
HMGCS1	Hydroxymethylglutaryl-CoA synthase, cytoplasmic	Organismal
HMMR	Hyaluronan mediated motility receptor	Male
HMOX1	Heme oxygenase 1	Immune
HMOX2	Heme oxygenase 2	Organismal
HNF1A	Hepatocyte nuclear factor 1-alpha	Organismal
HNMT	Histamine N-methyltransferase	Organismal
HNRNPK	Heterogeneous nuclear ribonucleoprotein K	Organismal
HNRNPUL1	Heterogeneous nuclear ribonucleoprotein U-like protein 1	Organismal
HPCAL1	Hippocalcin-like protein 1	Organismal
HPGDS	Hematopoietic prostaglandin D synthase	Organismal
HPSE	Heparanase	Organismal
HRAS	GTPase Hras	Organismal
HRC	Sarcoplasmic reticulum histidine-rich calcium-binding protein	Organismal
HRG	Histidine-rich glycoprotein	Liver
HS1BP3	HCLS1-binding protein 3	Organismal
HS3ST3B1	Heparan sulfate glucosamine 3-O-sulfotransferase 3B1	Organismal
HS6ST1	Heparan-sulfate 6-O-sulfotransferase 1	Organismal
HS6ST2	Heparan-sulfate 6-O-sulfotransferase 2	Organismal
HSBP1	Heat shock factor-binding protein 1	Organismal
HSD11B1	Corticosteroid 11-beta-dehydrogenase isozyme 1	Organismal
HSD17B14	17-beta-hydroxysteroid dehydrogenase 14	Organismal
HSD17B3	Testosterone 17-beta-dehydrogenase 3	Organismal
HSDL2	Hydroxysteroid dehydrogenase-like protein 2	Organismal
HSP90B1	Endoplasmin	Organismal
HSPA1A	Heat shock 70 kDa protein 1A	Organismal
HSPA2	Heat shock-related 70 kDa protein 2	Organismal
HSPB1	Heat shock protein beta-1	Organismal
HSPB6	Heat shock protein beta-6	Organismal
HSPG2	Basement membrane-specific heparan sulfate proteoglycan core protein	Organismal
HTR1A	5-hydroxytryptamine receptor 1A	Brain
HTR1B	5-hydroxytryptamine receptor 1B	Artery
HTRA2	Serine protease HTRA2, mitochondrial	Organismal
HYAL1	Hyaluronidase-1	Organismal
HYOU1	Hypoxia up-regulated protein 1	Organismal
ICA1	Islet cell autoantigen 1	Organismal
ICAM1	Intercellular adhesion molecule 1	Organismal
ICAM2	Intercellular adhesion molecule 2	Organismal
ICAM3	Intercellular adhesion molecule 3	Immune
ICAM4	Intercellular adhesion molecule 4	Organismal
ICAM5	Intercellular adhesion molecule 5	Organismal
ICOSLG	ICOS ligand	Organismal
ID4	DNA-binding protein inhibitor ID-4	Organismal
IDI2	Isopentenyl-diphosphate delta-isomerase 2	Muscle
IDO1	Indoleamine 2,3-dioxygenase 1	Organismal
IDS	Iduronate 2-sulfatase	Organismal
IDUA	Alpha-L-iduronidase	Organismal
IFI30	Gamma-interferon-inducible lysosomal thiol reductase	Organismal
IFIT1	Interferon-induced protein with tetratricopeptide repeats 1	Organismal
IFIT3	Interferon-induced protein with tetratricopeptide repeats 3	Organismal
IFNAR1	Interferon alpha/beta receptor 1	Organismal
IFNG	Interferon gamma	Organismal
IFNGR1	Interferon gamma receptor 1	Organismal
IFNGR2	Interferon gamma receptor 2	Organismal
IFNL1	Interferon lambda-1	Organismal
IFNL2	Interferon lambda-2	Organismal
IFNLR1	Interferon lambda receptor 1	Organismal
IFNW1	Interferon omega-1	Organismal
IFT20	Intraflagellar transport protein 20 homolog	Organismal
IGBP1	Immunoglobulin-binding protein 1	Organismal
IGDCC3	Immunoglobulin superfamily DCC subclass member 3	Organismal
IGDCC4	Immunoglobulin superfamily DCC subclass member 4	Organismal
IGF1R	Insulin-like growth factor 1 receptor	Organismal
IGF2BP3	Insulin-like growth factor 2 mRNA-binding protein 3	Organismal
IGF2R	Cation-independent mannose-6-phosphate receptor	Organismal
IGFBP1	Insulin-like growth factor-binding protein 1	Liver
IGFBP2	Insulin-like growth factor-binding protein 2	Organismal
IGFBP3	Insulin-like growth factor-binding protein 3	Organismal
IGFBP4	Insulin-like growth factor-binding protein 4	Organismal
IGFBP6	Insulin-like growth factor-binding protein 6	Organismal
IGFBP7	Insulin-like growth factor-binding protein 7	Organismal
IGFBPL1	Insulin-like growth factor-binding protein-like 1	Organismal
IGFL4	Insulin growth factor-like family member 4	Organismal
IGHMBP2	DNA-binding protein SMUBP-2	Organismal
IGLC2	Immunoglobulin lambda constant 2	Organismal
IGLON5	IgLON family member 5	Brain
IGSF21	Immunoglobulin superfamily member 21	Brain
IGSF3	Immunoglobulin superfamily member 3	Organismal
IGSF8	Immunoglobulin superfamily member 8	Organismal
IGSF9	Protein turtle homolog A	Organismal
IKBKG	NF-kappa-B essential modulator	Organismal
IKZF2	Zinc finger protein Helios	Organismal
IL10	Interleukin-10	Organismal
IL10RA	Interleukin-10 receptor subunit alpha	Organismal
IL10RB	Interleukin-10 receptor subunit beta	Organismal
IL11	Interleukin-11	Organismal
IL12A_IL12B	Interleukin-12	Organismal
IL12B	Interleukin-12 subunit beta	Organismal
IL12RB1	Interleukin-12 receptor subunit beta-1	Organismal
IL12RB2	Interleukin-12 receptor subunit beta-2	Organismal
IL13	Interleukin-13	Male
IL13RA1	Interleukin-13 receptor subunit alpha-1	Organismal
IL13RA2	Interleukin-13 receptor subunit alpha-2	Organismal
IL15	Interleukin-15	Organismal
IL15RA	Interleukin-15 receptor subunit alpha	Organismal
IL16	Pro-interleukin-16	Organismal
IL17A	Interleukin-17A	Organismal
IL17C	Interleukin-17C	Organismal
IL17D	Interleukin-17D	Organismal
IL17F	Interleukin-17F	Male
IL17RA	Interleukin-17 receptor A	Organismal
IL17RB	Interleukin-17 receptor B	Organismal
IL18	Interleukin-18	Organismal
IL18BP	Interleukin-18-binding protein	Organismal
IL18R1	Interleukin-18 receptor 1	Organismal
IL18RAP	Interleukin-18 receptor accessory protein	Immune
IL19	Interleukin-19	Salivary
IL1A	Interleukin-1 alpha	Organismal
IL1B	Interleukin-1 beta	Organismal
IL1R1	Interleukin-1 receptor type 1	Organismal
IL1R2	Interleukin-1 receptor type 2	Immune
IL1RAP	Interleukin-1 receptor accessory protein	Organismal
IL1RL1	Interleukin-1 receptor-like 1	Organismal
IL1RL2	Interleukin-1 receptor-like 2	Organismal
IL1RN	Interleukin-1 receptor antagonist protein	Esophagus
IL2	Interleukin-2	Organismal
IL20	Interleukin-20	Organismal
IL20RA	Interleukin-20 receptor subunit alpha	Organismal
IL20RB	Interleukin-20 receptor subunit beta	Organismal
IL21R	Interleukin-21 receptor	Organismal
IL22	Interleukin-22	Organismal
IL22RA1	Interleukin-22 receptor subunit alpha-1	Organismal
IL24	Interleukin-24	Immune
IL25	Interleukin-25	Organismal
IL2RA	Interleukin-2 receptor subunit alpha	Organismal
IL2RB	Interleukin-2 receptor subunit beta	Immune
IL2RG	Cytokine receptor common subunit gamma	Immune
IL3	Interleukin-3	Organismal
IL31	Interleukin-31	Organismal
IL31RA	Interleukin-31 receptor subunit alpha	Organismal
IL32	Interleukin-32	Organismal
IL33	Interleukin-33	Organismal
IL34	Interleukin-34	Organismal
IL36A	Interleukin-36 alpha	Esophagus
IL36G	Interleukin-36 gamma	Skin
IL3RA	Interleukin-3 receptor subunit alpha	Organismal
IL4	Interleukin-4	Organismal
IL4R	Interleukin-4 receptor subunit alpha	Organismal
IL5	Interleukin-5	Male
IL5RA	Interleukin-5 receptor subunit alpha	Organismal
IL6	Interleukin-6	Organismal
IL6R	Interleukin-6 receptor subunit alpha	Organismal
IL6ST	Interleukin-6 receptor subunit beta	Organismal
IL7	Interleukin-7	Organismal
IL7R	Interleukin-7 receptor subunit alpha	Organismal
IL9	Interleukin-9	Brain
ILKAP	Integrin-linked kinase-associated serine/threonine phosphatase 2C	Organismal
IMMT	MICOS complex subunit MIC60	Organismal
IMPA1	Inositol monophosphatase 1	Organismal
IMPACT	Protein IMPACT	Organismal
IMPG1	Interphotoreceptor matrix proteoglycan 1	Organismal
ING1	Inhibitor of growth protein 1	Organismal
INHBB	Inhibin beta B chain	Organismal
INHBC	Inhibin beta C chain	Liver
INPP1	Inositol polyphosphate 1-phosphatase	Organismal
INPP5D	Phosphatidylinositol 3,4,5-trisphosphate 5-phosphatase 1	Organismal
INPP5J	Phosphatidylinositol 4,5-bisphosphate 5-phosphatase A	Organismal
INPPL1	Phosphatidylinositol 3,4,5-trisphosphate 5-phosphatase 2	Organismal
INSL3	Insulin-like 3	Male
INSL4	Early placenta insulin-like peptide	Organismal
INSL5	Insulin-like peptide INSL5	Organismal
INSR	Insulin receptor	Organismal
IPCEF1	Interactor protein for cytohesin exchange factors 1	Organismal
IQGAP2	Ras GTPase-activating-like protein IQGAP2	Organismal
IRAG2	Inositol 1,4,5-triphosphate receptor associated 2	Organismal
IRAK1	Interleukin-1 receptor-associated kinase 1	Organismal
IRAK4	Interleukin-1 receptor-associated kinase 4	Organismal
ISLR2	Immunoglobulin superfamily containing leucine-rich repeat protein 2	Organismal
ISM1	Isthmin-1	Organismal
ISM2	Isthmin-2	Organismal
IST1	IST1 homolog	Organismal
ITGA11	Integrin alpha-11	Organismal
ITGA2	Integrin alpha-2	Organismal
ITGA5	Integrin alpha-5	Organismal
ITGA6	Integrin alpha-6	Organismal
ITGAL	Integrin alpha-L	Organismal
ITGAM	Integrin alpha-M	Immune
ITGAV	Integrin alpha-V	Organismal
ITGAX	Integrin alpha-X	Organismal
ITGB1	Integrin beta-1	Organismal
ITGB1BP1	Integrin beta-1-binding protein 1	Organismal
ITGB1BP2	Integrin beta-1-binding protein 2	Organismal
ITGB2	Integrin beta-2	Immune
ITGB5	Integrin beta-5	Organismal
ITGB6	Integrin beta-6	Organismal
ITGB7	Integrin beta-7	Organismal
ITGBL1	Integrin beta-like protein 1	Artery
ITIH1	Inter-alpha-trypsin inhibitor heavy chain H1	Liver
ITIH3	Inter-alpha-trypsin inhibitor heavy chain H3	Liver
ITIH4	Inter-alpha-trypsin inhibitor heavy chain H4	Liver
ITIH5	Inter-alpha-trypsin inhibitor heavy chain H5	Organismal
ITM2A	Integral membrane protein 2A	Organismal
ITPA	Inosine triphosphate pyrophosphatase	Organismal
ITPR1	Inositol 1,4,5-trisphosphate receptor type 1	Organismal
ITPRIP	Inositol 1,4,5-trisphosphate receptor-interacting protein	Organismal
IVD	Isovaleryl-CoA dehydrogenase, mitochondrial	Organismal
IZUMO1	Izumo sperm-egg fusion protein 1	Male
JAM2	Junctional adhesion molecule B	Organismal
JAM3	Junctional adhesion molecule C	Organismal
JCHAIN	Immunoglobulin J chain	Organismal
JMJD1C	Probable JmjC domain-containing histone demethylation protein 2C	Organismal
JPT2	Jupiter microtubule associated homolog 2	Organismal
JUN	Transcription factor AP-1	Organismal
KAZALD1	Kazal-type serine protease inhibitor domain-containing protein 1	Organismal
KAZN	Kazrin	Organismal
KCNC4	Potassium voltage-gated channel subfamily C member 4	Organismal
KCNH2	Potassium voltage-gated channel subfamily H member 2	Organismal
KCNIP4	Kv channel-interacting protein 4	Brain
KCTD5	BTB/POZ domain-containing protein KCTD5	Organismal
KDM3A	Lysine-specific demethylase 3A	Organismal
KDR	Vascular endothelial growth factor receptor 2	Organismal
KEL	Kell blood group glycoprotein	Male
KHDC3L	KH domain-containing protein 3	Organismal
KHK	Ketohexokinase	Organismal
KIAA0319	Dyslexia-associated protein KIAA0319	Organismal
KIAA1549	UPF0606 protein KIAA1549	Organismal
KIAA1549L	UPF0606 protein KIAA1549L	Brain
KIAA2013	Uncharacterized protein KIAA2013	Organismal
KIF1C	Kinesin-like protein KIF1C	Organismal
KIF20B	Kinesin-like protein KIF20B	Organismal
KIF22	Kinesin-like protein KIF22	Organismal
KIFBP	KIF-binding protein	Organismal
KIR2DL2	Killer cell immunoglobulin-like receptor 2DL2	Organismal
KIR2DL3	Killer cell immunoglobulin-like receptor 2DL3	Immune
KIR2DS4	Killer cell immunoglobulin-like receptor 2DS4	Immune
KIR3DL1	Killer cell immunoglobulin-like receptor 3DL1	Immune
KIR3DL2	Killer cell immunoglobulin-like receptor 3DL2	Immune
KIRREL1	Kin of IRRE-like protein 1	Organismal
KIRREL2	Kin of IRRE-like protein 2	Pancreas
KIT	Mast/stem cell growth factor receptor Kit	Organismal
KITLG	Kit ligand	Organismal
KLB	Beta-klotho	Organismal
KLF4	Krueppel-like factor 4	Organismal
KLHL41	Kelch-like protein 41	Muscle
KLK1	Kallikrein-1	Pancreas
KLK10	Kallikrein-10	Organismal
KLK11	Kallikrein-11	Organismal
KLK12	Kallikrein-12	Organismal
KLK13	Kallikrein-13	Esophagus
KLK14	Kallikrein-14	Organismal
KLK15	Kallikrein-15	Male
KLK3	Prostate-specific antigen	Male
KLK4	Kallikrein-4	Male
KLK6	Kallikrein-6	Brain
KLK7	Kallikrein-7	Organismal
KLK8	Kallikrein-8	Organismal
KLKB1	Plasma kallikrein	Liver
KLRB1	Killer cell lectin-like receptor subfamily B member 1	Organismal
KLRC1	NKG2-A/NKG2-B type II integral membrane protein	Organismal
KLRD1	Natural killer cells antigen CD94	Organismal
KLRF1	Killer cell lectin-like receptor subfamily F member 1	Immune
KLRK1	NKG2-D type II integral membrane protein	Organismal
KRT14	Keratin, type I cytoskeletal 14	Skin
KRT17	Keratin, type I cytoskeletal 17	Organismal
KRT18	Keratin, type I cytoskeletal 18	Organismal
KRT19	Keratin, type I cytoskeletal 19	Organismal
KRT5	Keratin, type II cytoskeletal 5	Organismal
KRT6C	Keratin, type II cytoskeletal 6C	Esophagus
KRT8	Keratin, type II cytoskeletal 8	Organismal
KYAT1	Kynurenine--oxoglutarate transaminase 1	Organismal
KYNU	Kynureninase	Organismal
L1CAM	Neural cell adhesion molecule L1	Organismal
L3HYPDH	Trans-3-hydroxy-L-proline dehydratase	Organismal
LACRT	Extracellular glycoprotein lacritin	Organismal
LACTB2	Endoribonuclease LACTB2	Organismal
LAG3	Lymphocyte activation gene 3 protein	Organismal
LAIR1	Leukocyte-associated immunoglobulin-like receptor 1	Organismal
LAIR2	Leukocyte-associated immunoglobulin-like receptor 2	Organismal
LAMA1	Laminin subunit alpha-1	Organismal
LAMA4	Laminin subunit alpha-4	Organismal
LAMB1	Laminin subunit beta-1	Organismal
LAMP1	Lysosome-associated membrane glycoprotein 1	Organismal
LAMP2	Lysosome-associated membrane glycoprotein 2	Organismal
LAMP3	Lysosome-associated membrane glycoprotein 3	Organismal
LAMTOR5	Ragulator complex protein LAMTOR5	Organismal
LAP3	Cytosol aminopeptidase	Organismal
LARP1	La-related protein 1	Organismal
LAT	Linker for activation of T-cells family member 1	Organismal
LAT2	Linker for activation of T-cells family member 2	Immune
LATS1	Serine/threonine-protein kinase LATS1	Organismal
LAYN	Layilin	Organismal
LBP	Lipopolysaccharide-binding protein	Liver
LBR	Delta(14)-sterol reductase LBR	Organismal
LCAT	Phosphatidylcholine-sterol acyltransferase	Organismal
LCN15	Lipocalin-15	Brain
LCN2	Neutrophil gelatinase-associated lipocalin	Organismal
LCP1	Plastin-2	Immune
LDLR	Low-density lipoprotein receptor	Organismal
LDLRAP1	Low density lipoprotein receptor adapter protein 1	Organismal
LECT2	Leukocyte cell-derived chemotaxin-2	Liver
LEFTY2	Left-right determination factor 2	Organismal
LEG1	Protein LEG1 homolog	Organismal
LELP1	Late cornified envelope-like proline-rich protein 1	Male
LEO1	RNA polymerase-associated protein LEO1	Organismal
LEP	Leptin	Adipose
LEPR	Leptin receptor	Organismal
LETM1	Mitochondrial proton/calcium exchanger protein	Organismal
LGALS1	Galectin-1	Organismal
LGALS3	Galectin-3	Organismal
LGALS3BP	Galectin-3-binding protein	Organismal
LGALS4	Galectin-4	Intestine
LGALS7_LGALS7B	Galectin-7	Organismal
LGALS8	Galectin-8	Organismal
LGALS9	Galectin-9	Organismal
LGMN	Legumain	Organismal
LHB	Lutropin subunit beta	Pituitary
LHPP	Phospholysine phosphohistidine inorganic pyrophosphate phosphatase	Brain
LIF	Leukemia inhibitory factor	Organismal
LIFR	Leukemia inhibitory factor receptor	Organismal
LILRA2	Leukocyte immunoglobulin-like receptor subfamily A member 2	Immune
LILRA3	Leukocyte immunoglobulin-like receptor subfamily A member 3	Organismal
LILRA4	Leukocyte immunoglobulin-like receptor subfamily A member 4	Immune
LILRA5	Leukocyte immunoglobulin-like receptor subfamily A member 5	Immune
LILRA6	Leukocyte immunoglobulin-like receptor subfamily A member 6	Immune
LILRB1	Leukocyte immunoglobulin-like receptor subfamily B member 1	Immune
LILRB2	Leukocyte immunoglobulin-like receptor subfamily B member 2	Organismal
LILRB4	Leukocyte immunoglobulin-like receptor subfamily B member 4	Organismal
LILRB5	Leukocyte immunoglobulin-like receptor subfamily B member 5	Organismal
LIPF	Gastric triacylglycerol lipase	Stomach
LMNB1	Lamin-B1	Organismal
LMNB2	Lamin-B2	Organismal
LMOD1	Leiomodin-1	Organismal
LMOD2	Leiomodin-2	Organismal
LONP1	Lon protease homolog, mitochondrial	Organismal
LPA	Apolipoprotein(a)	Liver
LPCAT2	Lysophosphatidylcholine acyltransferase 2	Organismal
LPL	Lipoprotein lipase	Organismal
LPO	Lactoperoxidase	Salivary
LPP	Lipoma-preferred partner	Organismal
LRCH4	Leucine-rich repeat and calponin homology domain-containing protein 4	Organismal
LRFN2	Leucine-rich repeat and fibronectin type-III domain-containing protein 2	Organismal
LRG1	Leucine-rich alpha-2-glycoprotein	Organismal
LRIG1	Leucine-rich repeats and immunoglobulin-like domains protein 1	Organismal
LRIG3	Leucine-rich repeats and immunoglobulin-like domains protein 3	Organismal
LRP1	Prolow-density lipoprotein receptor-related protein 1	Organismal
LRP11	Low-density lipoprotein receptor-related protein 11	Organismal
LRP2	Low-density lipoprotein receptor-related protein 2	Organismal
LRP2BP	LRP2-binding protein	Organismal
LRPAP1	Alpha-2-macroglobulin receptor-associated protein	Organismal
LRRC25	Leucine-rich repeat-containing protein 25	Immune
LRRC37A2	Leucine-rich repeat-containing protein 37A2	Organismal
LRRC38	Leucine-rich repeat-containing protein 38	Organismal
LRRC59	Leucine-rich repeat-containing protein 59	Organismal
LRRFIP1	Leucine-rich repeat flightless-interacting protein 1	Organismal
LRRN1	Leucine-rich repeat neuronal protein 1	Organismal
LRTM1	Leucine-rich repeat and transmembrane domain-containing protein 1	Immune
LRTM2	Leucine-rich repeat and transmembrane domain-containing protein 2	Brain
LSM1	U6 snRNA-associated Sm-like protein LSm1	Organismal
LSM8	U6 snRNA-associated Sm-like protein LSm8	Organismal
LSP1	Lymphocyte-specific protein 1	Organismal
LTA	Lymphotoxin-alpha	Organismal
LTA4H	Leukotriene A-4 hydrolase	Organismal
LTB	Lymphotoxin-beta	Immune
LTBP2	Latent-transforming growth factor beta-binding protein 2	Artery
LTBP3	Latent-transforming growth factor beta-binding protein 3	Organismal
LTBR	Tumor necrosis factor receptor superfamily member 3	Organismal
LTO1	Protein LTO1 homolog	Organismal
LUZP2	Leucine zipper protein 2	Organismal
LXN	Latexin	Organismal
LY6D	Lymphocyte antigen 6D	Organismal
LY75	Lymphocyte antigen 75	Organismal
LY9	T-lymphocyte surface antigen Ly-9	Organismal
LY96	Lymphocyte antigen 96	Organismal
LYAR	Cell growth-regulating nucleolar protein	Male
LYN	Tyrosine-protein kinase Lyn	Organismal
LYPD1	Ly6/PLAUR domain-containing protein 1	Organismal
LYPD3	Ly6/PLAUR domain-containing protein 3	Organismal
LYPD8	Ly6/PLAUR domain-containing protein 8	Intestine
LYPLA2	Acyl-protein thioesterase 2	Organismal
LYSMD3	LysM and putative peptidoglycan-binding domain-containing protein 3	Organismal
LYVE1	Lymphatic vessel endothelial hyaluronic acid receptor 1	Organismal
LYZL2	Lysozyme-like protein 2	Male
LZTFL1	Leucine zipper transcription factor-like protein 1	Organismal
M6PR	Cation-dependent mannose-6-phosphate receptor	Organismal
MAD1L1	Mitotic spindle assembly checkpoint protein MAD1	Organismal
MAEA	E3 ubiquitin-protein transferase MAEA	Organismal
MAG	Myelin-associated glycoprotein	Brain
MAGEA3	Melanoma-associated antigen 3	Male
MAGED1	Melanoma-associated antigen D1	Organismal
MAMDC2	MAM domain-containing protein 2	Organismal
MAMDC4	Apical endosomal glycoprotein	Organismal
MAN1A2	Mannosyl-oligosaccharide 1,2-alpha-mannosidase IB	Organismal
MAN2B2	Epididymis-specific alpha-mannosidase	Organismal
MANEAL	Glycoprotein endo-alpha-1,2-mannosidase-like protein	Organismal
MANF	Mesencephalic astrocyte-derived neurotrophic factor	Organismal
MANSC1	MANSC domain-containing protein 1	Organismal
MANSC4	MANSC domain-containing protein 4	Organismal
MAP1LC3A	Microtubule-associated proteins 1A/1B light chain 3A	Organismal
MAP1LC3B2	Microtubule-associated proteins 1A/1B light chain 3 beta 2	Organismal
MAP2	Microtubule-associated protein 2	Brain
MAP2K1	Dual specificity mitogen-activated protein kinase kinase 1	Organismal
MAP2K6	Dual specificity mitogen-activated protein kinase kinase 6	Organismal
MAP3K5	Mitogen-activated protein kinase kinase kinase 5	Organismal
MAP4K5	Mitogen-activated protein kinase kinase kinase kinase 5	Organismal
MAPK13	Mitogen-activated protein kinase 13	Organismal
MAPK9	Mitogen-activated protein kinase 9	Brain
MAPKAPK2	MAP kinase-activated protein kinase 2	Organismal
MAPRE3	Microtubule-associated protein RP/EB family member 3	Organismal
MAPT	Microtubule-associated protein tau	Brain
MARCO	Macrophage receptor MARCO	Organismal
MARS1	Methionine--tRNA ligase, cytoplasmic	Organismal
MASP1	Mannan-binding lectin serine protease 1	Organismal
MATN2	Matrilin-2	Organismal
MATN3	Matrilin-3	Organismal
MAVS	Mitochondrial antiviral-signaling protein	Organismal
MAX	Protein max	Organismal
MB	Myoglobin	Organismal
MBL2	Mannose-binding protein C	Liver
MCAM	Cell surface glycoprotein MUC18	Artery
MCEE	Methylmalonyl-CoA epimerase, mitochondrial	Organismal
MCEMP1	Mast cell-expressed membrane protein 1	Organismal
MCFD2	Multiple coagulation factor deficiency protein 2	Organismal
MCTS1	Malignant T-cell-amplified sequence 1	Organismal
MDGA1	MAM domain-containing glycosylphosphatidylinositol anchor protein 1	Brain
MDH1	Malate dehydrogenase, cytoplasmic	Organismal
MDK	Midkine	Organismal
MDM1	Nuclear protein MDM1	Organismal
MECR	Enoyl-[acyl-carrier-protein] reductase, mitochondrial	Organismal
MED18	Mediator of RNA polymerase II transcription subunit 18	Organismal
MED21	Mediator of RNA polymerase II transcription subunit 21	Organismal
MEGF10	Multiple epidermal growth factor-like domains protein 10	Brain
MEGF11	Multiple epidermal growth factor-like domains protein 11	Brain
MEGF9	Multiple epidermal growth factor-like domains protein 9	Organismal
MELTF	Melanotransferrin	Organismal
MENT	Protein MENT	Organismal
MEP1A	Meprin A subunit alpha	Intestine
MEP1B	Meprin A subunit beta	Intestine
MEPE	Matrix extracellular phosphoglycoprotein	Brain
MERTK	Tyrosine-protein kinase Mer	Organismal
MESD	LRP chaperone MESD	Organismal
MET	Hepatocyte growth factor receptor	Organismal
METAP1	Methionine aminopeptidase 1	Organismal
METAP1D	Methionine aminopeptidase 1D, mitochondrial	Organismal
METAP2	Methionine aminopeptidase 2	Organismal
MFAP3	Microfibril-associated glycoprotein 3	Organismal
MFAP3L	Microfibrillar-associated protein 3-like	Organismal
MFAP4	Microfibril-associated glycoprotein 4	Organismal
MFAP5	Microfibrillar-associated protein 5	Organismal
MFGE8	Lactadherin	Artery
MGLL	Monoglyceride lipase	Organismal
MGMT	Methylated-DNA--protein-cysteine methyltransferase	Organismal
MIA	Melanoma-derived growth regulatory protein	Organismal
MICALL2	MICAL-like protein 2	Organismal
MICB_MICA	MHC class I polypeptide-related sequence A_MHC class I polypeptide-related sequence B	Organismal
MIF	Macrophage migration inhibitory factor	Organismal
MILR1	Allergin-1	Organismal
MINDY1	Ubiquitin carboxyl-terminal hydrolase MINDY-1	Organismal
MINK1	Misshapen-like kinase 1	Organismal
MITD1	MIT domain-containing protein 1	Organismal
MKI67	Proliferation marker protein Ki-67	Organismal
MLLT1	Protein ENL	Organismal
MLN	Promotilin	Organismal
MME	Neprilysin	Organismal
MMP1	Interstitial collagenase	Organismal
MMP10	Stromelysin-2	Organismal
MMP12	Macrophage metalloelastase	Organismal
MMP13	Collagenase 3	Organismal
MMP15	Matrix metalloproteinase-15	Organismal
MMP3	Stromelysin-1	Salivary
MMP7	Matrilysin	Organismal
MMP8	Neutrophil collagenase	Immune
MMP9	Matrix metalloproteinase-9	Immune
MMUT	Methylmalonyl-CoA mutase, mitochondrial	Organismal
MN1	Transcriptional activator MN1	Organismal
MNAT1	CDK-activating kinase assembly factor MAT1	Organismal
MNDA	Myeloid cell nuclear differentiation antigen	Immune
MOCS2	Molybdopterin synthase catalytic subunit	Organismal
MOG	Myelin-oligodendrocyte glycoprotein	Brain
MORC3	MORC family CW-type zinc finger protein 3	Organismal
MORF4L1	Mortality factor 4-like protein 1	Organismal
MORF4L2	Mortality factor 4-like protein 2	Organismal
MORN4	MORN repeat-containing protein 4	Organismal
MPHOSPH8	M-phase phosphoprotein 8	Organismal
MPI	Mannose-6-phosphate isomerase	Organismal
MPIG6B	Megakaryocyte and platelet inhibitory receptor G6b	Organismal
MPO	Myeloperoxidase	Organismal
MPRIP	Myosin phosphatase Rho-interacting protein	Organismal
MRC1	Macrophage mannose receptor 1	Organismal
MRI1	Methylthioribose-1-phosphate isomerase	Organismal
MRPL24	39S ribosomal protein L24, mitochondrial	Organismal
MRPL28	39S ribosomal protein L28, mitochondrial	Organismal
MRPL46	39S ribosomal protein L46, mitochondrial	Organismal
MRPL52	39S ribosomal protein L52, mitochondrial	Organismal
MRPL58	Peptidyl-tRNA hydrolase ICT1, mitochondrial	Organismal
MRPS16	28S ribosomal protein S16, mitochondrial	Organismal
MSLN	Mesothelin	Organismal
MSLNL	Mesothelin-like protein	Organismal
MSMB	Beta-microseminoprotein	Male
MSR1	Macrophage scavenger receptor types I and II	Organismal
MSRA	Mitochondrial peptide methionine sulfoxide reductase	Organismal
MST1	Hepatocyte growth factor-like protein	Liver
MSTN	Growth/differentiation factor 8	Organismal
MTDH	Protein LYRIC	Organismal
MTHFD2	Bifunctional methylenetetrahydrofolate dehydrogenase/cyclohydrolase, mitochondrial	Organismal
MTHFSD	Methenyltetrahydrofolate synthase domain-containing protein	Organismal
MTIF3	Translation initiation factor IF-3, mitochondrial	Organismal
MTPN	Myotrophin	Organismal
MTR	Methionine synthase	Organismal
MTSS1	Protein MTSS 1	Organismal
MTSS2	Protein MTSS 2	Organismal
MTUS1	Microtubule-associated tumor suppressor 1	Organismal
MUC13	Mucin-13	Intestine
MUC16	Mucin-16	Organismal
MUC2	Mucin-2	Intestine
MUCL3	Mucin-like protein 3	Organismal
MVK	Mevalonate kinase	Organismal
MXRA8	Matrix remodeling-associated protein 8	Organismal
MYBPC1	Myosin-binding protein C, slow-type	Muscle
MYBPC2	Myosin-binding protein C, fast-type	Muscle
MYCBP2	E3 ubiquitin-protein ligase MYCBP2	Organismal
MYDGF	Myeloid-derived growth factor	Organismal
MYH4	Myosin-4	Muscle
MYH7B	Myosin-7B	Organismal
MYH9	Myosin-9	Organismal
MYL1	Myosin light chain 1/3, skeletal muscle isoform	Muscle
MYL3	Myosin light chain 3	Heart
MYL4	Myosin light chain 4	Heart
MYL6B	Myosin light chain 6B	Organismal
MYLPF	Myosin regulatory light chain 2, skeletal muscle isoform	Muscle
MYO6	Unconventional myosin-VI	Organismal
MYO9B	Unconventional myosin-IXb	Organismal
MYOC	Myocilin	Organismal
MYOM1	Myomesin-1	Organismal
MYOM2	Myomesin-2	Organismal
MYOM3	Myomesin-3	Organismal
MZB1	Marginal zone B- and B1-cell-specific protein	Organismal
MZT1	Mitotic-spindle organizing protein 1	Organismal
NAA10	N-alpha-acetyltransferase 10	Organismal
NAA80	N-alpha-acetyltransferase 80	Organismal
NAAA	N-acylethanolamine-hydrolyzing acid amidase	Organismal
NACC1	Nucleus accumbens-associated protein 1	Organismal
NADK	NAD kinase	Organismal
NAGA	Alpha-N-acetylgalactosaminidase	Organismal
NAGK	N-acetyl-D-glucosamine kinase	Organismal
NAGPA	N-acetylglucosamine-1-phosphodiester alpha-N-acetylglucosaminidase	Organismal
NAMPT	Nicotinamide phosphoribosyltransferase	Organismal
NAP1L4	Nucleosome assembly protein 1-like 4	Organismal
NAPRT	Nicotinate phosphoribosyltransferase	Organismal
NARS1	Asparagine--tRNA ligase, cytoplasmic	Organismal
NBL1	Neuroblastoma suppressor of tumorigenicity 1	Organismal
NBN	Nibrin	Organismal
NCAM1	Neural cell adhesion molecule 1	Organismal
NCAM2	Neural cell adhesion molecule 2	Organismal
NCAN	Neurocan core protein	Brain
NCF2	Neutrophil cytosol factor 2	Immune
NCK2	Cytoplasmic protein NCK2	Organismal
NCLN	Nicalin	Organismal
NCR1	Natural cytotoxicity triggering receptor 1	Immune
NCR3LG1	Natural cytotoxicity triggering receptor 3 ligand 1	Organismal
NCS1	Neuronal calcium sensor 1	Organismal
NDRG1	Protein NDRG1	Organismal
NDST1	Bifunctional heparan sulfate N-deacetylase/N-sulfotransferase 1	Organismal
NDUFA5	NADH dehydrogenase [ubiquinone] 1 alpha subcomplex subunit 5	Organismal
NDUFB7	NADH dehydrogenase [ubiquinone] 1 beta subcomplex subunit 7	Organismal
NDUFS6	NADH dehydrogenase [ubiquinone] iron-sulfur protein 6, mitochondrial	Organismal
NEB	Nebulin	Muscle
NECAP2	Adaptin ear-binding coat-associated protein 2	Organismal
NECTIN1	Nectin-1	Organismal
NECTIN2	Nectin-2	Organismal
NECTIN4	Nectin-4	Organismal
NEDD4L	E3 ubiquitin-protein ligase NEDD4-like	Organismal
NEDD9	Enhancer of filamentation 1	Organismal
NEFL	Neurofilament light polypeptide	Brain
NEK7	Serine/threonine-protein kinase Nek7	Organismal
NELL1	Protein kinase C-binding protein NELL1	Organismal
NELL2	Protein kinase C-binding protein NELL2	Organismal
NENF	Neudesin	Organismal
NEO1	Neogenin	Organismal
NEXN	Nexilin	Organismal
NFASC	Neurofascin	Organismal
NFAT5	Nuclear factor of activated T-cells 5	Organismal
NFATC1	Nuclear factor of activated T-cells, cytoplasmic 1	Organismal
NFATC3	Nuclear factor of activated T-cells, cytoplasmic 3	Organismal
NFE2	Transcription factor NF-E2 45 kDa subunit	Immune
NFIC	Nuclear factor 1 C-type	Organismal
NFKB1	Nuclear factor NF-kappa-B p105 subunit	Organismal
NFKB2	Nuclear factor NF-kappa-B p100 subunit	Organismal
NFKBIE	NF-kappa-B inhibitor epsilon	Organismal
NFU1	NFU1 iron-sulfur cluster scaffold homolog, mitochondrial	Organismal
NFX1	Transcriptional repressor NF-X1	Organismal
NFYA	Nuclear transcription factor Y subunit alpha	Organismal
NGF	Beta-nerve growth factor	Organismal
NGFR	Tumor necrosis factor receptor superfamily member 16	Brain
NGRN	Neugrin	Organismal
NHLRC3	NHL repeat-containing protein 3	Organismal
NID1	Nidogen-1	Organismal
NID2	Nidogen-2	Organismal
NINJ1	Ninjurin-1	Organismal
NIT1	Deaminated glutathione amidase	Organismal
NIT2	Omega-amidase NIT2	Organismal
NLGN1	Neuroligin-1	Organismal
NLGN2	Neuroligin-2	Organismal
NME1	Nucleoside diphosphate kinase A	Organismal
NME3	Nucleoside diphosphate kinase 3	Organismal
NMI	N-myc-interactor	Organismal
NMNAT1	Nicotinamide/nicotinic acid mononucleotide adenylyltransferase 1	Organismal
NMRK2	Nicotinamide riboside kinase 2	Heart
NMT1	Glycylpeptide N-tetradecanoyltransferase 1	Organismal
NOMO1	Nodal modulator 1	Organismal
NOP56	Nucleolar protein 56	Organismal
NOS1	Nitric oxide synthase, brain	Organismal
NOS2	Nitric oxide synthase, inducible	Organismal
NOS3	Nitric oxide synthase, endothelial	Organismal
NOTCH1	Neurogenic locus notch homolog protein 1	Organismal
NOTCH2	Neurogenic locus notch homolog protein 2	Organismal
NOTCH3	Neurogenic locus notch homolog protein 3	Organismal
NPC2	NPC intracellular cholesterol transporter 2	Organismal
NPDC1	Neural proliferation differentiation and control protein 1	Organismal
NPHS1	Nephrin	Organismal
NPHS2	Podocin	Kidney
NPL	N-acetylneuraminate lyase	Organismal
NPM1	Nucleophosmin	Organismal
NPPB	Natriuretic peptides B	Heart
NPPC	C-type natriuretic peptide	Organismal
NPR1	Atrial natriuretic peptide receptor 1	Organismal
NPTN	Neuroplastin	Organismal
NPTX1	Neuronal pentraxin-1	Brain
NPTX2	Neuronal pentraxin-2	Organismal
NPTXR	Neuronal pentraxin receptor	Organismal
NPY	Pro-neuropeptide Y	Organismal
NRCAM	Neuronal cell adhesion molecule	Organismal
NRGN	Neurogranin	Brain
NRN1	Neuritin	Organismal
NRP1	Neuropilin-1	Organismal
NRP2	Neuropilin-2	Organismal
NRTN	Neurturin	Organismal
NRXN3	Neurexin-3	Brain
NSFL1C	NSFL1 cofactor p47	Organismal
NT5C	5'(3')-deoxyribonucleotidase, cytosolic type	Organismal
NT5C1A	Cytosolic 5'-nucleotidase 1A	Organismal
NT5C3A	Cytosolic 5'-nucleotidase 3A	Organismal
NT5E	5'-nucleotidase	Organismal
NTF3	Neurotrophin-3	Organismal
NTF4	Neurotrophin-4	Organismal
NTproBNP	N-terminal prohormone of brain natriuretic peptide	Organismal
NTRK2	BDNF/NT-3 growth factors receptor	Organismal
NTRK3	NT-3 growth factor receptor	Organismal
NUB1	NEDD8 ultimate buster 1	Organismal
NUBP1	Cytosolic Fe-S cluster assembly factor NUBP1	Organismal
NUCB2	Nucleobindin-2	Organismal
NUDC	Nuclear migration protein nudC	Organismal
NUDT10	Diphosphoinositol polyphosphate phosphohydrolase 3-alpha	Organismal
NUDT15	Nucleotide triphosphate diphosphatase NUDT15	Organismal
NUDT16	U8 snoRNA-decapping enzyme	Organismal
NUDT2	Bis(5'-nucleosyl)-tetraphosphatase [asymmetrical]	Organismal
NUDT5	ADP-sugar pyrophosphatase	Organismal
NUMB	Protein numb homolog	Organismal
NUP50	Nuclear pore complex protein Nup50	Organismal
NXPE4	NXPE family member 4	Intestine
NXPH1	Neurexophilin-1	Organismal
NXPH3	Neurexophilin-3	Organismal
OBP2B	Odorant-binding protein 2b	Organismal
OCLN	Occludin	Organismal
ODAM	Odontogenic ameloblast-associated protein	Salivary
OFD1	Oral-facial-digital syndrome 1 protein	Organismal
OGA	Protein O-GlcNAcase	Organismal
OGFR	Opioid growth factor receptor	Organismal
OGN	Mimecan	Artery
OGT	UDP-N-acetylglucosamine--peptide N-acetylglucosaminyltransferase 110 kDa subunit	Organismal
OLFM4	Olfactomedin-4	Intestine
OLR1	Oxidized low-density lipoprotein receptor 1	Organismal
OMD	Osteomodulin	Organismal
OMG	Oligodendrocyte-myelin glycoprotein	Brain
OMP	Olfactory marker protein	Organismal
OPHN1	Oligophrenin-1	Organismal
OPLAH	5-oxoprolinase	Organismal
OPTC	Opticin	Organismal
ORM1	Alpha-1-acid glycoprotein 1	Liver
OSBPL2	Oxysterol-binding protein-related protein 2	Organismal
OSCAR	Osteoclast-associated immunoglobulin-like receptor	Organismal
OSM	Oncostatin-M	Immune
OSMR	Oncostatin-M-specific receptor subunit beta	Organismal
OSTN	Osteocrin	Organismal
OTOA	Otoancorin	Male
OTUD6B	Deubiquitinase OTUD6B	Organismal
OTUD7B	OTU domain-containing protein 7B	Organismal
OXCT1	Succinyl-CoA:3-ketoacid coenzyme A transferase 1, mitochondrial	Organismal
OXT	Oxytocin-neurophysin 1	Brain
P4HB	Protein disulfide-isomerase	Organismal
PACS2	Phosphofurin acidic cluster sorting protein 2	Organismal
PADI2	Protein-arginine deiminase type-2	Organismal
PADI4	Protein-arginine deiminase type-4	Immune
PAEP	Glycodelin	Organismal
PAFAH1B3	Platelet-activating factor acetylhydrolase IB subunit alpha1	Organismal
PAFAH2	Platelet-activating factor acetylhydrolase 2, cytoplasmic	Organismal
PAG1	Phosphoprotein associated with glycosphingolipid-enriched microdomains 1	Organismal
PAGR1	PAXIP1-associated glutamate-rich protein 1	Organismal
PAIP2B	Polyadenylate-binding protein-interacting protein 2B	Brain
PAK4	Serine/threonine-protein kinase PAK 4	Organismal
PALLD	Palladin	Organismal
PALM	Paralemmin-1	Organismal
PALM2	Paralemmin-2	Organismal
PALM3	Paralemmin-3	Organismal
PAM	Peptidyl-glycine alpha-amidating monooxygenase	Organismal
PAMR1	Inactive serine protease PAMR1	Organismal
PAPPA	Pappalysin-1	Organismal
PARD3	Partitioning defective 3 homolog	Organismal
PARK7	Parkinson disease protein 7	Organismal
PARP1	Poly [ADP-ribose] polymerase 1	Organismal
PAXX	Protein PAXX	Organismal
PBK	Lymphokine-activated killer T-cell-originated protein kinase	Male
PBLD	Phenazine biosynthesis-like domain-containing protein	Organismal
PBXIP1	Pre-B-cell leukemia transcription factor-interacting protein 1	Organismal
PCARE	Photoreceptor cilium actin regulator	Organismal
PCBD1	Pterin-4-alpha-carbinolamine dehydratase	Organismal
PCBP2	Poly(rC)-binding protein 2	Organismal
PCDH1	Protocadherin-1	Organismal
PCDH12	Protocadherin-12	Organismal
PCDH17	Protocadherin-17	Organismal
PCDH7	Protocadherin-7	Organismal
PCDH9	Protocadherin-9	Organismal
PCDHB15	Protocadherin beta-15	Organismal
PCNA	Proliferating cell nuclear antigen	Organismal
PCOLCE	Procollagen C-endopeptidase enhancer 1	Organismal
PCSK7	Proprotein convertase subtilisin/kexin type 7	Organismal
PCSK9	Proprotein convertase subtilisin/kexin type 9	Organismal
PCYT2	Ethanolamine-phosphate cytidylyltransferase	Male
PDAP1	28 kDa heat- and acid-stable phosphoprotein	Organismal
PDCD1	Programmed cell death protein 1	Organismal
PDCD1LG2	Programmed cell death 1 ligand 2	Organismal
PDCD5	Programmed cell death protein 5	Organismal
PDCD6	Programmed cell death protein 6	Organismal
[truncated: 924 more rows]

## Sheet: ST4
Organismal	Artery	Brain	Heart	Immune	Intestine	Kidney	Liver	Lung	Muscle	Pancreas
MXRA8	ACAN	ABCA2	BMP10	ADGRE1	ALPI	CALCA	A1BG	ADAMTS8	CA3	AMY2A
NAGK	BGN	ADAM22	MYL3	ADGRE2	CCL11	CYP24A1	ADH4	AGER	ENO3	AMY2B
MZB1	COMP	ANGPTL7	NMRK2	AHSP	CCL25	FCAMR	AFM	ALPP	IDI2	CELA2A
STX1B	CRLF1	APLP1	NPPB	APBB1IP	CDH17	NPHS2	AGXT	CCL18	KLHL41	CPA1
MST1	CYTL1	APOD	PXDNL	APOBR	CEACAM18	PTH1R	AHSG	CSF2	MYBPC1	CPB1
SORCS2	EFEMP1	BCAN		CD177	FABP2	UMOD	AMBP	SCGB1A1	MYBPC2	CTRB1
SOST	ELN	BRSK2		CD1C	FABP6		ANG	SCGB3A2	MYH4	CTRL
SOD2	FN1	C1QL2		CD244	GPA33		ANGPTL3	SFTPA1	MYL1	CUZD1
SNX2	FRZB	CA11		CD48	GUCA2A		APCS	SFTPA2	MYLPF	GCG
SPESP1	HTR1B	CA14		CD5L	GUCY2C		APOA1	SFTPD		GP2
SPINK1	ITGBL1	CDH15		CD72	LGALS4		APOA2	VIPR1		KIRREL2
SLITRK6	LTBP2	CEND1		CD79B	MEP1A		APOC1			KLK1
SPINK2	MCAM	CHL1		CD8A	MEP1B		APOF			PLA2G1B
NAGPA	MFGE8	CNDP1		CEACAM8	MUC13		APOM			PM20D1
OGN	OGN	CNTN1		CFP	MUC2		ASGR1			PNLIP
OMD	PRKG1	CNTN2		CLC	NXPE4		ASGR2			PNLIPRP1
ODAM	SOST	CNTNAP2		CLEC4D	OLFM4		C4BPB			PNLIPRP2
OBP2B	SUSD5	CNTNAP4		CR1	PPP1R14D		C5			PPY
OMG	TNFRSF11B	COL28A1		CR2	PYY		C9			PRSS2
NTF3		CRH		CSF1R	RBP2		CCL16			REG1A
SSC4D		CRTAM		CSF3R	REG4		CFB			REG1B
NTproBNP		CRYM		CST7	SPINK4		CFHR5			SERPINI2
NTF4		CSPG5		CXCL13			CLEC4M			SPINK1
SRPX		DNM1		CXCL6			CPB2
PCDH9		DNM3		EVI2B			DBH
PCDH1		EXTL1		FCAR			DHODH
SUSD5		FGFBP2		FCER2			F11
SUSD2		FLT3		FCGR2A			F12
PDCD1		GFAP		FCGR3B			F2
PAEP		GFRA3		FCN1			F7
PADI2		GPR158		FCRL1			F9
PAMR1		GPR37		FCRL2			FETUB
NFASC		GRIK2		FCRL3			FGA
NELL2		IGSF21		FCRL5			FGF21
NHLRC3		KCNIP4		FGR			FGL1
NCAN		KLK6		FOLR3			FTCD
NEFL		LCN15		GNLY			GDF2
SPOCK1		LRTM2		GZMA			HAO1
SPINT3		MAPK9		GZMB			HGFAC
SPRR3		MAPT		GZMH			HRG
SPON2		MDGA1		HBQ1			IGFBP1
NOTCH3		MEGF10		HCLS1			ITIH1
NME3		MEGF11		HMOX1			ITIH3
NPTX2		MEPE		ICAM3			ITIH4
NPL		MOG		IL18RAP			KLKB1
QPCT		NCAN		IL1R2			LBP
PTPRN2		NEFL		IL24			LECT2
PTPRR		NPTX1		IL2RB			MST1
PTPRZ1		OMG		ITGAM			ORM1
PRTG		OXT		ITGB2			PLG
PRL		PMCH		KIR2DL3			PON1
PROK1		PPP3R1		KLRF1			PROC
PRR4		PTPRR		LAT2			RIDA
PTN		QDPR		LCP1			SERPINA11
PTGDS		RAB33A		LILRA2			SERPINA6
PSPN		RAB37		LILRA5			SERPINA7
SBSN		RBFOX3		LRTM1			SERPINC1
SCARF2		SCRN1		LTB			SERPIND1
SDK2		SEZ6L		MMP9			SERPINF2
SCLY		SNAP25		NCR1			TDO2
SCG3		SPOCK1		OSM			TTR
SCG2		STX1B		PADI4			UPB1
RGMB		SV2A		PF4
RET		SYT1		PGLYRP1
RLN2		THY1		PRG3
ROBO1		TMEM132A		PRTN3
RRM2		TMPRSS5		PSTPIP2
SEPTIN3		TNR		SELL
SEMA7A		VSNL1		SELPLG
SFRP4		VWC2L		SIGLEC7
SHBG				STAB2
POMC				TARM1
PODXL2				TNFRSF10C
PPY				TNFRSF13C
PRELP				TNFRSF1B
PIGR				VSIR
PER3
PIK3IP1
PLG
PLAT
PINLYP
PKD1
CLEC4A
CLEC14A
CHIT1
CHGB
CHGA
CHRDL1
COL9A1
COLEC12
COL6A3
COL4A1
CPA1
COL15A1
CNTN5
CDCP1
CDH2
CDHR2
CDH3
CD93
CD8A
CD83
CGB3_CGB5_CGB8
CGA
CDON
CELSR2
DLK1
DKKL1
DCN
DUSP13
CRYBB2
CSF3
CST5
CR2
CRTAC1
CRH
CYTL1
CYB5R2
CXCL9
CXCL17
DCBLD2
CXCL14
CTSF
CTHRC1
CXCL12
CTSV
ANGPTL1
ANXA1
ATRN
ADAMTS16
ADAMTS15
ADGRG1
ADAMTSL5
ACRV1
ACTA2
ADA
AGER
AFP
AGRP
CCDC80
CCL11
CALB1
CAPS
CD248
CD1C
CCN5
BGLAP
BPIFB2
BOC
BCAN
BAG3
CA12
CA4
CA14
BSG
C1QL2
ITGBL1
ITGB5
INSL3
ITGAV
KLK7
KLK8
KLK4
KLK3
KLK14
KLRF1
L1CAM
LAG3
KRT5
KLK1
KIT
IL17D
IGDCC4
IL5RA
IL7R
IL18RAP
MEPE
MEP1B
MEGF10
MATN3
MOG
MFGE8
MLN
MMP12
LEPR
LILRB4
LEP
LAMP2
LAMA4
LEG1
LEFTY2
LECT2
LTBP2
LYPD3
LPO
LMOD1
FCRL2
FGF5
FGFBP3
FAP
FASLG
FBLN2
FSHB
FLT3LG
ENAH
ELN
ENG
ENPP5
ENPP2
EDA2R
EFEMP1
EGFR
FABP4
EPHA4
ERBB4
HAVCR1
HSPG2
HSD11B1
GFRA1
GFAP
GFRAL
GDF15
GAS6
GP2
GIPC2
GIP
TSPAN1
XCL1
WNT9A
WIF1
WFDC2
ZNRD2
TFF1
TCOF1
THBS2
TNFSF13
TNXB
TAFA5
TNFRSF13B
TNFRSF11B

## Sheet: ST5
	UKB	CKB	NHS
Organismal	0.940255	0.918827	0.850125
Artery	0.74888	0.778281	0.5412
Brain	0.771829	0.759795	0.614024
Heart	0.361567	0.45438	0.225503
Immune	0.616948	0.636795	0.454492
Intestine	0.44969	0.594173	0.335637
Kidney	0.244443	0.279995	0.250081
Liver	0.673426	0.645574	0.435629
Lung	0.386659	0.426573	0.273785
Muscle	0.349117	0.450492	0.19277
Pancreas	0.375003	0.482486	0.275665

## Sheet: ST6
UKB	Organismal	Artery	Brain	Heart	Immune	Intestine	Kidney	Liver	Lung	Muscle	Pancreas
Organismal	1
Artery	0.418041	1
Brain	0.40896	0.22247	1
Heart	0.152754	0.158103	0.145981	1
Immune	0.261202	0.209958	0.204269	0.134468	1
Intestine	0.181845	0.203857	0.210123	0.104192	0.231386	1
Kidney	0.0987787	0.147845	0.147291	0.06551	0.213849	0.225226	1
Liver	0.311827	0.321914	0.190658	0.116885	0.243781	0.18998	0.181304	1
Lung	0.137248	0.158159	0.125597	0.0734354	0.153499	0.189859	0.212093	0.142102	1
Muscle	0.134699	0.048919	0.154293	0.434666	0.0961711	0.0714982	0.0344779	0.0925917	0.0195535	1
Pancreas	0.15149	0.114622	0.142662	0.106562	0.166728	0.349688	0.115487	0.146944	0.114787	0.121026	1
CKB
Organismal	1
Artery	0.533986	1
Brain	0.507766	0.326751	1
Heart	0.217016	0.250792	0.177719	1
Immune	0.305477	0.284759	0.255539	0.148124	1
Intestine	0.257003	0.255579	0.297436	0.159646	0.295541	1
Kidney	0.083349	0.202669	0.149538	0.0782873	0.208182	0.249157	1
Liver	0.38273	0.328064	0.231017	0.149403	0.25782	0.232504	0.197892	1
Lung	0.148883	0.132278	0.154267	0.0470524	0.167913	0.188684	0.217202	0.153396	1
Muscle	0.213579	0.140642	0.197153	0.513286	0.13346	0.152799	0.0503763	0.153863	0.0667624	1
Pancreas	0.185102	0.122262	0.145884	0.129158	0.174349	0.389998	0.194263	0.142646	0.132851	0.170281	1
NHS
Organismal	1
Artery	0.322072	1
Brain	0.33658	0.0464779	1
Heart	0.0690755	0.261361	0.0184195	1
Immune	0.194613	0.0852999	0.115162	0.0430116	1
Intestine	0.121803	0.26794	0.0334026	0.214148	0.0928526	1
Kidney	0.00878753	0.17823	0.0437715	-0.0596628	0.134054	0.0883654	1
Liver	0.219995	0.246538	-0.0595125	0.150553	0.122978	0.157963	0.0438156	1
Lung	0.0332012	0.196532	0.0832192	0.105287	0.0884821	0.218678	0.249994	0.054364	1
Muscle	0.14033	0.0424268	0.123014	0.395948	0.0867305	0.0200178	0.0236353	0.00261526	0.0617072	1
Pancreas	0.0677159	0.00776775	0.0667644	0.00373765	0.0307006	0.183394	-0.0476779	0.0144453	0.0661026	0.111787	1

## Sheet: ST7
Outcome	Exposure	N_Cases_inci	N_Cases_base	N	Median_age	Mean_diff	Median_Follow_Up	Beta	SE	HR	CI_Lower	CI_Upper	z_score	P_Value	FDR_P_Value	Outcome_label	Exposure_label
acd	Organismal_res	1151	37	43579	75.3073	0.157369	13.6865	0.306971	0.0393286	1.3593	1.25846	1.46822	7.8053	5.93589e-15	3.09291e-14	All-cause dementia	Organismal
acd	Artery_res	1151	37	43579	75.3073	-0.0274911	13.6865	0.149886	0.0454992	1.1617	1.06259	1.27006	3.29425	0.000986845	0.00199383	All-cause dementia	Artery
acd	Brain_res	1151	37	43579	75.3073	0.428009	13.6865	0.631758	0.0433856	1.88092	1.72758	2.04785	14.5615	4.93674e-48	8.14562e-47	All-cause dementia	Brain
acd	Heart_res	1151	37	43579	75.3073	0.142591	13.6865	0.180862	0.0352299	1.19825	1.1183	1.28391	5.13376	2.84006e-07	8.52017e-07	All-cause dementia	Heart
acd	Immune_res	1151	37	43579	75.3073	0.0270106	13.6865	0.0522124	0.0380209	1.0536	0.97794	1.13511	1.37326	0.169673	0.215354	All-cause dementia	Immune
acd	Intestine_res	1151	37	43579	75.3073	0.0707604	13.6865	0.154121	0.0405	1.16663	1.07761	1.26301	3.80547	0.000141537	0.000325864	All-cause dementia	Intestine
acd	Kidney_res	1151	37	43579	75.3073	0.0375233	13.6865	-0.0120454	0.0388405	0.988027	0.915604	1.06618	-0.310125	0.756466	0.796703	All-cause dementia	Kidney
acd	Liver_res	1151	37	43579	75.3073	0.0511885	13.6865	0.0747879	0.0377559	1.07766	1.00079	1.16043	1.98083	0.0476107	0.0693155	All-cause dementia	Liver
acd	Lung_res	1151	37	43579	75.3073	-0.0346445	13.6865	-0.0171675	0.0355888	0.982979	0.91675	1.05399	-0.482385	0.629533	0.677432	All-cause dementia	Lung
acd	Muscle_res	1151	37	43579	75.3073	0.110234	13.6865	0.107885	0.0371228	1.11392	1.03575	1.19799	2.90615	0.00365905	0.00658629	All-cause dementia	Muscle
acd	Pancreas_res	1151	37	43579	75.3073	0.0364889	13.6865	0.0458771	0.0374837	1.04695	0.972787	1.12676	1.22392	0.220982	0.266796	All-cause dementia	Pancreas
ad	Organismal_res	611	3	43613	75.8932	0.18096	13.6893	0.362049	0.055091	1.43627	1.28926	1.60003	6.57182	4.97027e-11	2.09386e-10	Alzheimer's disease	Organismal
ad	Artery_res	611	3	43613	75.8932	-0.0161405	13.6893	0.196477	0.0652372	1.21711	1.07102	1.38312	3.01173	0.00259764	0.00485596	Alzheimer's disease	Artery
ad	Brain_res	611	3	43613	75.8932	0.494838	13.6893	0.77021	0.0616065	2.16022	1.91451	2.43746	12.5021	7.27192e-36	8.99901e-35	Alzheimer's disease	Brain
ad	Heart_res	611	3	43613	75.8932	0.126892	13.6893	0.146409	0.0486167	1.15767	1.05245	1.27341	3.01149	0.00259966	0.00485596	Alzheimer's disease	Heart
ad	Immune_res	611	3	43613	75.8932	0.0042362	13.6893	0.0755094	0.0529902	1.07843	0.972049	1.19646	1.42497	0.154166	0.196935	Alzheimer's disease	Immune
ad	Intestine_res	611	3	43613	75.8932	0.0559039	13.6893	0.156732	0.0561081	1.16968	1.04787	1.30565	2.79339	0.00521586	0.00913929	Alzheimer's disease	Intestine
ad	Kidney_res	611	3	43613	75.8932	-0.0121867	13.6893	-0.0675066	0.0524263	0.934722	0.843445	1.03588	-1.28765	0.197868	0.244862	Alzheimer's disease	Kidney
ad	Liver_res	611	3	43613	75.8932	0.0329456	13.6893	0.0624649	0.0523661	1.06446	0.960625	1.17951	1.19285	0.232928	0.27783	Alzheimer's disease	Liver
ad	Lung_res	611	3	43613	75.8932	-0.0778298	13.6893	0.00573609	0.049195	1.00575	0.913306	1.10756	0.116599	0.907178	0.921134	Alzheimer's disease	Lung
ad	Muscle_res	611	3	43613	75.8932	0.0914329	13.6893	0.0652677	0.0509868	1.06744	0.965929	1.17963	1.28009	0.200513	0.246594	Alzheimer's disease	Muscle
ad	Pancreas_res	611	3	43613	75.8932	0.0394836	13.6893	0.0913863	0.0521081	1.09569	0.989314	1.21351	1.75378	0.0794677	0.110807	Alzheimer's disease	Pancreas
vd	Organismal_res	230	1	43615	76.0958	0.241645	13.6947	0.472239	0.0907705	1.60358	1.34223	1.91582	5.20256	1.96566e-07	6.27742e-07	Vascular dementia	Organismal
vd	Artery_res	230	1	43615	76.0958	0.0200257	13.6947	0.377524	0.111795	1.45867	1.17164	1.816	3.37691	0.000733039	0.00151189	Vascular dementia	Artery
vd	Brain_res	230	1	43615	76.0958	0.475714	13.6947	0.740145	0.10106	2.09624	1.71956	2.55543	7.32381	2.41036e-13	1.19313e-12	Vascular dementia	Brain
vd	Heart_res	230	1	43615	76.0958	0.159319	13.6947	0.234395	0.0787887	1.26414	1.08326	1.47524	2.97498	0.00293009	0.00542204	Vascular dementia	Heart
vd	Immune_res	230	1	43615	76.0958	0.08667	13.6947	0.0758912	0.0859563	1.07885	0.911576	1.27681	0.882904	0.377288	0.43181	Vascular dementia	Immune
vd	Intestine_res	230	1	43615	76.0958	0.163018	13.6947	0.279312	0.0940835	1.32222	1.09956	1.58996	2.96876	0.00299	0.00548167	Vascular dementia	Intestine
vd	Kidney_res	230	1	43615	76.0958	0.192057	13.6947	0.199999	0.0932432	1.2214	1.0174	1.46632	2.14492	0.031959	0.0475781	Vascular dementia	Kidney
vd	Liver_res	230	1	43615	76.0958	0.142127	13.6947	0.330076	0.0884844	1.39107	1.16959	1.65451	3.73033	0.000191228	0.000430263	Vascular dementia	Liver
vd	Lung_res	230	1	43615	76.0958	0.0283371	13.6947	0.0946843	0.0803738	1.09931	0.939089	1.28687	1.17805	0.238777	0.283101	Vascular dementia	Lung
vd	Muscle_res	230	1	43615	76.0958	0.107295	13.6947	0.0338193	0.0829745	1.0344	0.879143	1.21707	0.407587	0.683577	0.731612	Vascular dementia	Muscle
vd	Pancreas_res	230	1	43615	76.0958	0.185897	13.6947	0.234043	0.0859876	1.2637	1.0677	1.49567	2.72182	0.00649235	0.0112762	Vascular dementia	Pancreas
pd	Organismal_res	338	129	43487	73.2361	0.000688247	13.5359	0.112738	0.0680112	1.11934	0.979648	1.27895	1.65764	0.0973903	0.132077	Parkinson's disease	Organismal
pd	Artery_res	338	129	43487	73.2361	-0.21853	13.5359	-0.0592859	0.07303	0.942437	0.81675	1.08747	-0.811802	0.416905	0.469018	Parkinson's disease	Artery
pd	Brain_res	338	129	43487	73.2361	0.17153	13.5359	0.262759	0.0717256	1.30051	1.12996	1.49681	3.66339	0.000248901	0.000547583	Parkinson's disease	Brain
pd	Heart_res	338	129	43487	73.2361	0.0236567	13.5359	0.00235182	0.065181	1.00235	0.882143	1.13895	0.0360813	0.971218	0.977388	Parkinson's disease	Heart
pd	Immune_res	338	129	43487	73.2361	0.0525445	13.5359	0.0329739	0.0680366	1.03352	0.904498	1.18095	0.48465	0.627925	0.677432	Parkinson's disease	Immune
pd	Intestine_res	338	129	43487	73.2361	-0.0977715	13.5359	-0.0933261	0.0684534	0.910896	0.796529	1.04169	-1.36335	0.172772	0.216512	Parkinson's disease	Intestine
pd	Kidney_res	338	129	43487	73.2361	-0.0432789	13.5359	-0.0577278	0.0705858	0.943907	0.821952	1.08396	-0.817839	0.413449	0.467788	Parkinson's disease	Kidney
pd	Liver_res	338	129	43487	73.2361	-0.18118	13.5359	-0.144512	0.0649214	0.865445	0.762041	0.98288	-2.22595	0.0260175	0.0393242	Parkinson's disease	Liver
pd	Lung_res	338	129	43487	73.2361	-0.0373618	13.5359	-0.0783971	0.0642714	0.924597	0.815163	1.04872	-1.21978	0.222548	0.267057	Parkinson's disease	Lung
pd	Muscle_res	338	129	43487	73.2361	0.00561758	13.5359	-0.0332071	0.0667974	0.967338	0.848634	1.10265	-0.497132	0.619096	0.673522	Parkinson's disease	Muscle
pd	Pancreas_res	338	129	43487	73.2361	-0.0944956	13.5359	-0.157615	0.0663583	0.854178	0.750005	0.972821	-2.37522	0.0175387	0.0277813	Parkinson's disease	Pancreas
ms	Organismal_res	105	321	43295	57.7988	0.109962	13.5305	0.172286	0.108285	1.18802	0.960838	1.46891	1.59104	0.111601	0.148302	Multiple sclerosis	Organismal
ms	Artery_res	105	321	43295	57.7988	0.162109	13.5305	0.106018	0.107398	1.11184	0.900794	1.37234	0.987146	0.323571	0.379095	Multiple sclerosis	Artery
ms	Brain_res	105	321	43295	57.7988	0.379626	13.5305	0.4189	0.107076	1.52029	1.23249	1.87529	3.91217	9.14694e-05	0.000220865	Multiple sclerosis	Brain
ms	Heart_res	105	321	43295	57.7988	-0.0455672	13.5305	0.00322848	0.109938	1.00323	0.808766	1.24446	0.0293664	0.976572	0.977388	Multiple sclerosis	Heart
ms	Immune_res	105	321	43295	57.7988	-0.0812033	13.5305	0.020632	0.106073	1.02085	0.829222	1.25675	0.194508	0.845778	0.88139	Multiple sclerosis	Immune
ms	Intestine_res	105	321	43295	57.7988	0.0850319	13.5305	0.153925	0.107332	1.1664	0.945121	1.43949	1.4341	0.151544	0.194842	Multiple sclerosis	Intestine
ms	Kidney_res	105	321	43295	57.7988	-0.0215474	13.5305	-0.0328568	0.104048	0.967677	0.789159	1.18658	-0.315785	0.752166	0.796411	Multiple sclerosis	Kidney
ms	Liver_res	105	321	43295	57.7988	0.0389568	13.5305	0.0200419	0.10717	1.02024	0.826953	1.25872	0.18701	0.851653	0.882865	Multiple sclerosis	Liver
ms	Lung_res	105	321	43295	57.7988	-0.00532155	13.5305	-0.0172366	0.109169	0.982911	0.793577	1.21742	-0.157888	0.874545	0.901874	Multiple sclerosis	Lung
ms	Muscle_res	105	321	43295	57.7988	0.0523052	13.5305	0.143857	0.108997	1.15472	0.932606	1.42973	1.31983	0.186892	0.232734	Multiple sclerosis	Muscle
ms	Pancreas_res	105	321	43295	57.7988	0.133058	13.5305	0.194945	0.11214	1.21524	0.975461	1.51397	1.73841	0.0821394	0.113731	Multiple sclerosis	Pancreas
scz	Organismal_res	56	89	43527	64.0698	-0.0972248	13.4949	-0.154121	0.16068	0.857168	0.625597	1.17446	-0.959177	0.337469	0.393053	Schizophrenia	Organismal
scz	Artery_res	56	89	43527	64.0698	-0.130362	13.4949	-0.0228122	0.163191	0.977446	0.709878	1.34587	-0.139788	0.888828	0.911854	Schizophrenia	Artery
scz	Brain_res	56	89	43527	64.0698	0.118841	13.4949	0.23353	0.161716	1.26305	0.919958	1.7341	1.44408	0.148718	0.192458	Schizophrenia	Brain
scz	Heart_res	56	89	43527	64.0698	-0.0121689	13.4949	0.132343	0.170608	1.1415	0.81706	1.59477	0.775716	0.437917	0.487121	Schizophrenia	Heart
scz	Immune_res	56	89	43527	64.0698	0.185624	13.4949	0.266631	0.166942	1.30556	0.941228	1.81091	1.59715	0.110233	0.147474	Schizophrenia	Immune
scz	Intestine_res	56	89	43527	64.0698	0.383502	13.4949	0.234898	0.172052	1.26478	0.902742	1.77201	1.36527	0.172169	0.216512	Schizophrenia	Intestine
scz	Kidney_res	56	89	43527	64.0698	0.254971	13.4949	0.131949	0.175294	1.14105	0.809272	1.60885	0.752731	0.451611	0.499548	Schizophrenia	Kidney
scz	Liver_res	56	89	43527	64.0698	-0.14869	13.4949	-0.153676	0.162304	0.85755	0.623887	1.17872	-0.946844	0.343718	0.39799	Schizophrenia	Liver
scz	Lung_res	56	89	43527	64.0698	0.184288	13.4949	0.142462	0.167639	1.15311	0.830187	1.60164	0.849817	0.395427	0.449969	Schizophrenia	Lung
scz	Muscle_res	56	89	43527	64.0698	-0.00183075	13.4949	-0.00474617	0.16745	0.995265	0.716812	1.38189	-0.0283438	0.977388	0.977388	Schizophrenia	Muscle
scz	Pancreas_res	56	89	43527	64.0698	0.313981	13.4949	0.471987	0.174883	1.60318	1.13794	2.25862	2.69887	0.00695761	0.0118759	Schizophrenia	Pancreas
dep	Organismal_res	1940	3739	39877	65.5264	0.068348	13.859	0.0690845	0.0272303	1.07153	1.01584	1.13027	2.53704	0.0111793	0.0181435	Depression	Organismal
dep	Artery_res	1940	3739	39877	65.5264	0.0871775	13.859	0.0642756	0.0277676	1.06639	1.0099	1.12603	2.31477	0.0206255	0.0321563	Depression	Artery
dep	Brain_res	1940	3739	39877	65.5264	0.138275	13.859	0.140025	0.0271653	1.1503	1.09066	1.21321	5.15455	2.54246e-07	7.74472e-07	Depression	Brain
dep	Heart_res	1940	3739	39877	65.5264	0.0629769	13.859	0.0733722	0.0271148	1.07613	1.02043	1.13487	2.70598	0.00681034	0.0117256	Depression	Heart
dep	Immune_res	1940	3739	39877	65.5264	0.0541349	13.859	0.0798663	0.0272086	1.08314	1.02689	1.14247	2.93534	0.00333187	0.00605239	Depression	Immune
dep	Intestine_res	1940	3739	39877	65.5264	0.0948245	13.859	0.110046	0.027784	1.11633	1.05716	1.17881	3.96078	7.47059e-05	0.000182615	Depression	Intestine
dep	Kidney_res	1940	3739	39877	65.5264	0.108024	13.859	0.0995146	0.0275061	1.10463	1.04666	1.16582	3.6179	0.000296999	0.000646217	Depression	Kidney
dep	Liver_res	1940	3739	39877	65.5264	0.0795779	13.859	0.0590732	0.0271164	1.06085	1.00594	1.11876	2.1785	0.0293686	0.0440529	Depression	Liver
dep	Lung_res	1940	3739	39877	65.5264	-0.0297133	13.859	-0.0342577	0.0269622	0.966322	0.916583	1.01876	-1.27058	0.203877	0.247655	Depression	Lung
dep	Muscle_res	1940	3739	39877	65.5264	0.0691718	13.859	0.0762544	0.0270272	1.07924	1.02356	1.13795	2.8214	0.00478152	0.00852919	Depression	Muscle
dep	Pancreas_res	1940	3739	39877	65.5264	0.0534504	13.859	0.0639559	0.0277591	1.06605	1.00959	1.12565	2.30396	0.021225	0.0328324	Depression	Pancreas
anx	Organismal_res	2170	1681	41935	66.5065	0.0748542	13.9439	0.0780054	0.0258196	1.08113	1.02778	1.13725	3.02118	0.00251794	0.00484032	Anxiety	Organismal
anx	Artery_res	2170	1681	41935	66.5065	0.126597	13.9439	0.0846177	0.0267018	1.0883	1.03281	1.14677	3.16899	0.0015297	0.0030594	Anxiety	Artery
anx	Brain_res	2170	1681	41935	66.5065	0.118024	13.9439	0.119873	0.0258389	1.12735	1.07168	1.18592	4.63926	3.49664e-06	9.89051e-06	Anxiety	Brain
anx	Heart_res	2170	1681	41935	66.5065	0.040251	13.9439	0.0670205	0.0256462	1.06932	1.0169	1.12444	2.61327	0.00896803	0.0147973	Anxiety	Heart
anx	Immune_res	2170	1681	41935	66.5065	0.00949203	13.9439	0.0266929	0.0257655	1.02705	0.976475	1.08025	1.03599	0.300206	0.353814	Anxiety	Immune
anx	Intestine_res	2170	1681	41935	66.5065	0.0396223	13.9439	0.0581154	0.0260338	1.05984	1.00712	1.11532	2.23231	0.0255948	0.0389828	Anxiety	Intestine
anx	Kidney_res	2170	1681	41935	66.5065	0.0426986	13.9439	0.0490033	0.025656	1.05022	0.998719	1.10438	1.91001	0.0561313	0.0799569	Anxiety	Kidney
anx	Liver_res	2170	1681	41935	66.5065	0.0300058	13.9439	0.00325617	0.0256736	1.00326	0.954027	1.05504	0.126829	0.899075	0.917613	Anxiety	Liver
anx	Lung_res	2170	1681	41935	66.5065	-0.0419619	13.9439	-0.0444062	0.0256235	0.956565	0.909712	1.00583	-1.73302	0.0830914	0.114251	Anxiety	Lung
anx	Muscle_res	2170	1681	41935	66.5065	0.0263619	13.9439	0.048884	0.0255633	1.0501	0.998782	1.10405	1.91228	0.0558409	0.0799569	Anxiety	Muscle
anx	Pancreas_res	2170	1681	41935	66.5065	0.0185888	13.9439	0.0415935	0.0262326	1.04247	0.990227	1.09747	1.58557	0.112838	0.148946	Anxiety	Pancreas
sd	Organismal_res	1108	894	42722	64.5284	0.0639555	14.2368	0.0536415	0.035033	1.05511	0.98509	1.1301	1.53117	0.125727	0.163776	Sleep disorder	Organismal
sd	Artery_res	1108	894	42722	64.5284	0.0371683	14.2368	0.0982709	0.0365544	1.10326	1.02698	1.18521	2.68835	0.0071807	0.012049	Sleep disorder	Artery
sd	Brain_res	1108	894	42722	64.5284	0.110853	14.2368	0.0742477	0.0354578	1.07707	1.00476	1.15459	2.09397	0.0362625	0.0535819	Sleep disorder	Brain
sd	Heart_res	1108	894	42722	64.5284	0.120878	14.2368	0.108649	0.0358943	1.11477	1.03904	1.19602	3.0269	0.00247075	0.00479616	Sleep disorder	Heart
sd	Immune_res	1108	894	42722	64.5284	0.147205	14.2368	0.109121	0.0358985	1.1153	1.03952	1.1966	3.03971	0.00236809	0.0046424	Sleep disorder	Immune
sd	Intestine_res	1108	894	42722	64.5284	0.197999	14.2368	0.176902	0.0373412	1.19351	1.10928	1.28414	4.73745	2.16422e-06	6.21038e-06	Sleep disorder	Intestine
sd	Kidney_res	1108	894	42722	64.5284	0.256545	14.2368	0.23805	0.0388192	1.26877	1.17582	1.36907	6.13226	8.66369e-10	3.36355e-09	Sleep disorder	Kidney
sd	Liver_res	1108	894	42722	64.5284	0.0403363	14.2368	0.0276532	0.0354382	1.02804	0.959057	1.10198	0.780324	0.4352	0.486834	Sleep disorder	Liver
sd	Lung_res	1108	894	42722	64.5284	0.113142	14.2368	0.10032	0.035611	1.10552	1.03099	1.18544	2.81709	0.00484608	0.00856717	Sleep disorder	Lung
sd	Muscle_res	1108	894	42722	64.5284	0.075476	14.2368	0.0845939	0.03613	1.08827	1.01388	1.16813	2.34138	0.0192128	0.0301915	Sleep disorder	Muscle
sd	Pancreas_res	1108	894	42722	64.5284	0.121708	14.2368	0.0611242	0.0364314	1.06303	0.989773	1.14171	1.67779	0.093388	0.127523	Sleep disorder	Pancreas
sud	Organismal_res	2759	2258	41358	63.9836	0.110749	13.5414	0.10135	0.0223506	1.10666	1.05923	1.15622	4.53458	5.77192e-06	1.54438e-05	Substance use disorder	Organismal
sud	Artery_res	2759	2258	41358	63.9836	-0.0115923	13.5414	0.0361274	0.023087	1.03679	0.990919	1.08478	1.56484	0.117621	0.154231	Substance use disorder	Artery
sud	Brain_res	2759	2258	41358	63.9836	0.200773	13.5414	0.203226	0.0228169	1.22535	1.17176	1.28139	8.90682	5.25151e-19	3.58552e-18	Substance use disorder	Brain
sud	Heart_res	2759	2258	41358	63.9836	0.0298349	13.5414	0.0204127	0.0230546	1.02062	0.975531	1.0678	0.885403	0.375939	0.43181	Substance use disorder	Heart
sud	Immune_res	2759	2258	41358	63.9836	0.0814583	13.5414	0.0289145	0.0227533	1.02934	0.984441	1.07628	1.27078	0.203806	0.247655	Substance use disorder	Immune
sud	Intestine_res	2759	2258	41358	63.9836	0.30471	13.5414	0.266637	0.0242725	1.30557	1.24491	1.36918	10.9851	4.50597e-28	3.87906e-27	Substance use disorder	Intestine
sud	Kidney_res	2759	2258	41358	63.9836	0.0346581	13.5414	-0.00709032	0.0236109	0.992935	0.948032	1.03996	-0.300299	0.763949	0.800328	Substance use disorder	Kidney
sud	Liver_res	2759	2258	41358	63.9836	0.075411	13.5414	0.104543	0.0227444	1.1102	1.0618	1.16081	4.59644	4.29768e-06	1.18186e-05	Substance use disorder	Liver
sud	Lung_res	2759	2258	41358	63.9836	-0.0116829	13.5414	-0.0119259	0.0226311	0.988145	0.945273	1.03296	-0.52697	0.598215	0.654401	Substance use disorder	Lung
sud	Muscle_res	2759	2258	41358	63.9836	0.0547776	13.5414	0.0369479	0.0230537	1.03764	0.991797	1.0856	1.60269	0.109003	0.14682	Substance use disorder	Muscle
sud	Pancreas_res	2759	2258	41358	63.9836	0.337712	13.5414	0.318969	0.0238982	1.37571	1.31276	1.44168	13.347	1.23387e-40	1.62871e-39	Substance use disorder	Pancreas
death	Organismal_res	4600	0	43616	72.2382	0.218102	13.7002	0.255364	0.0184146	1.29093	1.24517	1.33837	13.8675	9.96982e-44	1.41002e-42	All-cause mortality	Organismal
death	Artery_res	4600	0	43616	72.2382	0.0770901	13.7002	0.219641	0.0207837	1.24563	1.19591	1.29742	10.568	4.19497e-26	3.46085e-25	All-cause mortality	Artery
death	Brain_res	4600	0	43616	72.2382	0.314147	13.7002	0.361665	0.0196303	1.43572	1.38153	1.49203	18.4238	8.45741e-76	3.34913e-74	All-cause mortality	Brain
death	Heart_res	4600	0	43616	72.2382	0.224108	13.7002	0.212236	0.0176814	1.23644	1.19432	1.28004	12.0033	3.41246e-33	3.55614e-32	All-cause mortality	Heart
death	Immune_res	4600	0	43616	72.2382	0.201356	13.7002	0.183535	0.018812	1.20146	1.15796	1.24658	9.75629	1.73379e-22	1.22604e-21	All-cause mortality	Immune
death	Intestine_res	4600	0	43616	72.2382	0.248522	13.7002	0.282539	0.0202067	1.32649	1.27498	1.38008	13.9824	1.99582e-44	3.03979e-43	All-cause mortality	Intestine
death	Kidney_res	4600	0	43616	72.2382	0.176447	13.7002	0.134549	0.0197868	1.14402	1.1005	1.18926	6.79994	1.0466e-11	4.60504e-11	All-cause mortality	Kidney
death	Liver_res	4600	0	43616	72.2382	0.137171	13.7002	0.164098	0.018545	1.17833	1.13627	1.22195	8.84864	8.85957e-19	5.84732e-18	All-cause mortality	Liver
death	Lung_res	4600	0	43616	72.2382	0.164523	13.7002	0.158075	0.0178808	1.17125	1.13092	1.21303	8.8405	9.5294e-19	6.08652e-18	All-cause mortality	Lung
death	Muscle_res	4600	0	43616	72.2382	0.153022	13.7002	0.145346	0.0184005	1.15644	1.11548	1.19891	7.899	2.81153e-15	1.50455e-14	All-cause mortality	Muscle
death	Pancreas_res	4600	0	43616	72.2382	0.320539	13.7002	0.291306	0.0189876	1.33817	1.28929	1.38891	15.3419	4.01461e-53	7.22631e-52	All-cause mortality	Pancreas
copd	Organismal_res	1877	1026	42590	70.1793	0.162186	13.5578	0.185454	0.0287595	1.20376	1.13779	1.27357	6.44843	1.13018e-10	4.56686e-10	COPD	Organismal
copd	Artery_res	1877	1026	42590	70.1793	0.0434732	13.5578	0.125242	0.0315739	1.13342	1.06541	1.20578	3.96663	7.28967e-05	0.000180419	COPD	Artery
copd	Brain_res	1877	1026	42590	70.1793	0.214127	13.5578	0.245915	0.0302587	1.27879	1.20516	1.35692	8.12707	4.39807e-16	2.41894e-15	COPD	Brain
copd	Heart_res	1877	1026	42590	70.1793	0.0744771	13.5578	0.0694379	0.0278438	1.07191	1.01498	1.13203	2.49384	0.012637	0.0201785	COPD	Heart
copd	Immune_res	1877	1026	42590	70.1793	0.0960778	13.5578	0.0526902	0.0291876	1.0541	0.995494	1.11616	1.80523	0.0710391	0.10047	COPD	Immune
copd	Intestine_res	1877	1026	42590	70.1793	0.213388	13.5578	0.222102	0.0313917	1.2487	1.17419	1.32794	7.07518	1.49255e-12	7.20792e-12	COPD	Intestine
copd	Kidney_res	1877	1026	42590	70.1793	0.14123	13.5578	0.0805889	0.0307247	1.08393	1.02058	1.1512	2.62294	0.00871758	0.0145049	COPD	Kidney
copd	Liver_res	1877	1026	42590	70.1793	0.127266	13.5578	0.157909	0.0291962	1.17106	1.10593	1.24003	5.40856	6.3534e-08	2.13216e-07	COPD	Liver
copd	Lung_res	1877	1026	42590	70.1793	0.0785683	13.5578	0.0545416	0.0280748	1.05606	0.999516	1.1158	1.94272	0.0520496	0.0752249	COPD	Lung
copd	Muscle_res	1877	1026	42590	70.1793	0.121063	13.5578	0.141749	0.0288386	1.15229	1.08896	1.21929	4.91526	8.86633e-07	2.58167e-06	COPD	Muscle
copd	Pancreas_res	1877	1026	42590	70.1793	0.326901	13.5578	0.351013	0.0302447	1.42051	1.33875	1.50726	11.6058	3.8513e-31	3.46617e-30	COPD	Pancreas
mi	Organismal_res	1671	1145	42471	70.078	0.20218	13.6318	0.249979	0.0294607	1.284	1.21196	1.36032	8.48516	2.15429e-17	1.25456e-16	Myocardial infarction	Organismal
mi	Artery_res	1671	1145	42471	70.078	0.0113308	13.6318	0.182858	0.0323082	1.20064	1.12697	1.27913	5.65979	1.5156e-08	5.55718e-08	Myocardial infarction	Artery
mi	Brain_res	1671	1145	42471	70.078	0.19627	13.6318	0.213991	0.0307873	1.23861	1.16608	1.31565	6.95061	3.63698e-12	1.6747e-11	Myocardial infarction	Brain
mi	Heart_res	1671	1145	42471	70.078	0.166337	13.6318	0.201373	0.0295158	1.22308	1.15433	1.29592	6.82254	8.94436e-12	4.02496e-11	Myocardial infarction	Heart
mi	Immune_res	1671	1145	42471	70.078	0.171012	13.6318	0.138447	0.0302741	1.14849	1.08232	1.2187	4.57312	4.80512e-06	1.30331e-05	Myocardial infarction	Immune
mi	Intestine_res	1671	1145	42471	70.078	0.280387	13.6318	0.281065	0.0327141	1.32454	1.24228	1.41225	8.59156	8.57965e-18	5.30866e-17	Myocardial infarction	Intestine
mi	Kidney_res	1671	1145	42471	70.078	0.206882	13.6318	0.182824	0.0327041	1.2006	1.12606	1.28008	5.59026	2.26724e-08	8.16206e-08	Myocardial infarction	Kidney
mi	Liver_res	1671	1145	42471	70.078	0.0700338	13.6318	0.129726	0.0298741	1.13852	1.07377	1.20717	4.34242	1.40924e-05	3.67145e-05	Myocardial infarction	Liver
mi	Lung_res	1671	1145	42471	70.078	0.117284	13.6318	0.125738	0.0292068	1.13398	1.07089	1.20079	4.30508	1.66924e-05	4.29234e-05	Myocardial infarction	Lung
mi	Muscle_res	1671	1145	42471	70.078	0.0845191	13.6318	0.077798	0.0299897	1.0809	1.0192	1.14634	2.59416	0.00948229	0.0155165	Myocardial infarction	Muscle
mi	Pancreas_res	1671	1145	42471	70.078	0.242863	13.6318	0.158441	0.0304916	1.17168	1.10371	1.24384	5.19619	2.0341e-07	6.39287e-07	Myocardial infarction	Pancreas
stroke	Organismal_res	1143	749	42867	71.091	0.13477	13.6728	0.19361	0.0360611	1.21362	1.13081	1.3025	5.36893	7.92035e-08	2.57087e-07	Stroke	Organismal
stroke	Artery_res	1143	749	42867	71.091	0.0353651	13.6728	0.165773	0.039743	1.18031	1.09186	1.27592	4.17113	3.0309e-05	7.69382e-05	Stroke	Artery
stroke	Brain_res	1143	749	42867	71.091	0.167296	13.6728	0.202496	0.037575	1.22446	1.13752	1.31803	5.38912	7.08033e-08	2.33651e-07	Stroke	Brain
stroke	Heart_res	1143	749	42867	71.091	0.197365	13.6728	0.249567	0.0355066	1.28347	1.19719	1.37597	7.02874	2.08406e-12	9.82488e-12	Stroke	Heart
stroke	Immune_res	1143	749	42867	71.091	0.101846	13.6728	0.110794	0.036786	1.11716	1.03945	1.20069	3.01185	0.00259658	0.00485596	Stroke	Immune
stroke	Intestine_res	1143	749	42867	71.091	0.182563	13.6728	0.213709	0.0391231	1.23826	1.14686	1.33695	5.46248	4.69519e-08	1.60284e-07	Stroke	Intestine
stroke	Kidney_res	1143	749	42867	71.091	0.13074	13.6728	0.134299	0.0387894	1.14373	1.06	1.23408	3.46226	0.000535657	0.00114043	Stroke	Kidney
stroke	Liver_res	1143	749	42867	71.091	0.0951111	13.6728	0.112354	0.0363938	1.11891	1.04188	1.20164	3.08718	0.00202064	0.00400086	Stroke	Liver
stroke	Lung_res	1143	749	42867	71.091	0.0455117	13.6728	0.0628696	0.0352975	1.06489	0.993708	1.14117	1.78113	0.0748905	0.105165	Stroke	Lung
stroke	Muscle_res	1143	749	42867	71.091	0.0485887	13.6728	0.121456	0.0364313	1.12914	1.05133	1.21271	3.33384	0.000856565	0.00174845	Stroke	Muscle
stroke	Pancreas_res	1143	749	42867	71.091	0.21121	13.6728	0.232048	0.0374135	1.26118	1.17201	1.35714	6.20226	5.56575e-10	2.20404e-09	Stroke	Pancreas
hyp	Organismal_res	6136	12170	31446	67.9261	0.08098	13.974	0.132455	0.015514	1.14163	1.10744	1.17687	8.53778	1.3683e-17	8.2098e-17		Organismal
hyp	Artery_res	6136	12170	31446	67.9261	0.0177404	13.974	0.075675	0.0164046	1.07861	1.04448	1.11386	4.61303	3.96832e-06	1.10666e-05		Artery
hyp	Brain_res	6136	12170	31446	67.9261	0.0559895	13.974	0.100844	0.0155968	1.1061	1.0728	1.14044	6.46566	1.0086e-10	4.16048e-10		Brain
hyp	Heart_res	6136	12170	31446	67.9261	0.0482316	13.974	0.130628	0.0157422	1.13954	1.10492	1.17525	8.29798	1.059e-16	5.99093e-16		Heart
hyp	Immune_res	6136	12170	31446	67.9261	0.0125832	13.974	0.0708045	0.0156625	1.07337	1.04092	1.10683	4.52065	6.16509e-06	1.62758e-05		Immune
hyp	Intestine_res	6136	12170	31446	67.9261	0.0460057	13.974	0.107995	0.0162624	1.11404	1.07909	1.15012	6.64077	3.12046e-11	1.34315e-10		Intestine
hyp	Kidney_res	6136	12170	31446	67.9261	0.0754593	13.974	0.165158	0.0164781	1.17958	1.14209	1.2183	10.0229	1.20884e-23	8.86486e-23		Kidney
hyp	Liver_res	6136	12170	31446	67.9261	0.0113063	13.974	0.0853911	0.0155418	1.08914	1.05647	1.12283	5.49429	3.92275e-08	1.36264e-07		Liver
hyp	Lung_res	6136	12170	31446	67.9261	0.032682	13.974	0.0542721	0.0153064	1.05577	1.02457	1.08792	3.54572	0.000391539	0.000842661		Lung
hyp	Muscle_res	6136	12170	31446	67.9261	0.0227563	13.974	0.0586791	0.0155404	1.06043	1.02862	1.09323	3.77591	0.000159424	0.000362828		Muscle
hyp	Pancreas_res	6136	12170	31446	67.9261	0.033257	13.974	0.0550378	0.0159698	1.05658	1.02402	1.09017	3.44637	0.000568171	0.00119678		Pancreas
ckd	Organismal_res	2378	597	43019	71.6331	0.208076	13.6126	0.272628	0.02596	1.31341	1.24826	1.38197	10.5019	8.4696e-26	6.70792e-25	Chronic kidney disease	Organismal
ckd	Artery_res	2378	597	43019	71.6331	0.259417	13.6126	0.508514	0.0318224	1.66282	1.56228	1.76983	15.9798	1.76824e-57	3.89013e-56	Chronic kidney disease	Artery
ckd	Brain_res	2378	597	43019	71.6331	0.248297	13.6126	0.326998	0.0274951	1.3868	1.31404	1.46358	11.8929	1.28799e-32	1.27511e-31	Chronic kidney disease	Brain
ckd	Heart_res	2378	597	43019	71.6331	0.393486	13.6126	0.39815	0.0248048	1.48907	1.41841	1.56325	16.0513	5.59654e-58	1.38514e-56	Chronic kidney disease	Heart
ckd	Immune_res	2378	597	43019	71.6331	0.367887	13.6126	0.46806	0.0274181	1.59689	1.51334	1.68506	17.0712	2.43142e-65	6.87744e-64	Chronic kidney disease	Immune
ckd	Intestine_res	2378	597	43019	71.6331	0.474603	13.6126	0.657074	0.0308659	1.92914	1.81589	2.04945	21.288	1.46686e-100	1.45219e-98	Chronic kidney disease	Intestine
ckd	Kidney_res	2378	597	43019	71.6331	0.471869	13.6126	0.57841	0.0305338	1.7832	1.67962	1.89318	18.9433	5.01989e-80	3.31313e-78	Chronic kidney disease	Kidney
ckd	Liver_res	2378	597	43019	71.6331	0.329692	13.6126	0.42512	0.0272932	1.52977	1.45009	1.61383	15.576	1.05942e-54	2.09766e-53	Chronic kidney disease	Liver
ckd	Lung_res	2378	597	43019	71.6331	0.268716	13.6126	0.314342	0.0253884	1.36936	1.30289	1.43922	12.3813	3.29806e-35	3.84127e-34	Chronic kidney disease	Lung
ckd	Muscle_res	2378	597	43019	71.6331	0.258894	13.6126	0.307976	0.0263783	1.36067	1.29211	1.43287	11.6754	1.70348e-31	1.60613e-30	Chronic kidney disease	Muscle
ckd	Pancreas_res	2378	597	43019	71.6331	0.44596	13.6126	0.509954	0.0273082	1.66521	1.57843	1.75677	18.674	8.05303e-78	3.98625e-76	Chronic kidney disease	Pancreas
ld	Organismal_res	1304	187	43429	68.3436	0.0800518	13.5633	0.0760163	0.0330955	1.07898	1.01121	1.15129	2.29688	0.0216257	0.033193	Chronic liver disease	Organismal
ld	Artery_res	1304	187	43429	68.3436	0.0703784	13.5633	0.0944642	0.0350667	1.09907	1.02607	1.17726	2.69384	0.00706331	0.0119533	Chronic liver disease	Artery
ld	Brain_res	1304	187	43429	68.3436	0.121561	13.5633	0.115334	0.0337948	1.12225	1.05032	1.1991	3.41277	0.000643056	0.00134026	Chronic liver disease	Brain
ld	Heart_res	1304	187	43429	68.3436	0.109841	13.5633	0.12884	0.0334244	1.13751	1.06538	1.21452	3.85467	0.000115887	0.000273161	Chronic liver disease	Heart
ld	Immune_res	1304	187	43429	68.3436	0.183887	13.5633	0.167714	0.0341169	1.1826	1.10611	1.26438	4.91586	8.83939e-07	2.58167e-06	Chronic liver disease	Immune
ld	Intestine_res	1304	187	43429	68.3436	0.186175	13.5633	0.197174	0.0355971	1.21796	1.13588	1.30597	5.53904	3.04126e-08	1.0753e-07	Chronic liver disease	Intestine
ld	Kidney_res	1304	187	43429	68.3436	0.352012	13.5633	0.394705	0.0376902	1.48395	1.37828	1.59772	10.4723	1.15737e-25	8.81385e-25	Chronic liver disease	Kidney
ld	Liver_res	1304	187	43429	68.3436	0.0885559	13.5633	0.0850416	0.03365	1.08876	1.01927	1.16299	2.52724	0.0114962	0.0185061	Chronic liver disease	Liver
ld	Lung_res	1304	187	43429	68.3436	0.121014	13.5633	0.127329	0.0334026	1.13579	1.06382	1.21264	3.81196	0.000137868	0.000321151	Chronic liver disease	Lung
ld	Muscle_res	1304	187	43429	68.3436	-0.0304567	13.5633	-0.018187	0.0333505	0.981977	0.919843	1.04831	-0.545328	0.585528	0.64408	Chronic liver disease	Muscle
ld	Pancreas_res	1304	187	43429	68.3436	0.125679	13.5633	0.128231	0.0344306	1.13682	1.06263	1.21618	3.72432	0.000195839	0.000435687	Chronic liver disease	Pancreas
dm	Organismal_res	3007	1274	42342	67.8166	0.102295	14.1711	0.130838	0.0218661	1.13978	1.09197	1.18969	5.98361	2.18251e-09	8.31034e-09	Type 2 diabetes	Organismal
dm	Artery_res	3007	1274	42342	67.8166	-0.109208	14.1711	-0.00748766	0.0231126	0.99254	0.948582	1.03854	-0.323965	0.745965	0.794091	Type 2 diabetes	Artery
dm	Brain_res	3007	1274	42342	67.8166	0.238545	14.1711	0.280961	0.0229159	1.3244	1.26623	1.38524	12.2605	1.47549e-34	1.62303e-33	Type 2 diabetes	Brain
dm	Heart_res	3007	1274	42342	67.8166	0.114428	14.1711	0.129876	0.022172	1.13869	1.09026	1.18926	5.85767	4.69397e-09	1.7536e-08	Type 2 diabetes	Heart
dm	Immune_res	3007	1274	42342	67.8166	0.160397	14.1711	0.166592	0.0226586	1.18127	1.12996	1.23491	7.35226	1.94882e-13	9.89403e-13	Type 2 diabetes	Immune
dm	Intestine_res	3007	1274	42342	67.8166	0.372405	14.1711	0.434283	0.025192	1.54386	1.46948	1.622	17.239	1.35436e-66	4.46937e-65	Type 2 diabetes	Intestine
dm	Kidney_res	3007	1274	42342	67.8166	0.580067	14.1711	0.732052	0.0276691	2.07934	1.96958	2.19522	26.4574	2.99606e-154	5.93221e-152	Type 2 diabetes	Kidney
dm	Liver_res	3007	1274	42342	67.8166	0.0669279	14.1711	0.116183	0.022466	1.1232	1.07482	1.17376	5.1715	2.32223e-07	7.1844e-07	Type 2 diabetes	Liver
dm	Lung_res	3007	1274	42342	67.8166	0.0914712	14.1711	0.0887458	0.0220321	1.0928	1.04662	1.14103	4.02803	5.62472e-05	0.000140974	Type 2 diabetes	Lung
dm	Muscle_res	3007	1274	42342	67.8166	0.0339802	14.1711	0.0459568	0.0224222	1.04703	1.00201	1.09407	2.04961	0.0404025	0.059257	Type 2 diabetes	Muscle
dm	Pancreas_res	3007	1274	42342	67.8166	0.103162	14.1711	0.0874625	0.0226219	1.0914	1.04407	1.14088	3.86628	0.000110506	0.000263617	Type 2 diabetes	Pancreas

## Sheet: ST8
Full sample of the IHD case-cohort study in the CKB									Subsample excluding enriched IHD patients
coef	se	p	HRCI	N	Score	Outcome			coef	se	p	HRCI	N	Score	Outcome
-0.0198117	0.0180318	0.271897	0.98 (0.95-1.02)	3202	Organismal_pAD	Any incident disease			0.0464609	0.0286298	0.104629	1.05 (0.99-1.11)	1255	Organismal_pAD	Any incident disease
-0.0363755	0.0204502	0.075284	0.96 (0.93-1.00)	2479	Organismal_pAD	Any vascular disease			0.0963798	0.0433371	0.0261515	1.10 (1.01-1.20)	538	Organismal_pAD	Any vascular disease
-0.0743675	0.0218147	0.000651871	0.93 (0.89-0.97)	2132	Organismal_pAD	Ischaemic heart disease			0.0975727	0.0695669	0.160744	1.10 (0.96-1.26)	212	Organismal_pAD	Ischaemic heart disease
0.3522	0.143958	0.0144232	1.42 (1.07-1.89)	53	Organismal_pAD	Haemorrhagic stroke			0.153958	0.0713223	0.0308793	1.17 (1.01-1.34)	206	Organismal_pAD	Ischaemic stroke
0.176576	0.0454133	0.000100986	1.19 (1.09-1.30)	526	Organismal_pAD	Ischaemic stroke			0.0667826	0.0944356	0.479457	1.07 (0.89-1.29)	117	Organismal_pAD	Any cancer
-0.0181858	0.0657074	0.781957	0.98 (0.86-1.12)	250	Organismal_pAD	Any cancer			0.186119	0.068174	0.0063323	1.20 (1.05-1.38)	211	Organismal_pAD	Respiratory disease
0.0915924	0.130456	0.482621	1.10 (0.85-1.42)	68	Organismal_pAD	Lung cancer			0.367674	0.13864	0.00800165	1.44 (1.10-1.90)	54	Organismal_pAD	COPD
0.0639737	0.0462346	0.166457	1.07 (0.97-1.17)	511	Organismal_pAD	Respiratory disease			0.0652903	0.109364	0.550509	1.07 (0.86-1.32)	89	Organismal_pAD	Type 2 diabetes
0.0736033	0.0804644	0.360333	1.08 (0.92-1.26)	181	Organismal_pAD	COPD			0.16329	0.0678985	0.0161761	1.18 (1.03-1.34)	226	Organismal_pAD	Any stroke
0.0919463	0.0798874	0.249753	1.10 (0.94-1.28)	173	Organismal_pAD	Type 2 diabetes			0.176669	0.0935379	0.0589261	1.19 (0.99-1.43)	119	Organismal_pAD	Hypertension
0.1656	0.145348	0.254565	1.18 (0.89-1.57)	54	Organismal_pAD	Chronic kidney disease			0.0747679	0.0763884	0.327686	1.08 (0.93-1.25)	182	Organismal_pAD	All-cause mortality
0.174608	0.0434903	5.94763e-05	1.19 (1.09-1.30)	570	Organismal_pAD	Any stroke			0.0333271	0.0301895	0.269623	1.03 (0.97-1.10)	1255	Artery_pAD	Any incident disease
0.103875	0.0472753	0.0280042	1.11 (1.01-1.22)	471	Organismal_pAD	Hypertension			0.186949	0.0469463	6.82869e-05	1.21 (1.10-1.32)	538	Artery_pAD	Any vascular disease
0.022604	0.117617	0.847599	1.02 (0.81-1.29)	77	Organismal_pAD	Osteoarthritis			0.138351	0.0778073	0.0753827	1.15 (0.99-1.34)	212	Artery_pAD	Ischaemic heart disease
0.000509633	0.0265809	0.984703	1.00 (0.95-1.05)	1426	Organismal_pAD	All-cause mortality			0.28497	0.0790823	0.000314003	1.33 (1.14-1.55)	206	Artery_pAD	Ischaemic stroke
-0.0137431	0.0189288	0.467813	0.99 (0.95-1.02)	3202	Artery_pAD	Any incident disease			0.105759	0.101851	0.299096	1.11 (0.91-1.36)	117	Artery_pAD	Any cancer
0.0108602	0.0219357	0.620535	1.01 (0.97-1.06)	2479	Artery_pAD	Any vascular disease			0.0530737	0.0738394	0.472282	1.05 (0.91-1.22)	211	Artery_pAD	Respiratory disease
-0.0569679	0.0238152	0.0167529	0.94 (0.90-0.99)	2132	Artery_pAD	Ischaemic heart disease			0.448298	0.171574	0.00897909	1.57 (1.12-2.19)	54	Artery_pAD	COPD
0.177344	0.150211	0.237749	1.19 (0.89-1.60)	53	Artery_pAD	Haemorrhagic stroke			-0.119245	0.116005	0.303981	0.89 (0.71-1.11)	89	Artery_pAD	Type 2 diabetes
0.20289	0.0484689	2.83918e-05	1.22 (1.11-1.35)	526	Artery_pAD	Ischaemic stroke			0.27795	0.0751145	0.000215307	1.32 (1.14-1.53)	226	Artery_pAD	Any stroke
0.040768	0.0688662	0.553858	1.04 (0.91-1.19)	250	Artery_pAD	Any cancer			0.395242	0.100834	8.86446e-05	1.48 (1.22-1.81)	119	Artery_pAD	Hypertension
0.199011	0.140403	0.156359	1.22 (0.93-1.61)	68	Artery_pAD	Lung cancer			0.22243	0.0887904	0.0122411	1.25 (1.05-1.49)	182	Artery_pAD	All-cause mortality
0.0321164	0.0479667	0.503141	1.03 (0.94-1.13)	511	Artery_pAD	Respiratory disease			-0.0156012	0.0299015	0.601842	0.98 (0.93-1.04)	1255	Brain_pAD	Any incident disease
0.0705454	0.0877054	0.421198	1.07 (0.90-1.27)	181	Artery_pAD	COPD			0.00653713	0.0459664	0.88691	1.01 (0.92-1.10)	538	Brain_pAD	Any vascular disease
-0.0429594	0.082174	0.601123	0.96 (0.82-1.13)	173	Artery_pAD	Type 2 diabetes			-0.000127944	0.0736379	0.998614	1.00 (0.87-1.16)	212	Brain_pAD	Ischaemic heart disease
0.406958	0.158035	0.0100206	1.50 (1.10-2.05)	54	Artery_pAD	Chronic kidney disease			-0.0450655	0.076654	0.556594	0.96 (0.82-1.11)	206	Brain_pAD	Ischaemic stroke
0.202552	0.0463223	1.22734e-05	1.22 (1.12-1.34)	570	Artery_pAD	Any stroke			0.0895193	0.100297	0.3721	1.09 (0.90-1.33)	117	Brain_pAD	Any cancer
0.230904	0.0513794	6.98636e-06	1.26 (1.14-1.39)	471	Artery_pAD	Hypertension			0.0162608	0.0736923	0.825358	1.02 (0.88-1.17)	211	Brain_pAD	Respiratory disease
0.230894	0.124704	0.0640928	1.26 (0.99-1.61)	77	Artery_pAD	Osteoarthritis			0.118229	0.160307	0.460809	1.13 (0.82-1.54)	54	Brain_pAD	COPD
0.0207435	0.0299594	0.488694	1.02 (0.96-1.08)	1426	Artery_pAD	All-cause mortality			0.290917	0.117945	0.0136424	1.34 (1.06-1.69)	89	Brain_pAD	Type 2 diabetes
0.000164344	0.0185323	0.992924	1.00 (0.96-1.04)	3202	Brain_pAD	Any incident disease			-0.00277241	0.0727286	0.969592	1.00 (0.86-1.15)	226	Brain_pAD	Any stroke
0.00917719	0.0211447	0.664275	1.01 (0.97-1.05)	2479	Brain_pAD	Any vascular disease			0.0861429	0.099265	0.3855	1.09 (0.90-1.32)	119	Brain_pAD	Hypertension
-0.00783988	0.0229374	0.732506	0.99 (0.95-1.04)	2132	Brain_pAD	Ischaemic heart disease			0.216074	0.0864141	0.0124038	1.24 (1.05-1.47)	182	Brain_pAD	All-cause mortality
0.282491	0.150647	0.0607676	1.33 (0.99-1.78)	53	Brain_pAD	Haemorrhagic stroke			0.0466297	0.0296409	0.115684	1.05 (0.99-1.11)	1255	Heart_pAD	Any incident disease
0.124969	0.0468464	0.00763865	1.13 (1.03-1.24)	526	Brain_pAD	Ischaemic stroke			0.159834	0.0474361	0.000753173	1.17 (1.07-1.29)	538	Heart_pAD	Any vascular disease
0.0115611	0.0666881	0.862368	1.01 (0.89-1.15)	250	Brain_pAD	Any cancer			0.188692	0.0762106	0.0132889	1.21 (1.04-1.40)	212	Heart_pAD	Ischaemic heart disease
0.109018	0.132344	0.410083	1.12 (0.86-1.45)	68	Brain_pAD	Lung cancer			0.191695	0.0793177	0.0156579	1.21 (1.04-1.42)	206	Heart_pAD	Ischaemic stroke
0.00206442	0.046637	0.964693	1.00 (0.91-1.10)	511	Brain_pAD	Respiratory disease			-0.0715778	0.0994871	0.471852	0.93 (0.77-1.13)	117	Heart_pAD	Any cancer
0.0335009	0.0816053	0.681422	1.03 (0.88-1.21)	181	Brain_pAD	COPD			-0.0363829	0.0727512	0.617005	0.96 (0.84-1.11)	211	Heart_pAD	Respiratory disease
0.222432	0.0825082	0.00702025	1.25 (1.06-1.47)	173	Brain_pAD	Type 2 diabetes			0.220287	0.158997	0.165905	1.25 (0.91-1.70)	54	Heart_pAD	COPD
0.419324	0.153287	0.00622753	1.52 (1.13-2.05)	54	Brain_pAD	Chronic kidney disease			0.0361644	0.114887	0.752926	1.04 (0.83-1.30)	89	Heart_pAD	Type 2 diabetes
0.139198	0.0448381	0.00190627	1.15 (1.05-1.25)	570	Brain_pAD	Any stroke			0.169215	0.0750105	0.0240779	1.18 (1.02-1.37)	226	Heart_pAD	Any stroke
0.114949	0.0501413	0.0218771	1.12 (1.02-1.24)	471	Brain_pAD	Hypertension			0.147067	0.0996656	0.140051	1.16 (0.95-1.41)	119	Heart_pAD	Hypertension
-0.0498978	0.118518	0.673745	0.95 (0.75-1.20)	77	Brain_pAD	Osteoarthritis			0.163641	0.0864314	0.0583179	1.18 (0.99-1.40)	182	Heart_pAD	All-cause mortality
0.0843899	0.0293579	0.00404641	1.09 (1.03-1.15)	1426	Brain_pAD	All-cause mortality			0.0300397	0.0292186	0.303902	1.03 (0.97-1.09)	1255	Immune_pAD	Any incident disease
0.0430317	0.0187778	0.021927	1.04 (1.01-1.08)	3202	Heart_pAD	Any incident disease			0.0462849	0.045254	0.306412	1.05 (0.96-1.14)	538	Immune_pAD	Any vascular disease
0.0991154	0.0216948	4.90942e-06	1.10 (1.06-1.15)	2479	Heart_pAD	Any vascular disease			0.0419667	0.0739691	0.570474	1.04 (0.90-1.21)	212	Immune_pAD	Ischaemic heart disease
0.0832227	0.0231243	0.000319524	1.09 (1.04-1.14)	2132	Heart_pAD	Ischaemic heart disease			-0.00520926	0.0741117	0.943963	0.99 (0.86-1.15)	206	Immune_pAD	Ischaemic stroke
0.0414112	0.14649	0.777414	1.04 (0.78-1.39)	53	Heart_pAD	Haemorrhagic stroke			0.0734962	0.0967543	0.447483	1.08 (0.89-1.30)	117	Immune_pAD	Any cancer
0.162192	0.0469068	0.000544722	1.18 (1.07-1.29)	526	Heart_pAD	Ischaemic stroke			-0.00814727	0.0726431	0.910701	0.99 (0.86-1.14)	211	Immune_pAD	Respiratory disease
-0.0160731	0.0668695	0.810047	0.98 (0.86-1.12)	250	Heart_pAD	Any cancer			0.0342561	0.149016	0.818184	1.03 (0.77-1.39)	54	Immune_pAD	COPD
-0.0884078	0.127609	0.488434	0.92 (0.71-1.18)	68	Heart_pAD	Lung cancer			-0.00504368	0.108789	0.963022	0.99 (0.80-1.23)	89	Immune_pAD	Type 2 diabetes
-0.0188488	0.0471555	0.689366	0.98 (0.89-1.08)	511	Heart_pAD	Respiratory disease			-0.00301647	0.0705826	0.965911	1.00 (0.87-1.14)	226	Immune_pAD	Any stroke
0.0402897	0.081304	0.620216	1.04 (0.89-1.22)	181	Heart_pAD	COPD			0.262204	0.0990816	0.00813667	1.30 (1.07-1.58)	119	Immune_pAD	Hypertension
-0.0459367	0.0800811	0.56622	0.96 (0.82-1.12)	173	Heart_pAD	Type 2 diabetes			0.0278109	0.0808378	0.730822	1.03 (0.88-1.20)	182	Immune_pAD	All-cause mortality
0.312374	0.148533	0.0354604	1.37 (1.02-1.83)	54	Heart_pAD	Chronic kidney disease			0.0335124	0.0303905	0.270146	1.03 (0.97-1.10)	1255	Intestine_pAD	Any incident disease
0.147419	0.0448605	0.0010156	1.16 (1.06-1.27)	570	Heart_pAD	Any stroke			0.106633	0.0481743	0.0268636	1.11 (1.01-1.22)	538	Intestine_pAD	Any vascular disease
0.150578	0.0492932	0.00225247	1.16 (1.06-1.28)	471	Heart_pAD	Hypertension			0.278918	0.0816944	0.000639792	1.32 (1.13-1.55)	212	Intestine_pAD	Ischaemic heart disease
0.0762607	0.119762	0.524276	1.08 (0.85-1.36)	77	Heart_pAD	Osteoarthritis			0.00865054	0.0796762	0.913543	1.01 (0.86-1.18)	206	Intestine_pAD	Ischaemic stroke
0.125541	0.0279425	7.02764e-06	1.13 (1.07-1.20)	1426	Heart_pAD	All-cause mortality			-0.00550976	0.106085	0.958579	0.99 (0.81-1.22)	117	Intestine_pAD	Any cancer
0.0124859	0.0182498	0.493873	1.01 (0.98-1.05)	3202	Immune_pAD	Any incident disease			0.151015	0.0788465	0.0554537	1.16 (1.00-1.36)	211	Intestine_pAD	Respiratory disease
0.00927747	0.0209867	0.658443	1.01 (0.97-1.05)	2479	Immune_pAD	Any vascular disease			0.003954	0.165845	0.980979	1.00 (0.73-1.39)	54	Intestine_pAD	COPD
0.00687504	0.0228153	0.763159	1.01 (0.96-1.05)	2132	Immune_pAD	Ischaemic heart disease			0.222537	0.120841	0.0655384	1.25 (0.99-1.58)	89	Intestine_pAD	Type 2 diabetes
-0.0114625	0.14456	0.9368	0.99 (0.74-1.31)	53	Immune_pAD	Haemorrhagic stroke			0.0604073	0.0767541	0.431268	1.06 (0.91-1.23)	226	Intestine_pAD	Any stroke
0.0217063	0.0451369	0.630588	1.02 (0.94-1.12)	526	Immune_pAD	Ischaemic stroke			0.159373	0.103073	0.122051	1.17 (0.96-1.44)	119	Intestine_pAD	Hypertension
0.0480482	0.0656039	0.463926	1.05 (0.92-1.19)	250	Immune_pAD	Any cancer			0.208796	0.0945294	0.027189	1.23 (1.02-1.48)	182	Intestine_pAD	All-cause mortality
0.00388086	0.127276	0.975675	1.00 (0.78-1.29)	68	Immune_pAD	Lung cancer			0.112637	0.0293825	0.00012635	1.12 (1.06-1.19)	1255	Kidney_pAD	Any incident disease
-0.0068957	0.0463442	0.881717	0.99 (0.91-1.09)	511	Immune_pAD	Respiratory disease			0.147186	0.0472146	0.00182469	1.16 (1.06-1.27)	538	Kidney_pAD	Any vascular disease
-0.0240946	0.0801067	0.763581	0.98 (0.83-1.14)	181	Immune_pAD	COPD			0.120194	0.0778297	0.122512	1.13 (0.97-1.31)	212	Kidney_pAD	Ischaemic heart disease
0.0467385	0.0777612	0.547806	1.05 (0.90-1.22)	173	Immune_pAD	Type 2 diabetes			0.178554	0.0796245	0.0249325	1.20 (1.02-1.40)	206	Kidney_pAD	Ischaemic stroke
0.615811	0.15303	5.71908e-05	1.85 (1.37-2.50)	54	Immune_pAD	Chronic kidney disease			0.285962	0.105955	0.00695708	1.33 (1.08-1.64)	117	Kidney_pAD	Any cancer
0.0188301	0.0432884	0.663569	1.02 (0.94-1.11)	570	Immune_pAD	Any stroke			0.127282	0.0737318	0.084297	1.14 (0.98-1.31)	211	Kidney_pAD	Respiratory disease
0.0707818	0.0485068	0.144506	1.07 (0.98-1.18)	471	Immune_pAD	Hypertension			0.0439417	0.150326	0.77005	1.04 (0.78-1.40)	54	Kidney_pAD	COPD
0.159031	0.117919	0.177451	1.17 (0.93-1.48)	77	Immune_pAD	Osteoarthritis			0.411971	0.123944	0.000887859	1.51 (1.18-1.92)	89	Kidney_pAD	Type 2 diabetes
0.0216985	0.0276231	0.43215	1.02 (0.97-1.08)	1426	Immune_pAD	All-cause mortality			0.153157	0.0754323	0.0423172	1.17 (1.01-1.35)	226	Kidney_pAD	Any stroke
0.0232146	0.0189033	0.21942	1.02 (0.99-1.06)	3202	Intestine_pAD	Any incident disease			0.268773	0.103964	0.00973081	1.31 (1.07-1.60)	119	Kidney_pAD	Hypertension
0.047759	0.0222292	0.0316753	1.05 (1.00-1.10)	2479	Intestine_pAD	Any vascular disease			0.190507	0.0878449	0.0301077	1.21 (1.02-1.44)	182	Kidney_pAD	All-cause mortality
0.0625303	0.0244251	0.0104646	1.06 (1.01-1.12)	2132	Intestine_pAD	Ischaemic heart disease			0.0767479	0.029272	0.00874433	1.08 (1.02-1.14)	1255	Liver_pAD	Any incident disease
0.557421	0.169942	0.00103786	1.75 (1.25-2.44)	53	Intestine_pAD	Haemorrhagic stroke			0.117353	0.0464705	0.0115594	1.12 (1.03-1.23)	538	Liver_pAD	Any vascular disease
0.0411405	0.0478064	0.389478	1.04 (0.95-1.14)	526	Intestine_pAD	Ischaemic stroke			0.0512812	0.0771556	0.506276	1.05 (0.90-1.22)	212	Liver_pAD	Ischaemic heart disease
0.0407004	0.0698443	0.560075	1.04 (0.91-1.19)	250	Intestine_pAD	Any cancer			0.0129314	0.0773138	0.867166	1.01 (0.87-1.18)	206	Liver_pAD	Ischaemic stroke
-0.0562615	0.137266	0.681899	0.95 (0.72-1.24)	68	Intestine_pAD	Lung cancer			0.0730033	0.101866	0.473583	1.08 (0.88-1.31)	117	Liver_pAD	Any cancer
0.0461846	0.0490317	0.346227	1.05 (0.95-1.15)	511	Intestine_pAD	Respiratory disease			0.159914	0.0731516	0.0288109	1.17 (1.02-1.35)	211	Liver_pAD	Respiratory disease
0.00891666	0.0885826	0.919821	1.01 (0.85-1.20)	181	Intestine_pAD	COPD			0.0586163	0.157688	0.710098	1.06 (0.78-1.44)	54	Liver_pAD	COPD
0.275622	0.0840971	0.00104757	1.32 (1.12-1.55)	173	Intestine_pAD	Type 2 diabetes			0.0185557	0.113892	0.870578	1.02 (0.81-1.27)	89	Liver_pAD	Type 2 diabetes
0.663379	0.173494	0.000131497	1.94 (1.38-2.73)	54	Intestine_pAD	Chronic kidney disease			0.0275966	0.0738024	0.70846	1.03 (0.89-1.19)	226	Liver_pAD	Any stroke
0.0757044	0.0461244	0.100733	1.08 (0.99-1.18)	570	Intestine_pAD	Any stroke			0.213797	0.101084	0.0344251	1.24 (1.02-1.51)	119	Liver_pAD	Hypertension
0.126765	0.0515728	0.0139718	1.14 (1.03-1.26)	471	Intestine_pAD	Hypertension			0.103492	0.0863717	0.230832	1.11 (0.94-1.31)	182	Liver_pAD	All-cause mortality
-0.0217973	0.11737	0.852669	0.98 (0.78-1.23)	77	Intestine_pAD	Osteoarthritis			0.0490443	0.0293622	0.0948553	1.05 (0.99-1.11)	1255	Lung_pAD	Any incident disease
0.115178	0.03121	0.000223896	1.12 (1.06-1.19)	1426	Intestine_pAD	All-cause mortality			0.0832203	0.0462262	0.0718156	1.09 (0.99-1.19)	538	Lung_pAD	Any vascular disease
0.0934991	0.0185825	4.86491e-07	1.10 (1.06-1.14)	3202	Kidney_pAD	Any incident disease			0.0540106	0.0745336	0.468669	1.06 (0.91-1.22)	212	Lung_pAD	Ischaemic heart disease
0.0991438	0.0220208	6.72276e-06	1.10 (1.06-1.15)	2479	Kidney_pAD	Any vascular disease			0.0194394	0.0743919	0.793853	1.02 (0.88-1.18)	206	Lung_pAD	Ischaemic stroke
0.0746808	0.0239721	0.00183744	1.08 (1.03-1.13)	2132	Kidney_pAD	Ischaemic heart disease			0.0744295	0.0980827	0.447946	1.08 (0.89-1.31)	117	Lung_pAD	Any cancer
0.0755065	0.14996	0.614605	1.08 (0.80-1.45)	53	Kidney_pAD	Haemorrhagic stroke			0.0968718	0.0721384	0.179317	1.10 (0.96-1.27)	211	Lung_pAD	Respiratory disease
0.155641	0.0493584	0.00161441	1.17 (1.06-1.29)	526	Kidney_pAD	Ischaemic stroke			0.133293	0.144547	0.356453	1.14 (0.86-1.52)	54	Lung_pAD	COPD
0.184242	0.0714142	0.00988276	1.20 (1.05-1.38)	250	Kidney_pAD	Any cancer			0.0386327	0.111968	0.73007	1.04 (0.83-1.29)	89	Lung_pAD	Type 2 diabetes
0.0911149	0.139518	0.513711	1.10 (0.83-1.44)	68	Kidney_pAD	Lung cancer			0.002291	0.0708327	0.974198	1.00 (0.87-1.15)	226	Lung_pAD	Any stroke
0.043212	0.047555	0.363522	1.04 (0.95-1.15)	511	Kidney_pAD	Respiratory disease			0.160657	0.0984663	0.102765	1.17 (0.97-1.42)	119	Lung_pAD	Hypertension
-0.0940558	0.0813431	0.247565	0.91 (0.78-1.07)	181	Kidney_pAD	COPD			0.0756453	0.0810888	0.350887	1.08 (0.92-1.26)	182	Lung_pAD	All-cause mortality
0.484934	0.0894506	5.91855e-08	1.62 (1.36-1.94)	173	Kidney_pAD	Type 2 diabetes			0.0195297	0.0293541	0.50585	1.02 (0.96-1.08)	1255	Muscle_pAD	Any incident disease
0.825046	0.183396	6.83653e-06	2.28 (1.59-3.27)	54	Kidney_pAD	Chronic kidney disease			0.0763286	0.0456128	0.0942482	1.08 (0.99-1.18)	538	Muscle_pAD	Any vascular disease
0.13211	0.046863	0.00481626	1.14 (1.04-1.25)	570	Kidney_pAD	Any stroke			0.146507	0.0724384	0.0431236	1.16 (1.00-1.33)	212	Muscle_pAD	Ischaemic heart disease
0.217642	0.0513862	2.28131e-05	1.24 (1.12-1.37)	471	Kidney_pAD	Hypertension			-0.0553852	0.0724223	0.444418	0.95 (0.82-1.09)	206	Muscle_pAD	Ischaemic stroke
0.0505636	0.116644	0.664661	1.05 (0.84-1.32)	77	Kidney_pAD	Osteoarthritis			0.000393769	0.095174	0.996699	1.00 (0.83-1.21)	117	Muscle_pAD	Any cancer
0.0874286	0.0297466	0.00329152	1.09 (1.03-1.16)	1426	Kidney_pAD	All-cause mortality			0.00526158	0.0716548	0.941464	1.01 (0.87-1.16)	211	Muscle_pAD	Respiratory disease
0.0274665	0.0185237	0.138132	1.03 (0.99-1.07)	3202	Liver_pAD	Any incident disease			0.148323	0.152789	0.331664	1.16 (0.86-1.56)	54	Muscle_pAD	COPD
0.0340708	0.0212981	0.109664	1.03 (0.99-1.08)	2479	Liver_pAD	Any vascular disease			-0.104834	0.110876	0.344398	0.90 (0.72-1.12)	89	Muscle_pAD	Type 2 diabetes
-0.010592	0.0231407	0.647153	0.99 (0.95-1.04)	2132	Liver_pAD	Ischaemic heart disease			-0.0553803	0.068773	0.420668	0.95 (0.83-1.08)	226	Muscle_pAD	Any stroke
0.0294963	0.147709	0.841721	1.03 (0.77-1.38)	53	Liver_pAD	Haemorrhagic stroke			0.0204251	0.0973221	0.833768	1.02 (0.84-1.24)	119	Muscle_pAD	Hypertension
0.0171104	0.0461233	0.71066	1.02 (0.93-1.11)	526	Liver_pAD	Ischaemic stroke			0.087041	0.0797467	0.275067	1.09 (0.93-1.28)	182	Muscle_pAD	All-cause mortality
0.138355	0.0677672	0.0411897	1.15 (1.01-1.31)	250	Liver_pAD	Any cancer			0.0460813	0.0317126	0.146199	1.05 (0.98-1.11)	1255	Pancreas_pAD	Any incident disease
0.155569	0.131408	0.236468	1.17 (0.90-1.51)	68	Liver_pAD	Lung cancer			0.132365	0.0492455	0.00719129	1.14 (1.04-1.26)	538	Pancreas_pAD	Any vascular disease
0.115951	0.0479899	0.0156851	1.12 (1.02-1.23)	511	Liver_pAD	Respiratory disease			0.162439	0.0810061	0.0449344	1.18 (1.00-1.38)	212	Pancreas_pAD	Ischaemic heart disease
-0.0260118	0.0803629	0.746181	0.97 (0.83-1.14)	181	Liver_pAD	COPD			0.249382	0.0818438	0.00231098	1.28 (1.09-1.51)	206	Pancreas_pAD	Ischaemic stroke
-0.0468728	0.079468	0.555302	0.95 (0.82-1.12)	173	Liver_pAD	Type 2 diabetes			0.103387	0.104926	0.324457	1.11 (0.90-1.36)	117	Pancreas_pAD	Any cancer
0.36207	0.154556	0.0191478	1.44 (1.06-1.94)	54	Liver_pAD	Chronic kidney disease			0.031546	0.0778921	0.68548	1.03 (0.89-1.20)	211	Pancreas_pAD	Respiratory disease
0.0237996	0.0442306	0.590521	1.02 (0.94-1.12)	570	Liver_pAD	Any stroke			0.0379205	0.164218	0.81738	1.04 (0.75-1.43)	54	Pancreas_pAD	COPD
0.148675	0.0494969	0.00266694	1.16 (1.05-1.28)	471	Liver_pAD	Hypertension			0.168328	0.117526	0.152068	1.18 (0.94-1.49)	89	Pancreas_pAD	Type 2 diabetes
-0.0325175	0.121617	0.789179	0.97 (0.76-1.23)	77	Liver_pAD	Osteoarthritis			0.270451	0.0781527	0.000539074	1.31 (1.12-1.53)	226	Pancreas_pAD	Any stroke
0.0354755	0.0285449	0.213942	1.04 (0.98-1.10)	1426	Liver_pAD	All-cause mortality			0.256299	0.106515	0.0161184	1.29 (1.05-1.59)	119	Pancreas_pAD	Hypertension
0.0354331	0.0183407	0.0533678	1.04 (1.00-1.07)	3202	Lung_pAD	Any incident disease			0.270255	0.0896134	0.00256314	1.31 (1.10-1.56)	182	Pancreas_pAD	All-cause mortality
0.0521092	0.020947	0.0128586	1.05 (1.01-1.10)	2479	Lung_pAD	Any vascular disease
0.054888	0.0227064	0.0156367	1.06 (1.01-1.10)	2132	Lung_pAD	Ischaemic heart disease
0.100538	0.144632	0.486972	1.11 (0.83-1.47)	53	Lung_pAD	Haemorrhagic stroke
-0.0082826	0.045052	0.854135	0.99 (0.91-1.08)	526	Lung_pAD	Ischaemic stroke
0.052446	0.0657378	0.424983	1.05 (0.93-1.20)	250	Lung_pAD	Any cancer
0.104431	0.126445	0.408863	1.11 (0.87-1.42)	68	Lung_pAD	Lung cancer
-0.00363419	0.0462754	0.937403	1.00 (0.91-1.09)	511	Lung_pAD	Respiratory disease
-0.0046189	0.0774917	0.95247	1.00 (0.86-1.16)	181	Lung_pAD	COPD
0.0631881	0.079126	0.424537	1.07 (0.91-1.24)	173	Lung_pAD	Type 2 diabetes
0.294207	0.146634	0.0448125	1.34 (1.01-1.79)	54	Lung_pAD	Chronic kidney disease
-0.0175678	0.0431535	0.683935	0.98 (0.90-1.07)	570	Lung_pAD	Any stroke
0.0490314	0.0483397	0.310436	1.05 (0.96-1.15)	471	Lung_pAD	Hypertension
-0.0452179	0.117496	0.700352	0.96 (0.76-1.20)	77	Lung_pAD	Osteoarthritis
0.00616685	0.0277484	0.824126	1.01 (0.95-1.06)	1426	Lung_pAD	All-cause mortality
-0.00515557	0.0183593	0.778852	0.99 (0.96-1.03)	3202	Muscle_pAD	Any incident disease
-0.00467389	0.0208929	0.822985	1.00 (0.96-1.04)	2479	Muscle_pAD	Any vascular disease
-0.00865411	0.0224916	0.700407	0.99 (0.95-1.04)	2132	Muscle_pAD	Ischaemic heart disease
0.0256118	0.143366	0.858215	1.03 (0.77-1.36)	53	Muscle_pAD	Haemorrhagic stroke
0.0251918	0.0449101	0.574839	1.03 (0.94-1.12)	526	Muscle_pAD	Ischaemic stroke
0.0234163	0.0653628	0.720156	1.02 (0.90-1.16)	250	Muscle_pAD	Any cancer
0.0664428	0.128754	0.605822	1.07 (0.83-1.38)	68	Muscle_pAD	Lung cancer
0.0178146	0.0458976	0.697913	1.02 (0.93-1.11)	511	Muscle_pAD	Respiratory disease
0.0779712	0.0800087	0.329791	1.08 (0.92-1.26)	181	Muscle_pAD	COPD
-0.120556	0.0776052	0.120314	0.89 (0.76-1.03)	173	Muscle_pAD	Type 2 diabetes
0.447045	0.150805	0.00303283	1.56 (1.16-2.10)	54	Muscle_pAD	Chronic kidney disease
0.0244925	0.0430584	0.569478	1.02 (0.94-1.12)	570	Muscle_pAD	Any stroke
0.010904	0.0481024	0.82067	1.01 (0.92-1.11)	471	Muscle_pAD	Hypertension
0.0399704	0.116516	0.731564	1.04 (0.83-1.31)	77	Muscle_pAD	Osteoarthritis
0.0273635	0.0273325	0.316762	1.03 (0.97-1.08)	1426	Muscle_pAD	All-cause mortality
0.0216309	0.0195766	0.269187	1.02 (0.98-1.06)	3202	Pancreas_pAD	Any incident disease
0.0363643	0.0224041	0.104566	1.04 (0.99-1.08)	2479	Pancreas_pAD	Any vascular disease
0.0303319	0.0243765	0.213385	1.03 (0.98-1.08)	2132	Pancreas_pAD	Ischaemic heart disease
0.314907	0.156217	0.0438171	1.37 (1.01-1.86)	53	Pancreas_pAD	Haemorrhagic stroke
0.128491	0.047951	0.00737044	1.14 (1.04-1.25)	526	Pancreas_pAD	Ischaemic stroke
0.099389	0.0692351	0.151136	1.10 (0.96-1.27)	250	Pancreas_pAD	Any cancer
-0.027881	0.133134	0.83412	0.97 (0.75-1.26)	68	Pancreas_pAD	Lung cancer
-0.00602211	0.0482717	0.900718	0.99 (0.90-1.09)	511	Pancreas_pAD	Respiratory disease
-0.0701942	0.0831235	0.398414	0.93 (0.79-1.10)	181	Pancreas_pAD	COPD
0.126086	0.0812444	0.120678	1.13 (0.97-1.33)	173	Pancreas_pAD	Type 2 diabetes
0.793359	0.169371	2.81109e-06	2.21 (1.59-3.08)	54	Pancreas_pAD	Chronic kidney disease
0.141869	0.0460583	0.00206863	1.15 (1.05-1.26)	570	Pancreas_pAD	Any stroke
0.134103	0.0509502	0.00848714	1.14 (1.03-1.26)	471	Pancreas_pAD	Hypertension
-0.143406	0.119702	0.230908	0.87 (0.69-1.10)	77	Pancreas_pAD	Osteoarthritis
0.131745	0.0299754	1.10715e-05	1.14 (1.08-1.21)	1426	Pancreas_pAD	All-cause mortality

## Sheet: ST9
Outcome	Organ	coef	se(coef)	z	p	n_case	N	hr	group
db2	Artery	0.662418	0.196569	3.3699	0.000751954	54	387	1.93948	sub
death	Brain	0.232533	0.0829183	2.80436	0.0050416	182	387	1.26179	sub
death	Immune	0.18526	0.0787383	2.35285	0.0186299	182	387	1.20353	sub
db2	Kidney	0.43576	0.186119	2.3413	0.0192169	54	387	1.54614	sub
death	Pancreas	0.178796	0.0798712	2.23856	0.0251849	182	387	1.19578	sub
stroke	Heart	-0.538725	0.251399	-2.14291	0.0321205	31	387	0.583492	sub
death	Kidney	0.174512	0.0827768	2.10822	0.0350116	182	387	1.19067	sub
death	Artery	0.146878	0.0862242	1.70345	0.0884845	182	387	1.15821	sub
mi	Muscle	0.989897	0.645751	1.53294	0.125291	11	387	2.69096	sub
death	Organismal	0.116145	0.078884	1.47235	0.140926	182	387	1.12316	sub
db2	Immune	0.19278	0.131063	1.47089	0.141321	54	387	1.21262	sub
adcase	Brain	0.211604	0.145632	1.45301	0.146221	56	387	1.23566	sub
mi	Brain	1.24497	0.861434	1.44523	0.148393	11	387	3.47284	sub
stroke	Organismal	-0.382088	0.268522	-1.42293	0.154757	31	387	0.682435	sub
stroke	Lung	0.35766	0.259561	1.37795	0.16822	31	387	1.42998	sub
adcase	Immune	0.196968	0.143383	1.37372	0.169528	56	387	1.2177	sub
adcase	Intestine	-0.175625	0.132676	-1.32371	0.1856	56	387	0.838933	sub
death	Lung	0.0965167	0.0742934	1.29913	0.193899	182	387	1.10133	sub
db2	Intestine	0.20632	0.184969	1.11543	0.264666	54	387	1.22915	sub
stroke	Kidney	-0.399042	0.360043	-1.10832	0.267724	31	387	0.670962	sub
db2	Liver	0.160255	0.156034	1.02705	0.304396	54	387	1.17381	sub
adcase	Lung	0.131445	0.137912	0.953107	0.340536	56	387	1.14047	sub
adcase	Liver	-0.131186	0.144348	-0.90882	0.363445	56	387	0.877055	sub
mi	Pancreas	0.55829	0.618182	0.903116	0.366464	11	387	1.74768	sub
adcase	Muscle	0.116302	0.134116	0.867178	0.385845	56	387	1.12334	sub
stroke	Artery	-0.305333	0.353199	-0.86448	0.387324	31	387	0.736878	sub
adcase	Pancreas	0.1207	0.141648	0.852114	0.394151	56	387	1.12829	sub
mi	Intestine	-0.437969	0.537573	-0.814715	0.415235	11	387	0.645346	sub
stroke	Immune	0.223162	0.281872	0.791714	0.428528	31	387	1.25002	sub
stroke	Brain	0.316691	0.401124	0.789509	0.429815	31	387	1.37258	sub
mi	Liver	0.39055	0.514259	0.759441	0.447589	11	387	1.47779	sub
mi	Heart	-0.549034	0.758355	-0.72398	0.469078	11	387	0.577507	sub
mi	Immune	0.467076	0.645622	0.723452	0.469403	11	387	1.59532	sub
death	Heart	0.0479876	0.0748118	0.641445	0.521233	182	387	1.04916	sub
adcase	Artery	0.0917764	0.143225	0.640784	0.521663	56	387	1.09612	sub
mi	Artery	0.562263	0.88088	0.638296	0.523281	11	387	1.75464	sub
death	Muscle	0.0478201	0.0778756	0.614058	0.539177	182	387	1.04898	sub
stroke	Muscle	-0.119106	0.209848	-0.567581	0.570319	31	387	0.887714	sub
db2	Brain	0.0913883	0.192351	0.475111	0.634708	54	387	1.09569	sub
adcase	Kidney	0.0610369	0.143474	0.425421	0.67053	56	387	1.06294	sub
death	Liver	-0.0355196	0.0835083	-0.425342	0.670587	182	387	0.965104	sub
adcase	Heart	0.0520738	0.137333	0.379178	0.704556	56	387	1.05345	sub
adcase	Organismal	-0.052463	0.141701	-0.370237	0.711206	56	387	0.948889	sub
stroke	Intestine	0.0742738	0.218291	0.340252	0.733667	31	387	1.0771	sub
db2	Heart	-0.0553401	0.165222	-0.334944	0.737668	54	387	0.946163	sub
mi	Lung	0.390488	1.19855	0.325801	0.744575	11	387	1.4777	sub
db2	Muscle	-0.0466963	0.160666	-0.290641	0.771326	54	387	0.954377	sub
stroke	Pancreas	-0.0559356	0.206344	-0.271079	0.78633	31	387	0.9456	sub
db2	Pancreas	-0.036768	0.14124	-0.260323	0.794615	54	387	0.9639	sub
mi	Kidney	0.0866957	0.454524	0.190739	0.84873	11	387	1.09056	sub
db2	Organismal	0.0176166	0.134024	0.131444	0.895424	54	387	1.01777	sub
death	Intestine	0.00737104	0.0820371	0.0898501	0.928406	182	387	1.0074	sub
db2	Lung	-0.0129555	0.194815	-0.0665013	0.946979	54	387	0.987128	sub
stroke	Liver	-0.0097131	0.191514	-0.0507174	0.959551	31	387	0.990334	sub
mi	Organismal	71.994	1481.98	0.0485797	0.961254	11	387	1.84758e+31	sub
death	Brain	0.195436	0.0511274	3.82252	0.000132094	433	774	1.21584	full
death	Immune	0.157422	0.0486902	3.23314	0.00122437	433	774	1.17049	full
stroke	Lung	0.504962	0.162035	3.11638	0.00183086	62	774	1.65692	full
death	Kidney	0.136362	0.0503665	2.70739	0.00678136	433	774	1.1461	full
db2	Kidney	0.336442	0.124725	2.69748	0.00698673	104	774	1.39996	full
db2	Artery	0.291911	0.108573	2.68861	0.00717497	104	774	1.33898	full
death	Artery	0.128764	0.051219	2.514	0.0119372	433	774	1.13742	full
death	Lung	0.120832	0.0482945	2.50199	0.0123498	433	774	1.12844	full
death	Organismal	0.120443	0.048685	2.47392	0.0133639	433	774	1.128	full
stroke	Organismal	-0.394923	0.165007	-2.39337	0.0166946	62	774	0.673732	full
db2	Intestine	0.26223	0.122156	2.14667	0.0318194	104	774	1.29983	full
mi	Organismal	0.487078	0.23616	2.0625	0.0391606	28	774	1.62755	full
adcase	Immune	0.213315	0.108398	1.96789	0.0490812	91	774	1.23777	full
adcase	Lung	0.209463	0.10729	1.95231	0.0509019	91	774	1.23302	full
mi	Lung	0.478888	0.256234	1.86895	0.0616303	28	774	1.61428	full
db2	Muscle	0.169174	0.093767	1.80419	0.0712011	104	774	1.18433	full
adcase	Artery	0.19106	0.111156	1.71884	0.085644	91	774	1.21053	full
mi	Heart	-0.478689	0.282085	-1.69696	0.0897037	28	774	0.619595	full
death	Intestine	0.0892704	0.0527865	1.69116	0.0908067	433	774	1.09338	full
db2	Brain	0.187993	0.114213	1.64599	0.0997652	104	774	1.20683	full
mi	Brain	0.593692	0.370507	1.60238	0.109072	28	774	1.81066	full
stroke	Heart	-0.255326	0.159403	-1.60177	0.109207	62	774	0.774664	full
death	Heart	0.0690642	0.0474022	1.45698	0.145121	433	774	1.0715	full
adcase	Heart	0.149623	0.103308	1.44831	0.14753	91	774	1.1614	full
adcase	Brain	0.147977	0.113982	1.29824	0.194203	91	774	1.15949	full
db2	Immune	0.116728	0.101448	1.15061	0.249891	104	774	1.12381	full
death	Pancreas	0.0565724	0.0511057	1.10697	0.268307	433	774	1.0582	full
db2	Lung	-0.118892	0.115952	-1.02536	0.305194	104	774	0.887904	full
db2	Heart	0.0931778	0.0976937	0.953775	0.340198	104	774	1.09766	full
stroke	Kidney	0.169932	0.180441	0.941757	0.346317	62	774	1.18522	full
mi	Kidney	0.234837	0.260874	0.900192	0.368018	28	774	1.2647	full
mi	Pancreas	-0.17235	0.19656	-0.876832	0.380578	28	774	0.841684	full
adcase	Pancreas	0.0912536	0.11134	0.819591	0.412449	91	774	1.09555	full
stroke	Muscle	-0.103821	0.141632	-0.733036	0.463537	62	774	0.901386	full
mi	Liver	-0.181508	0.248616	-0.730077	0.465343	28	774	0.834011	full
adcase	Kidney	0.0751861	0.10856	0.692577	0.488575	91	774	1.07808	full
stroke	Artery	-0.0849275	0.132435	-0.641278	0.521342	62	774	0.918579	full
death	Muscle	0.0286234	0.0485581	0.589466	0.555549	433	774	1.02904	full
db2	Organismal	0.051466	0.0900454	0.571556	0.567623	104	774	1.05281	full
adcase	Organismal	0.0502157	0.103736	0.484071	0.628336	91	774	1.0515	full
adcase	Liver	0.0478031	0.107659	0.444025	0.657025	91	774	1.04896	full
death	Liver	0.0218424	0.0496658	0.439787	0.660092	433	774	1.02208	full
mi	Muscle	0.104329	0.2409	0.433082	0.664955	28	774	1.10997	full
mi	Intestine	0.119006	0.285049	0.417494	0.676317	28	774	1.12638	full
stroke	Liver	-0.057437	0.140931	-0.407555	0.683601	62	774	0.944181	full
stroke	Pancreas	-0.0483743	0.14889	-0.3249	0.745257	62	774	0.952777	full
mi	Artery	0.0616044	0.194811	0.316226	0.751831	28	774	1.06354	full
db2	Pancreas	-0.0313719	0.105298	-0.297933	0.765754	104	774	0.969115	full
stroke	Brain	0.0429582	0.185224	0.231926	0.816595	62	774	1.04389	full
adcase	Intestine	-0.0189346	0.109447	-0.173002	0.86265	91	774	0.981244	full
stroke	Intestine	-0.00873472	0.144834	-0.0603084	0.95191	62	774	0.991303	full
db2	Liver	-0.00637689	0.111707	-0.0570861	0.954477	104	774	0.993643	full
mi	Immune	-0.0120799	0.222834	-0.0542102	0.956768	28	774	0.987993	full
stroke	Immune	0.00447431	0.162475	0.0275385	0.97803	62	774	1.00448	full
adcase	Muscle	0.000359738	0.103826	0.00346481	0.997235	91	774	1.00036	full

[truncated: 9 more sheets: ST10, ST11, ST12, ST13, ST14, ST15, ST16, ST17, ST18]
