# Supplementary material for: Organ-specific proteomic aging clocks predict disease and longevity across diverse populations
Source: Nat Aging. 2025 Nov 26;6(1):162–80. doi: 10.1038/s43587-025-01016-8 (PMC12823432; doi:10.1038/s43587-025-01016-8)
Supplement: Supplementary file 4 — Statistical source data. [file 43587_2025_1016_MOESM4_ESM.xlsx]

## Sheet: pc1_corr_matrix_ukb
Artery	Brain	Heart	Immune	Intestine	Kidney	Liver	Lung	Muscle	Pancreas
1	0.418501	0.300939	0.43971	0.419642	0.271079	0.273225	0.400738	0.208349	0.179279
0.418501	1	0.117037	0.555537	0.290101	0.113708	0.252976	0.239294	0.195675	0.199004
0.300939	0.117037	1	0.124716	0.208593	0.187781	0.0314045	0.0853648	0.549389	0.060748
0.43971	0.555537	0.124716	1	0.309297	0.379683	0.393319	0.194723	0.153416	0.130498
0.419642	0.290101	0.208593	0.309297	1	0.268161	0.214835	0.267394	0.177266	0.226825
0.271079	0.113708	0.187781	0.379683	0.268161	1	0.259257	0.0555192	0.245452	0.0504041
0.273225	0.252976	0.0314045	0.393319	0.214835	0.259257	1	0.0959598	0.0663089	0.117575
0.400738	0.239294	0.0853648	0.194723	0.267394	0.0555192	0.0959598	1	0.0372131	0.129046
0.208349	0.195675	0.549389	0.153416	0.177266	0.245452	0.0663089	0.0372131	1	0.0679196
0.179279	0.199004	0.060748	0.130498	0.226825	0.0504041	0.117575	0.129046	0.0679196	1

## Sheet: pc1_corr_matrix_ckb
Artery	Brain	Heart	Immune	Intestine	Kidney	Liver	Lung	Muscle	Pancreas
1	0.608918	0.39428	0.532777	0.461042	0.254164	0.131518	0.446938	0.268191	0.29461
0.608918	1	0.435123	0.470654	0.381484	0.163634	0.111368	0.387232	0.385648	0.307641
0.39428	0.435123	1	0.279352	0.261597	0.103505	0.0551771	0.230112	0.508949	0.133442
0.532777	0.470654	0.279352	1	0.40505	0.365617	0.259473	0.222207	0.17325	0.219941
0.461042	0.381484	0.261597	0.40505	1	0.257558	0.11731	0.293766	0.215177	0.322022
0.254164	0.163634	0.103505	0.365617	0.257558	1	0.187518	0.127827	0.181006	0.103495
0.131518	0.111368	0.0551771	0.259473	0.11731	0.187518	1	0.0133908	0.0240129	0.0800227
0.446938	0.387232	0.230112	0.222207	0.293766	0.127827	0.0133908	1	0.174215	0.181737
0.268191	0.385648	0.508949	0.17325	0.215177	0.181006	0.0240129	0.174215	1	0.105264
0.29461	0.307641	0.133442	0.219941	0.322022	0.103495	0.0800227	0.181737	0.105264	1

## Sheet: pc1_corr_matrix_nhs1
Artery	Brain	Heart	Immune	Intestine	Kidney	Liver	Lung	Muscle	Pancreas
1	0.358148	0.180826	0.252965	0.384078	0.188795	0.396704	0.423496	0.0575308	0.300877
0.358148	1	0.0315583	0.0619099	0.271316	0.2068	0.109799	0.288391	0.682905	0.164608
0.180826	0.0315583	1	0.0818341	0.0521191	0.0719694	0.157136	0.00731001	0.0471105	0.249612
0.252965	0.0619099	0.0818341	1	0.179558	0.259597	0.301792	0.137475	0.0272819	0.0751295
0.384078	0.271316	0.0521191	0.179558	1	0.244502	0.235225	0.265504	0.145569	0.262093
0.188795	0.2068	0.0719694	0.259597	0.244502	1	0.173523	0.0778555	0.195859	0.0162672
0.396704	0.109799	0.157136	0.301792	0.235225	0.173523	1	0.119425	0.00894922	0.264618
0.423496	0.288391	0.00731001	0.137475	0.265504	0.0778555	0.119425	1	0.0625117	0.147653
0.0575308	0.682905	0.0471105	0.0272819	0.145569	0.195859	0.00894922	0.0625117	1	0.0591106
0.300877	0.164608	0.249612	0.0751295	0.262093	0.0162672	0.264618	0.147653	0.0591106	1

## Sheet: pc1_score_ukb
Artery	Brain	Heart	Immune	Intestine	Kidney	Liver	Lung	Muscle	Pancreas
-1.31527	4.22697	0.358987	2.15874	0.343254	-1.12359	-1.55109	2.2987	-0.364952	1.96719
-0.294008	-7.83391	-0.059836	3.15565	2.72132	-0.782919	-2.88337	-0.706841	3.39761	4.94524
1.05006	-1.85404	1.2763	4.79209	-0.829608	-0.347312	-2.27491	-1.23349	-0.542559	1.91933
-2.73042	2.16599	0.39153	-4.50241	-1.31601	-0.365294	-4.03029	-0.672767	-1.40201	1.26212
1.43154	-5.94087	0.748221	4.6272	3.14636	-1.41235	1.34168	-1.43564	-2.16288	0.506348
-2.02359	4.75158	-0.820334	-3.41992	-1.8626	-0.379266	-0.358291	3.26567	-0.571878	-6.53129
-0.856025	0.239801	-0.034162	-5.68647	-2.86045	-1.42058	-2.31036	0.117569	-1.90353	-2.46368
-1.79574	-0.0527956	-0.254385	-1.47297	-2.78107	-0.873383	4.50746	2.8264	-0.0539498	-5.13175
1.23169	-0.685815	0.972089	9.62777	0.80596	0.0963316	4.88934	-0.173475	-1.50593	4.10431
-1.84747	-0.501128	-0.285673	-0.378051	3.78596	-1.58138	-3.10864	-0.729732	-0.889764	4.20922
-0.11166	-2.38991	0.55746	-0.533637	1.05511	-1.38068	-0.509463	0.574264	-1.8141	1.3128
-0.147666	-0.172377	-2.04454	-1.09281	-1.11763	-0.980136	3.18443	0.467365	-1.77671	-0.235758
-0.00322612	0.410342	0.0923821	-0.183898	-0.211477	-0.19929	0.0410006	0.124948	-0.441872	-0.126774
1.42505	0.413768	0.0742406	-3.41242	0.35881	-0.140457	2.31602	0.323742	-1.86054	-1.87903
-2.886	-2.30236	-2.58483	-4.7402	-1.28078	0.742742	-6.80844	1.61238	1.06326	-3.91546
-1.23308	0.857937	-0.427789	-4.68472	-0.701824	-1.10631	-6.17672	0.780617	1.46509	2.26118
2.46005	-3.37863	-0.356091	-0.289677	1.49364	-0.24288	-2.17032	-0.899848	0.244017	4.07864
0.280693	-2.17516	0.258291	0.026865	-0.37075	-0.570811	-3.47699	-0.162618	0.0254748	1.47217
-0.129693	1.9351	-0.461354	1.16259	-2.40669	0.00428317	2.67304	0.755992	0.958243	-0.526197
1.45505	-6.07259	-1.33751	0.914775	2.2477	0.591901	1.25959	-0.676788	1.64629	0.615574
-0.926707	1.23722	0.484352	-6.16569	1.03693	-0.421756	-0.0924352	1.73771	-0.898477	5.77774
-0.482879	1.66839	0.442355	-2.30494	-0.21324	-0.45015	-2.76323	-2.74031	-3.19048	1.03737
-0.00322612	0.410342	0.0923821	-0.183898	-0.211477	-0.19929	0.0410006	0.124948	-0.441872	-0.126774
-0.00322612	0.410342	0.0923821	-0.183898	-0.211477	-0.19929	0.0410006	0.124948	-0.441872	-0.126774
-1.61852	2.79861	1.09717	-3.57878	-1.06974	-2.03403	-4.71779	1.50648	-3.26513	2.56837
-1.78477	1.17378	-0.400448	-0.287092	-1.19978	0.771545	-6.1078	0.244581	0.258983	-0.603333
-0.00322612	0.410342	0.0923821	-0.183898	-0.211477	-0.19929	0.0410006	0.124948	-0.441872	-0.126774
2.03403	3.78681	-1.31924	-4.71665	-2.72361	0.644088	2.7528	-0.731251	-0.893487	-2.53065
-3.12865	-0.373924	0.963746	-3.89316	-1.19493	0.105054	-4.80295	-0.469639	1.55419	0.683721
3.37014	-6.30012	-0.688467	4.2383	0.846484	0.137541	2.66836	-1.20209	1.56248	1.94967
0.456438	-0.427662	0.46036	-3.64246	0.559578	-1.84242	-0.934789	-1.52328	-1.76579	2.32636
4.00818	-7.1112	-0.300222	3.57996	1.44493	0.165885	4.06209	0.0450224	0.56341	2.30756
-0.368428	-1.19723	-0.925005	-2.71227	0.572797	-1.335	0.496146	0.938032	-0.656768	-3.81458
0.604359	-5.11861	-0.947275	0.531267	2.4084	0.786499	3.2734	-1.67542	1.06678	5.99977
-2.11118	2.02293	1.43125	0.413465	-2.30726	-0.282994	3.43381	2.21764	-0.67164	0.905712
-1.06539	-3.84326	0.908147	-1.54835	-2.11738	-1.97617	-1.50275	-0.477721	-1.22985	3.80247
-0.76173	1.33694	0.841479	-0.97082	-1.24096	0.718782	1.59305	-0.996793	-0.756385	-0.353979
-1.0988	-1.06251	-1.08741	6.90906	-1.00043	-0.982391	0.503372	-1.34535	-0.230732	1.51411
0.404141	-0.692867	-0.579469	5.30382	3.12233	1.23876	6.07034	-4.38322	-1.36956	5.0329
-0.00322612	0.410342	0.0923821	-0.183898	-0.211477	-0.19929	0.0410006	0.124948	-0.441872	-0.126774
1.05706	-1.22677	-0.282709	2.74765	1.67708	-0.470348	4.78935	0.80245	-0.596519	-0.441921
0.764412	-0.123743	1.95292	-3.62114	-1.75666	-2.45662	-2.31613	-0.403805	-2.79903	5.058
3.09245	-0.443153	-0.0352558	-1.58511	-0.274317	-1.32022	-1.17022	-0.668485	2.22366	1.06792
0.124433	1.04413	1.2528	6.89277	1.71923	-0.132936	-0.636857	-3.7979	-4.43176	-1.19875
0.153661	-1.68941	-1.03907	8.2772	-0.845712	0.723818	3.97891	-0.284743	0.884065	-2.40528
4.55347	-1.81263	0.677742	3.49721	1.74579	-0.13985	-1.60896	-0.618474	0.867977	1.19918
3.62563	-4.27842	-0.38787	5.7137	0.662744	-0.41289	0.592401	-1.55806	0.197713	-3.73494
1.01634	-3.55523	-1.73357	1.91771	1.45803	0.420603	5.86854	-0.457165	0.213981	2.61628
-0.00322612	0.410342	0.0923821	-0.183898	-0.211477	-0.19929	0.0410006	0.124948	-0.441872	-0.126774
2.35528	0.828443	-1.08134	-3.67532	-1.23599	0.546826	5.78182	1.68666	1.9895	-0.0156062
4.10178	-4.53085	-0.83058	-0.0323574	3.31219	0.269909	7.29964	-3.45332	-0.187647	-1.3203
0.648227	3.32405	-0.164954	-4.08083	0.335285	-0.956996	-3.83491	-0.586119	-0.827781	1.03119
0.981002	-12.3789	0.283003	9.16822	2.42467	-1.40591	4.21317	0.449278	0.253932	0.721364
-3.66725	5.48871	1.99897	-1.39121	1.88419	0.432674	-2.4141	0.242164	-1.07266	-5.87464
-0.00322612	0.410342	0.0923821	-0.183898	-0.211477	-0.19929	0.0410006	0.124948	-0.441872	-0.126774
0.649281	-2.79445	0.894808	0.710666	1.43441	-0.723003	0.261732	-0.835328	1.89525	-2.07977
0.896879	-2.48679	0.84643	-1.18568	2.09035	-0.418317	-2.91862	0.260443	-2.41813	-2.12522
0.376938	0.0916359	-0.575769	3.38526	-1.4404	0.033016	-4.03947	-1.21504	-0.410581	-0.0390752
-4.77915	4.58475	0.120595	0.617824	-1.74792	-1.36564	-3.41176	0.529306	-0.00319216	-3.61795
-1.35749	2.61886	1.53653	-0.650913	0.387766	0.0558111	3.21227	-0.999508	0.178405	-1.33293
-2.23029	3.65017	-0.320536	0.788935	-2.60903	-0.746582	0.917389	2.72739	-0.59075	1.73326
1.28354	-4.25927	-1.55637	3.56492	-0.0524391	-1.38631	3.12385	0.712525	1.06235	-2.36624
2.26013	-3.7577	-0.69396	4.10725	3.37348	0.784815	-0.0623149	-1.74896	-1.73783	4.36322
-3.22021	3.99383	0.0973914	-2.80049	-2.17151	-1.33215	-7.9007	-0.244435	0.741314	2.24584
0.730501	-2.75575	2.45564	0.799519	3.19907	1.78449	3.61225	1.86466	-3.54075	3.5218
-2.32823	1.64213	1.32712	-7.56992	-1.64966	-0.374761	-0.651545	-1.32974	-0.701751	-0.484067
3.97319	-3.30882	0.130179	3.14397	1.63714	-0.986827	0.707007	0.393416	-0.430973	-2.70835
-0.00322612	0.410342	0.0923821	-0.183898	-0.211477	-0.19929	0.0410006	0.124948	-0.441872	-0.126774
-0.00322612	0.410342	0.0923821	-0.183898	-0.211477	-0.19929	0.0410006	0.124948	-0.441872	-0.126774
-2.52379	3.5485	-0.0865819	-5.85254	-0.379134	-1.43621	-3.58263	-0.932678	1.26068	-2.05671
1.13596	-0.915539	-0.00900277	3.34548	-1.66421	-0.165983	-2.96148	-1.11513	0.387477	1.24792
-2.23231	6.53829	-0.633166	-9.75781	-4.80113	-1.19397	-4.94119	0.596192	-3.2138	0.478093
-4.28099	5.00147	-1.63777	-2.6561	0.66641	-1.39218	3.45938	2.07516	1.70246	2.6761
-1.12804	-0.470717	1.88239	-0.351243	-3.61126	-0.724647	-0.361997	1.95844	-1.55689	0.302206
3.3518	-1.48555	-1.42326	3.21377	-3.10063	2.02777	1.64153	0.546257	-0.406648	-0.535722
-1.6321	-1.46278	0.579642	-6.66401	-0.306971	-0.740168	1.72911	-0.488606	-0.436488	2.68483
-2.86327	2.9581	0.652208	-8.43199	-2.10388	-1.68367	-5.99976	1.8373	-1.66128	0.583964
1.77445	-0.7156	0.0421087	-0.803366	-0.561442	-0.911715	2.8175	0.0485901	-1.3943	1.08181
-0.00322612	0.410342	0.0923821	-0.183898	-0.211477	-0.19929	0.0410006	0.124948	-0.441872	-0.126774
-0.00322612	0.410342	0.0923821	-0.183898	-0.211477	-0.19929	0.0410006	0.124948	-0.441872	-0.126774
0.0758211	7.37634	-0.621586	-11.4179	-2.37088	-1.11724	-2.75543	0.110535	-1.64497	-2.10616
0.8215	1.81659	0.441663	-3.95376	3.00739	-1.56061	1.63621	-0.331263	-1.79655	0.942935
3.07918	-3.34005	0.337752	1.74861	2.74077	-0.697515	0.829677	-0.894788	-1.78754	2.84633
0.997808	0.593943	-0.487714	2.33581	-0.0754541	2.20898	3.87851	1.03987	4.71705	-9.52494
3.25735	0.406302	0.164406	1.47809	-0.324563	2.80194	0.766627	-4.33557	-1.44075	-6.86739
-0.00322612	0.410342	0.0923821	-0.183898	-0.211477	-0.19929	0.0410006	0.124948	-0.441872	-0.126774
-0.995333	-3.30923	0.806917	-0.394675	2.13104	-0.587585	-0.770805	2.11447	-0.820694	-0.0317201
1.75934	-8.69557	-0.723228	2.53622	-0.268586	-1.26795	2.30455	-0.896687	0.365696	0.0957718
0.941649	2.87408	0.259172	-5.74864	-0.522268	0.0425591	1.23582	0.419053	-0.0649213	0.864242
-0.00322612	0.410342	0.0923821	-0.183898	-0.211477	-0.19929	0.0410006	0.124948	-0.441872	-0.126774
1.78638	-9.16357	-1.31364	0.113773	-0.260787	-0.548746	-3.48039	0.631654	-1.06727	1.61849
-0.824772	0.23874	-1.14123	-0.567861	-2.3515	-0.109189	0.540764	0.8214	-1.36517	-0.601602
-2.28444	1.54291	0.967548	-0.592499	-1.41023	0.296229	-1.23526	0.192614	-1.78232	3.65681
1.89919	0.627204	0.636188	0.589471	-0.637307	-0.991949	0.275856	1.02584	-0.857288	3.73141
-3.21138	1.938	1.09049	-1.37211	1.88247	-1.06778	-3.0655	1.11316	-1.22611	-6.05772
-4.34356	-0.45326	0.539868	-2.04289	-2.14538	-2.01959	-4.93014	0.720796	-2.34284	-1.86518
-0.900194	-5.21493	0.788712	0.633304	-1.57418	-0.622708	-0.447281	-1.02197	-0.166394	-3.27379
1.62676	-2.77141	-2.11535	0.469293	0.488717	-0.0661828	5.34476	-0.588767	1.22708	2.49084
1.2651	0.429152	-0.550379	-0.969604	2.44186	-1.73482	0.765063	-3.11936	0.0637088	1.19115
-0.00322612	0.410342	0.0923821	-0.183898	-0.211477	-0.19929	0.0410006	0.124948	-0.441872	-0.126774
-0.183489	1.72849	1.35334	3.47271	0.371444	0.110051	5.90234	-2.14615	-2.0663	3.37431
-4.19394	-1.39071	0.208442	5.55211	-0.0664321	-0.9721	0.815243	-0.784589	-1.06352	-1.57312
3.01744	-0.961712	1.83082	3.42461	-1.12263	0.47465	1.23311	-3.8505	-2.95965	1.77695
0.808102	-0.498909	0.423524	2.60232	0.161397	-0.130309	1.36809	1.12175	-3.56314	-4.10525
2.48185	-2.90991	-0.572409	4.8266	2.93714	2.27839	2.41129	0.44815	-2.76557	0.0684104
-1.93995	-1.18821	1.24078	-4.41297	-0.598711	-0.00700483	0.641856	-1.03549	-1.31411	-1.63016
0.735307	-4.3672	-1.79991	5.2591	0.987314	0.929295	9.04141	0.773553	1.3837	3.63198
-3.53996	3.36983	-0.362816	-9.14151	-2.46833	-1.1721	-8.13856	0.847719	-0.203343	0.875826
-0.165246	-4.65632	0.153571	3.11607	3.52597	-0.975388	1.74676	-2.84443	-0.381177	0.571752
-6.20986	5.79368	2.22876	-3.57337	-3.04242	-0.031612	-0.0794668	-2.46719	0.646849	-1.30636
-1.78579	5.95744	-0.0417614	-0.603069	4.11208	-0.571843	-0.938289	-0.113545	-0.500679	-0.658868
-1.53437	2.83678	-0.0496209	4.44758	-1.66219	1.69971	7.53065	0.31974	1.26061	-1.16016
1.43596	-6.41947	-0.877195	0.857938	7.86658	0.75442	4.98484	-1.2192	2.32586	2.00278
-0.00322612	0.410342	0.0923821	-0.183898	-0.211477	-0.19929	0.0410006	0.124948	-0.441872	-0.126774
-0.334866	1.31879	-1.01087	5.66285	-4.49887	0.344006	2.69878	-0.465949	-1.73829	-1.03449
-2.99268	5.31239	0.977627	-7.47548	-3.95095	-0.42715	-6.35455	1.40937	0.800868	-1.25844
0.132829	-1.12918	0.245533	0.402891	1.6709	0.0831826	-3.96794	-1.25474	1.02753	0.979911
-0.783678	-2.80221	0.228273	4.60637	2.98655	0.375149	2.6458	-0.222616	2.0236	-1.81002
1.44428	-0.556318	-1.6246	-0.343198	-0.882587	-1.43432	-1.58593	-0.116661	1.36506	1.85468
-1.89403	1.23584	-3.27228	-4.44062	1.15843	-1.97716	-0.430146	1.94172	5.44863	2.51119
-0.00322612	0.410342	0.0923821	-0.183898	-0.211477	-0.19929	0.0410006	0.124948	-0.441872	-0.126774
-0.00322612	0.410342	0.0923821	-0.183898	-0.211477	-0.19929	0.0410006	0.124948	-0.441872	-0.126774
0.80222	-2.10595	0.582079	1.04845	-0.148281	1.13495	1.96277	-1.56202	-0.0641826	-2.67956
3.65488	-2.91278	-1.3559	6.01507	3.87127	0.376406	0.244686	-1.27845	-1.16827	0.422783
1.79789	1.02971	-1.06571	-1.45626	1.42388	-1.02592	1.22492	0.429034	-0.0253921	0.749605
2.34804	-5.85316	1.88641	4.56714	4.60613	-0.769868	4.01232	1.48565	-3.24596	4.58404
1.22113	-6.74178	-0.527537	-2.97126	-1.93602	-2.35984	4.02193	1.47457	0.257857	-1.29306
-1.27888	1.88535	-1.85992	-7.04373	0.449147	0.433421	-2.69122	1.702	6.63111	-3.52466
-3.41856	0.483384	1.3348	-4.32785	-4.75065	-0.605058	-0.792821	1.35564	-0.990163	-3.03318
1.15232	-2.29046	0.48031	-1.08094	-0.137311	1.17488	0.624008	-0.879768	-1.22817	0.679468
-3.30335	2.97104	-0.126419	0.611284	-2.50426	-1.11419	-1.85908	-1.20843	-2.0261	-4.1665
0.0620282	2.12615	1.41542	2.20869	-2.8055	-0.163674	3.11934	2.31323	0.939582	0.301179
-2.52983	0.501927	0.797552	3.51757	-1.37326	-2.039	0.600908	2.44207	0.632755	-7.32764
1.68349	-0.781193	-1.22239	-4.10775	-1.50346	-1.22797	-5.49583	0.489613	-0.0164278	-7.08616
-3.81092	-2.19619	1.93815	-0.534237	0.162529	-0.932821	1.07135	0.393283	0.230969	-6.90367
-2.6828	0.0983018	0.63362	-4.71587	-3.13126	0.143963	-1.56943	1.04964	0.604791	-3.3167
-0.00322612	0.410342	0.0923821	-0.183898	-0.211477	-0.19929	0.0410006	0.124948	-0.441872	-0.126774
-0.00322612	0.410342	0.0923821	-0.183898	-0.211477	-0.19929	0.0410006	0.124948	-0.441872	-0.126774
-2.59554	-2.07723	-0.0773042	0.334175	-0.818022	-0.870455	2.39976	0.162082	1.15729	-1.31908
-0.00322612	0.410342	0.0923821	-0.183898	-0.211477	-0.19929	0.0410006	0.124948	-0.441872	-0.126774
1.04263	-1.13037	0.621176	1.10707	-1.20918	-0.486627	3.74497	-0.188622	0.285582	-3.91612
-0.684617	0.222894	0.19309	0.690239	0.483778	-1.72852	0.251246	-0.618709	-0.145161	1.15987
0.983208	-2.90107	-0.649876	-3.24891	-0.532606	-1.91993	-2.0985	-1.23016	-1.59184	-1.07042
-2.30452	4.67025	-0.637721	-4.15851	0.611437	0.707892	4.2706	0.947615	-1.77898	2.48563
-1.50302	1.24267	1.24452	1.48476	-0.96237	0.350226	1.50612	-1.62442	-1.34646	-2.82327
-0.253351	2.50243	0.270941	-7.4247	-1.85151	-2.25526	-2.13947	0.473851	-1.16303	1.27876
-0.00322612	0.410342	0.0923821	-0.183898	-0.211477	-0.19929	0.0410006	0.124948	-0.441872	-0.126774
2.02759	-0.516025	-0.128122	2.52805	-2.205	-0.0962163	3.79737	0.26232	-1.23844	-2.10854
1.38642	-0.921543	-0.164108	-2.16365	-0.936428	-1.5332	-0.583348	0.0987046	-1.1948	3.2127
-1.05392	4.79712	1.82538	1.76392	-1.68299	-1.06028	-0.212021	0.689992	-3.74905	-0.62186
2.99602	-4.27086	0.134519	-1.8724	-0.533046	-0.643709	7.47052	-1.3918	-2.4604	6.01027
-3.44264	5.64217	1.39076	-6.45705	-3.6059	-1.92616	-5.15093	-0.706244	-2.69032	-3.60534
-0.505062	-1.48853	-0.697416	2.17872	-2.01605	-0.109661	0.544946	1.21214	-2.0983	3.66064
4.39983	-6.42761	0.997467	2.23131	0.468415	0.315342	2.26744	-1.5142	1.3042	3.48448
2.40166	2.92701	-1.19201	-0.0621212	1.07964	-0.316006	1.36008	-2.85938	-1.45718	3.91377
-0.880398	1.56309	0.760232	-3.27692	-0.339021	-0.974508	-0.84526	0.392917	-1.82036	0.248298
1.44775	-0.561522	-0.292783	-1.43772	-1.57291	0.240559	-3.84321	-2.54782	-1.41733	0.0551996
-0.355176	0.949891	-3.60413	-5.07592	1.9795	-2.09944	-6.10837	-1.10695	8.15332	-8.38705
3.36018	-2.46263	0.169312	-0.895383	0.411181	0.725854	1.19414	-1.30146	0.110037	1.28263
-1.54968	0.101407	2.25476	2.20839	-3.22816	-0.45112	-2.17935	0.137219	-3.29964	3.03899
-0.00322612	0.410342	0.0923821	-0.183898	-0.211477	-0.19929	0.0410006	0.124948	-0.441872	-0.126774
0.311914	-0.0278236	2.74446	3.18152	-2.09343	2.14626	0.620628	0.111927	0.468735	-0.580147
2.04908	-0.645597	-0.281933	-0.259432	2.28233	-0.454843	-0.612493	-1.26171	-2.75753	2.18007
2.00847	-1.11297	-0.873822	-5.5461	1.42792	-0.714832	5.90462	-1.67713	0.797013	-2.00563
-1.90926	-1.76896	-0.578276	-1.50173	-0.685302	0.468588	-6.09448	0.451896	0.523404	-2.87025
-1.20637	0.418744	0.946879	-7.26835	0.725047	-0.623756	-3.46258	2.14722	-1.85842	7.51876
1.69303	-3.9332	0.536488	3.97514	0.295434	1.69159	4.5461	0.0799477	0.0449822	-3.97768
0.962073	-2.21091	1.37118	-1.76545	4.44122	-1.77845	-0.966393	-1.73003	-2.59924	7.58131
-2.12228	2.9562	0.849571	-5.06768	0.244141	-1.18398	-2.44251	-1.29479	-2.48428	-2.39394
-0.009637	-1.41997	-0.864547	1.15616	-1.62881	-0.632285	-7.12805	-2.29951	1.24121	-4.5321
-1.02621	-3.76095	1.84305	-6.88914	-0.306413	-0.911424	-6.88764	-1.2348	-3.01762	2.91168
-0.00322612	0.410342	0.0923821	-0.183898	-0.211477	-0.19929	0.0410006	0.124948	-0.441872	-0.126774
0.899504	-5.38476	0.163734	7.1695	2.41197	-0.435665	-1.90901	0.686162	-0.438867	2.12379
3.59444	-3.45047	-0.470143	-4.12924	0.822406	-0.532656	-8.1567	-1.29139	0.561579	0.596898
-5.37623	7.39936	1.12058	-6.80154	-1.5302	-0.277745	-1.2125	1.69404	-2.47292	-2.56781
0.851425	-2.03043	-1.1826	1.78317	-0.522944	0.774867	-8.29225	1.54338	-1.43656	-2.86216
-1.52115	1.85821	-0.00892825	2.20699	-1.25544	1.85807	2.23914	0.0219343	-1.88639	-0.190139
-1.13323	4.20609	1.43127	-6.48758	-2.22748	-3.27794	-6.36054	-2.39667	-3.05661	-2.16166
0.737857	-0.145291	0.64109	1.13067	-0.524491	1.50092	6.5359	-0.763365	-0.865915	-3.9989
1.01517	-0.0456188	-1.27563	-3.02574	-1.29963	-1.35282	-1.79628	-1.08671	2.15643	-1.77626
1.69677	-3.1044	-2.11666	2.37694	1.17447	1.9592	1.81387	-1.95721	2.50839	-0.654007
0.546132	0.894736	-0.466282	-6.85533	0.57651	-1.28778	-4.35107	1.22016	0.127807	1.67326
-1.49061	-3.14073	0.328362	-0.284348	-1.32566	-1.01071	-2.56436	0.514952	-0.0505391	-4.58278
2.47279	1.35526	0.0285449	1.47036	-0.711462	-0.671111	5.85234	-1.33392	-0.498942	2.31828
-0.716515	0.994515	0.273064	2.19145	-1.97484	-0.515301	-1.48963	-2.94223	1.0988	-0.943314
1.71578	-0.295525	-1.2961	1.02847	1.29676	-0.907968	4.27349	0.608981	0.723604	1.21125
0.24794	-1.09875	1.32345	-2.43261	-0.735369	-2.30127	-3.00343	-1.68728	-2.60183	1.94573
-1.40612	-0.682087	0.303704	0.0458378	3.32562	-0.498159	-1.41702	-2.40163	-0.18682	-0.89469
1.55675	-4.34898	-0.536456	8.48116	1.60838	0.441561	5.15566	-1.88477	2.82133	0.0835223
3.03037	0.530563	-0.0377315	-3.52721	2.74179	1.25686	7.75577	-1.04277	-0.175396	4.27029
1.58236	-1.40136	-0.119922	5.69096	-0.104805	0.451196	-2.58158	-0.368572	0.693192	-2.12759
-1.78901	-0.257742	-0.714072	3.33301	-0.956033	-1.45097	-3.4656	0.783685	0.997981	-3.06143
-0.00322612	0.410342	0.0923821	-0.183898	-0.211477	-0.19929	0.0410006	0.124948	-0.441872	-0.126774
1.10299	-1.38937	0.00632979	-1.60119	1.00946	-1.5984	-2.22653	-1.50529	1.01825	0.331668
-0.00322612	0.410342	0.0923821	-0.183898	-0.211477	-0.19929	0.0410006	0.124948	-0.441872	-0.126774
0.0147345	-4.49709	2.59638	2.26294	-1.93444	-0.328909	2.00892	0.294252	0.587062	-0.592582
1.10295	2.30244	-0.577688	-2.11164	-1.09863	-1.21838	-0.477319	-0.33976	0.48224	-2.07996
0.780894	-3.05368	1.4655	4.02038	0.290655	0.633367	5.22397	0.707281	-1.46269	-0.270144
3.59855	-2.99817	-0.373373	1.04366	0.677842	-1.14204	4.18216	-1.87512	0.772379	1.10524
2.78417	-7.60143	-0.420169	2.36641	-0.622225	-1.20521	0.00932776	-2.07397	0.687897	0.785474
2.65166	-2.63435	1.34291	0.449027	-0.893704	-0.0589078	3.79973	0.643005	-0.853804	-0.432715
-0.32071	0.176436	0.351846	-2.23956	-1.3259	-0.68838	-0.634917	-0.537604	-0.16905	5.43494
1.06942	-0.933489	0.0811592	-2.9616	-0.869983	0.286808	-2.46221	0.338298	-1.64395	2.74843
-1.51714	0.546501	0.163198	5.78777	-2.83323	0.517475	4.17239	-2.23037	1.88428	-1.70325
2.87475	-7.72764	-0.558684	4.18448	-1.96738	-0.143673	2.94539	-0.248023	1.16804	2.01111
4.25174	-1.56943	0.715499	-2.17236	0.0533163	-0.336924	-3.17801	-2.91795	-3.50578	2.71691
-3.26916	5.52628	0.896655	-0.0149434	-1.00616	0.874194	-5.74773	0.941843	-0.00358424	-4.43434
-1.00032	-1.68167	-0.140056	0.137144	-5.48752	-1.26718	-0.269127	-0.380552	-0.989871	-4.65481
1.71249	-2.86436	0.280044	6.536	4.91329	1.648	2.72392	0.160776	1.55133	3.5195
-4.2871	2.59745	-0.203348	3.65652	-2.73372	1.47898	-0.980681	-0.372234	1.07906	2.5179
-0.624551	-0.353576	1.35723	2.6854	-0.275691	-1.18577	3.31908	-1.39113	-0.98	0.976295
3.90059	-1.99583	-0.934509	1.97532	-0.654495	-0.837507	-3.47969	-1.37128	-0.698866	0.472873
-1.67728	1.72176	0.935672	-1.30824	-2.31242	-0.260846	-1.58946	0.375863	-1.68775	-0.611177
-0.326267	0.463971	0.340189	-1.73227	-1.0438	-1.41845	0.127966	-2.17984	0.866607	2.718
-0.42894	3.06963	0.321307	4.23868	3.11665	1.44262	-0.336906	-0.592954	-3.25806	-1.47558
-0.00322612	0.410342	0.0923821	-0.183898	-0.211477	-0.19929	0.0410006	0.124948	-0.441872	-0.126774
-3.1223	5.59545	2.41675	-4.00586	-2.73305	0.149318	6.88634	0.87697	-4.46674	0.511532
-4.35274	1.89244	1.89467	0.47124	-0.397823	-0.403445	6.6874	-1.98186	-2.15239	5.29276
-2.68798	1.01207	1.50485	-1.42858	-2.67968	-0.276603	-0.364504	-0.22883	0.016585	-2.5964
0.455987	0.550101	0.576563	-0.738826	1.3221	0.676408	3.04728	-0.747059	-1.61088	1.9288
-0.462591	1.75703	-0.125334	-0.317638	2.52204	-0.914895	-0.784477	0.543373	-0.492299	4.09978
-2.0938	0.923738	0.196392	-2.82473	-1.47036	-1.8155	3.22134	-0.802057	-1.34462	5.06999
0.595643	1.73374	0.806626	1.05324	0.991376	0.433576	1.77907	-0.145075	-2.21278	-2.78658
-0.85662	3.37517	1.62341	2.27568	-1.46738	-0.511941	0.968717	-1.85948	-0.737304	-5.30919
1.14853	0.00733129	-0.987965	2.26277	2.63751	-0.599521	-0.537354	-0.396388	-0.706488	3.87382
3.01277	-1.88195	0.395889	-0.24963	1.18913	-1.29909	0.0608173	-1.50639	-0.507899	1.21313
0.783795	1.13889	-0.570658	-1.24472	-1.95757	0.397556	-4.18235	0.861856	0.145003	-0.342159
-0.255661	3.64022	0.586933	1.50594	-0.307294	-0.038767	2.35701	-0.850118	-1.27099	-0.680428
-3.49075	5.15512	0.503466	-1.25172	-2.95715	-0.888877	1.82265	-0.0313239	-3.06869	-1.8508
0.659797	-4.40799	0.827093	2.78794	3.05967	-0.0951412	2.16141	-1.76822	-2.71492	0.305967
1.08792	-3.4762	-0.782941	0.230311	0.281849	0.963024	-1.39647	-0.318371	-2.47684	2.12579
0.484633	-2.72245	0.381546	2.50268	-1.61676	0.841908	-0.724524	-1.03056	-1.98507	1.76793
2.09832	-1.88572	0.642985	-2.09012	-0.327628	-0.711537	0.877894	-1.45052	-2.41048	0.40419
-4.15837	4.52683	1.56386	-1.9816	-3.12921	-0.936152	2.34617	0.868052	0.375112	-0.668524
5.41911	-2.70313	-1.56086	2.80014	-1.30282	-0.720311	4.85656	-1.72423	-0.51236	1.14773
-2.42019	-1.61861	1.74023	10.3632	3.12066	2.71928	3.5988	2.23983	-0.858128	5.30162
-1.74127	-6.31679	2.31074	-3.4019	0.797105	0.690695	2.25518	2.41084	0.480903	0.784708
0.015438	-1.64318	3.22169	2.25411	0.20338	0.583292	2.37677	0.825126	1.87859	9.47435
2.21268	-2.14216	0.177999	8.09291	2.78863	-0.101395	9.23207	-0.528673	-2.82139	-1.40838
-4.23834	5.43266	0.0131569	-5.61649	-3.47236	-2.34309	0.735136	2.01582	-2.3414	1.29353
1.33257	-0.998202	0.808207	0.302215	-0.527322	-0.811288	2.44502	-1.56523	-1.40855	-1.50271
5.192	0.568236	-0.275869	0.690863	2.88215	-0.724526	-0.22037	-2.67783	0.0303461	3.43448
2.1972	-1.9235	-0.00925569	1.85657	0.0551517	-0.961706	3.03763	-0.26217	4.99986	0.0451682
-2.29737	5.49969	-0.51788	2.67169	1.0481	0.583338	-0.706533	1.3171	0.168366	6.01949
-1.22996	5.13528	1.20644	2.40507	0.0321715	0.898824	7.94447	2.52139	-1.30726	-4.89955
3.34649	0.500714	-0.429639	-2.72192	-0.399744	-1.59402	4.24982	-0.561525	0.174974	-4.65989
0.469444	-2.62662	-0.173757	0.577349	-1.84935	-1.77118	1.91762	-1.3447	-1.67672	-2.96871
-5.8741	-3.05374	0.0762262	-4.92303	-4.63438	-1.51014	-2.88828	2.19955	2.11029	-4.83057
0.54613	-1.12951	-0.14864	-3.6431	-1.51818	-2.37029	1.43096	0.393459	-0.550347	2.13422
0.30946	-0.79701	-0.44176	0.384498	-1.42287	0.694833	6.78352	-4.01144	-0.826866	2.46058
0.785481	-5.22728	1.31548	-0.901023	3.31025	-0.193776	-1.31705	-0.709837	-0.217824	1.36031
0.372784	-0.382992	0.235487	1.63165	-0.81204	-0.362194	-0.408949	1.44078	-2.0394	-0.667474
1.54645	-3.60519	0.782114	-1.80515	-1.51076	-1.43979	-0.296257	0.469842	-0.962503	1.19282
-1.62063	2.49529	-0.354752	-5.17009	-3.51652	-1.66562	-6.98834	0.14719	-2.40718	-2.92278
-0.00322612	0.410342	0.0923821	-0.183898	-0.211477	-0.19929	0.0410006	0.124948	-0.441872	-0.126774
4.50062	-5.31932	-1.8259	8.41052	1.66021	1.32544	4.75643	-0.40972	0.556332	0.906948
-0.176072	-0.25131	2.06566	-0.37544	1.4887	0.708371	8.27656	0.825246	-2.02776	-0.849493
0.266084	-2.40696	-0.469384	4.07084	-2.6175	0.913379	2.5844	1.38857	-0.880123	-4.91496
-1.65119	-2.01202	0.106702	-2.94849	-0.488614	-1.2823	-4.83078	0.798388	0.213758	-3.20156
0.169705	4.4751	0.283142	-6.06534	-1.02707	-2.10689	-2.4073	1.78217	-1.52518	-2.46215
-0.522976	1.44417	0.391367	1.40592	1.39152	0.859442	3.07258	1.31302	0.323934	-2.07093
-0.329821	-2.82547	1.21339	-0.882026	0.801511	0.753344	1.24648	-0.980426	-1.20828	0.917943
1.51413	-3.11665	0.569838	1.62592	-0.818722	-1.04044	2.68557	-0.938632	-0.222844	-1.11881
-1.70777	3.96443	-1.26979	-4.91825	-1.07777	-1.00635	-4.39339	-3.23405	-2.35377	-1.17442
-3.94918	6.41444	0.191482	-0.558669	-1.95587	-0.83414	-4.10364	1.54764	-0.14242	3.42762
1.44797	-0.0564795	-0.926509	-0.465024	3.72962	-1.32194	3.70815	2.39018	-1.70546	6.2334
2.04308	-4.17386	-0.0599517	9.25397	1.8242	1.36462	2.16329	2.51788	-0.127619	-3.71963
0.545948	0.300712	0.617373	3.19078	1.36023	-0.672735	3.72271	-2.33233	-1.8937	-1.20341
-0.164126	-0.45847	0.76992	0.281678	0.136271	1.09224	7.02242	-0.239038	1.86747	-2.81925
1.89095	-4.51145	-0.670163	1.81103	0.773928	-0.562505	4.06659	-3.33216	1.12278	4.84882
-2.06754	1.94995	1.0688	-5.15051	2.1905	0.995093	-1.23268	-2.42278	-1.39966	2.13364
-2.3337	2.7301	1.12169	-0.290174	-3.55608	-0.977982	4.2236	1.53211	-2.65572	-1.18056
6.0688	-2.50129	-1.10572	4.68716	-0.896198	-0.918988	8.28044	-1.76816	-0.506972	-1.03502
-0.087568	-4.14947	-0.92211	1.16214	-2.10562	-0.989213	2.50844	-2.37056	0.570145	0.73856
2.77526	-0.934506	-1.35578	3.47844	1.35726	1.31797	3.8038	-0.243616	0.744985	2.48946
-3.84761	0.0699023	1.41034	-3.38775	-3.25087	-1.53995	-1.9386	1.89274	-0.457621	2.90017
1.48782	2.29122	-0.46139	-1.10334	1.21896	-1.71329	1.36086	-0.776178	-2.32791	-3.16947
-0.00322612	0.410342	0.0923821	-0.183898	-0.211477	-0.19929	0.0410006	0.124948	-0.441872	-0.126774
1.75138	-3.58177	0.717723	8.09816	-3.14811	-1.26435	-3.05293	-0.102277	-0.280118	-2.83649
2.53859	-7.86194	-0.102879	1.94927	0.297751	-1.41955	-3.12446	0.291657	-0.551089	-1.1945
-2.69211	0.288997	1.13103	1.844	0.0382632	-0.146296	0.656907	0.350656	0.317064	4.35622
-0.00322612	0.410342	0.0923821	-0.183898	-0.211477	-0.19929	0.0410006	0.124948	-0.441872	-0.126774
3.53709	-0.297791	-1.54008	-2.67987	-1.32538	-1.2832	1.10348	0.778706	0.462043	-0.205681
2.2838	-4.24304	0.681019	1.10403	3.4126	-0.211008	3.13063	-4.50671	2.52844	2.49166
-3.52703	0.435919	0.842299	-4.80557	-1.78604	-1.00382	-0.252583	1.42445	-3.85089	-1.43767
-0.00322612	0.410342	0.0923821	-0.183898	-0.211477	-0.19929	0.0410006	0.124948	-0.441872	-0.126774
1.46268	0.834822	0.0311716	-0.685236	-0.2881	-1.06312	1.98483	-0.523789	-1.25017	-1.89917
1.66547	-2.76663	2.29915	5.05768	2.25345	-0.146047	5.16601	-1.13381	-3.20011	-3.85869
1.68026	-0.325067	0.0837059	-0.00377845	0.431982	0.498119	3.37316	-1.31978	0.419144	2.21382
-1.37514	3.89969	1.13355	1.3219	-3.00678	0.109803	-0.768798	2.78183	-0.0422212	1.19178
7.01935	-3.76429	-0.444882	9.16127	2.45595	0.0239663	0.85675	-1.42958	-0.429936	5.52232
3.12963	-1.08784	0.115442	6.41564	5.18302	1.45855	7.27066	-2.09647	4.05969	-0.275393
2.89225	0.754106	-1.31171	-3.3756	0.338226	1.02938	-1.43258	-1.09257	0.914324	-0.806755
-0.00322612	0.410342	0.0923821	-0.183898	-0.211477	-0.19929	0.0410006	0.124948	-0.441872	-0.126774
-2.49619	-3.38082	2.17838	-0.983181	-2.10541	-1.97869	-4.34954	1.3012	-2.89201	-3.06727
0.85718	0.280855	-0.289876	11.3221	2.28083	1.58255	8.25692	-2.27739	-0.594723	-5.47693
-1.24157	-4.26967	1.27843	8.74277	-1.97671	0.488769	-0.361778	-0.197366	-0.235966	1.60699
1.74885	1.54985	-0.293448	6.27581	-0.449255	0.370676	1.70476	0.822528	1.14115	-7.72932
-0.306171	-2.88237	-0.181075	1.58457	3.34344	-0.169302	0.825145	0.840775	-0.365903	0.0718463
-0.387234	-2.76918	0.279204	0.267595	-2.2812	-1.28932	0.566456	-0.481976	-2.99519	2.02984
2.00991	-1.00414	-1.22042	2.12468	1.577	0.733542	-0.699871	-0.248436	-2.9248	4.2183
-0.348327	-0.895618	0.613282	0.805159	-2.90176	0.914997	4.366	1.80215	-2.69268	3.3499
-2.89713	3.26297	0.960552	-4.52701	-1.68278	-1.60732	0.604122	-0.240798	-2.84701	-1.79502
-1.25593	1.07733	0.617631	1.73901	0.440998	0.755537	-0.606994	1.20963	-0.135686	-4.70578
3.26464	-1.94701	-3.27505	8.04416	-1.33345	1.6351	-1.59074	-0.252322	0.324855	-0.890611
-1.13921	4.60836	0.563375	0.0527353	-3.23967	-0.188715	2.56192	1.16322	-0.375675	2.14561
1.50292	2.68722	0.0294723	2.15135	-0.299443	0.134418	0.941883	-0.171863	-1.03411	-1.98625
-2.61336	-2.55896	1.42629	-5.17796	-0.651531	-1.46296	6.28547	0.846876	-1.83348	5.57066
1.63488	2.30852	-0.00925423	-4.0136	-0.15722	-1.41707	0.914493	-1.97452	-0.979435	-1.01893
-0.00751971	0.936538	-0.405679	1.37685	1.51212	0.829052	4.29668	-2.3389	-0.983996	1.4011
1.77732	-7.68539	-2.1023	6.57061	0.408298	0.694381	8.82701	-1.45224	1.95061	1.74906
1.44884	-2.07414	0.143273	1.56986	0.898736	-1.19988	2.38738	-0.627414	-0.222944	-1.36248
-4.22527	4.36673	1.6677	-4.48024	-0.784391	-1.17213	-4.63684	1.93507	-2.56047	-1.38389
-1.06378	1.00786	-0.0790615	-3.94832	1.91933	-1.43984	7.11082	-0.973915	0.842442	-1.03105
-0.00322612	0.410342	0.0923821	-0.183898	-0.211477	-0.19929	0.0410006	0.124948	-0.441872	-0.126774
1.29137	-2.37044	0.0111273	1.03642	-0.471679	-1.04206	4.76102	-0.50634	-0.157097	5.1814
-3.06597	-0.600906	0.514578	-0.614671	-2.37135	-1.36405	-0.443892	1.18153	-1.05145	-2.51505
3.61298	-2.16729	-0.74049	2.50151	4.14121	0.000977885	6.97019	0.773354	1.63342	-3.26128
-3.74913	1.74727	3.17517	-2.17986	-3.54921	-1.27455	-2.51359	2.43807	-2.48992	-0.703629
-4.88662	5.87997	1.68528	-4.5278	-0.460222	1.68407	6.79	-2.01431	-1.22583	-3.66497
0.190703	1.24603	-0.958657	0.882578	1.11802	-2.45949	-0.248887	-2.13511	-0.591149	-1.89173
-1.66409	1.29153	-0.323871	4.24529	-3.33228	-0.7395	-0.0105625	0.549976	-0.232164	-1.42488
0.296103	-1.1533	-0.0515985	-1.24946	-0.86563	-0.41991	-2.39344	-1.66282	0.753059	-1.24934
-3.76743	3.3306	-0.112034	-3.85171	-2.75736	-1.46455	2.20874	1.45551	-0.188556	0.14755
2.93495	-2.43018	0.125625	-1.53527	0.270109	0.953154	-2.91785	-1.01671	-1.75114	0.861913
-0.649204	-3.60539	-0.452146	0.791248	-0.459759	-0.438716	2.84134	0.679258	0.874357	-0.300925
2.04839	2.14006	-0.769156	-0.982045	2.99961	2.61899	2.28371	-0.503368	-1.0619	0.0036866
-1.36238	0.111505	1.31838	-0.586574	-0.659097	-0.122902	-0.704944	2.10969	-1.22115	1.90463
0.376814	-2.58121	-0.358606	1.85793	-0.461909	-0.859326	0.742706	-0.0430723	-1.05135	1.16114
-2.3161	-0.410142	0.0480481	0.169664	-1.16853	-0.557351	-2.25073	0.751904	1.50509	0.923242
-3.15099	4.57213	0.0559777	-3.13474	-0.648059	-0.56883	-8.07963	-1.22194	-2.2398	-1.83608
-0.608142	5.79908	-0.451806	-3.50703	3.63982	-0.430898	-1.5008	-1.88626	-1.05676	3.26769
-1.75999	1.02612	2.11191	-4.21059	-2.90272	-0.655136	-4.05325	1.94212	-1.66504	-0.79575
-0.395795	-1.26896	-0.225418	-0.205046	0.872062	-0.688506	2.39533	-0.919613	-0.623507	8.22962
0.305484	-2.27014	-0.581549	1.43339	-2.50158	-0.72824	1.57418	1.0391	0.427357	-1.67609
6.27271	-3.95072	1.23957	7.73423	-1.19763	2.13689	2.9431	-0.972499	-0.951684	2.17375
-3.69165	1.20764	3.09671	0.997577	-1.85739	-0.287719	-0.879491	1.52337	-3.03888	5.36585
2.61518	-0.677169	-0.203176	2.01085	8.07076	0.347831	2.68868	-0.319603	-0.752669	5.21226
0.271679	4.93651	1.02469	-6.93628	-3.87438	-0.680683	0.959716	-3.77688	-4.51801	-2.62872
-1.85955	0.346725	0.971496	-1.39667	2.44605	-1.81848	2.41554	-0.153173	0.406359	-0.944288
0.696351	1.24122	0.764502	-5.90457	-2.27857	-0.985888	-4.82948	0.345207	-1.80127	1.7821
2.05478	-2.04784	-0.955136	1.98192	0.814877	-0.541032	3.70954	-1.25211	-0.345186	2.37549
2.3699	-4.70055	-0.89873	5.86736	0.0810479	2.7716	4.77831	-1.0835	2.09544	1.42549
-0.00322612	0.410342	0.0923821	-0.183898	-0.211477	-0.19929	0.0410006	0.124948	-0.441872	-0.126774
-1.15665	3.05481	-1.62351	-1.79322	-0.949509	0.36332	1.77799	0.222874	4.22342	-0.996637
-0.00322612	0.410342	0.0923821	-0.183898	-0.211477	-0.19929	0.0410006	0.124948	-0.441872	-0.126774
1.03486	-5.25944	-0.76573	6.67235	3.92349	-0.34643	5.79501	-0.456822	5.53572	10.6039
-0.00322612	0.410342	0.0923821	-0.183898	-0.211477	-0.19929	0.0410006	0.124948	-0.441872	-0.126774
2.86332	3.0238	-0.707098	-0.63464	1.53389	1.96106	3.75734	-1.16607	-0.427142	-0.145111
-1.25707	1.47529	0.1809	-1.2144	-1.36175	-1.1621	3.08397	0.909406	0.241698	0.146573
2.64724	-0.971841	0.882151	2.91849	-0.0502364	1.68116	3.96708	0.263212	0.323749	-1.74051
2.75241	-2.17222	-0.60125	2.16424	0.416716	-0.660262	-2.67748	-0.884772	-0.107158	2.173
0.133035	5.31346	-0.35641	-3.75253	0.0975476	-2.3437	1.81437	-2.95069	-1.42336	2.34811
-2.68698	0.0143616	0.460836	-4.9855	0.79528	-1.65824	-2.4993	1.14575	-0.0403395	-1.23808
-1.05195	-1.14177	-0.884682	2.23329	0.214427	-0.255965	-4.51618	-0.175768	0.5235	-1.072
-0.107632	4.6177	0.626508	-0.728479	3.15656	2.8957	0.101531	-0.0239578	-1.04718	2.28744
-0.00322612	0.410342	0.0923821	-0.183898	-0.211477	-0.19929	0.0410006	0.124948	-0.441872	-0.126774
-2.53801	6.28126	0.0964868	-1.36636	-3.22847	-1.55842	-4.43713	2.3747	-2.87559	0.193243
3.52632	-1.81353	1.2024	1.80508	1.53164	-1.8066	-0.275331	-3.70659	-1.84632	1.61484
1.66224	-2.76775	0.93649	-2.32019	-0.284629	0.364052	0.246511	-1.05723	-0.424359	-2.02897
-1.20679	0.447246	1.97014	-2.7674	-0.77206	-1.5391	-2.7925	2.44327	-1.50653	0.537641
0.322903	-5.43758	0.694322	1.46473	-1.00119	-1.19503	-0.571234	1.01482	-1.6208	-4.20416
-1.08787	-1.622	2.37487	-4.07008	-0.786948	1.58967	2.06183	-1.30319	-1.59421	1.75271
-6.27782	5.79192	1.33449	-7.88279	-3.62427	0.133559	-5.8649	2.58313	-3.47065	-2.63372
-1.7078	-0.514937	1.40324	0.485615	-2.82382	-0.581396	-4.55577	0.738355	1.66583	0.453487
-0.00322612	0.410342	0.0923821	-0.183898	-0.211477	-0.19929	0.0410006	0.124948	-0.441872	-0.126774
2.83751	-2.77945	-1.92415	10.8075	2.11341	1.43255	-0.825183	-1.58356	-0.0473765	3.03778
0.865117	-3.74357	-0.116485	3.97628	2.85638	0.0390907	5.71392	-3.20417	-1.47002	-1.71837
-3.83753	0.18029	-0.635474	-1.86532	-0.966346	-3.05159	-1.83736	0.530892	-1.12514	-3.21563
-0.732086	-1.79031	-1.3569	-1.69705	-1.18251	-0.676495	-1.59524	0.149896	1.46243	2.44233
-2.23909	-4.4565	-0.61813	7.30167	-3.85544	-0.604116	-6.47656	1.20538	-1.18077	-1.71522
0.146508	-2.17754	2.42122	5.03166	-0.250981	0.806752	0.508229	-0.660089	-2.43339	-4.3837
1.27177	5.58446	-0.947855	-0.693565	-0.81983	-1.58121	-4.08619	-2.93493	0.940727	2.59955
-1.47508	0.143555	-0.336348	2.8506	-2.16486	-1.43914	2.15629	-0.352197	-2.29407	1.68641
-5.10889	2.41643	-0.791712	-7.10604	-1.92989	-2.07657	-1.13999	2.2072	-1.47438	-4.73541
-0.132004	-4.76874	1.22616	4.07615	0.170495	-2.39058	-1.56018	-3.95766	-1.15813	0.164687
-0.00322612	0.410342	0.0923821	-0.183898	-0.211477	-0.19929	0.0410006	0.124948	-0.441872	-0.126774
-0.272915	-0.468869	1.2009	3.8336	-3.66442	0.0688881	1.17475	-0.436232	-1.14818	-0.534935
-1.94297	1.28473	0.00723357	2.7699	1.85657	0.976593	6.18436	1.2468	0.349349	-2.83271
-2.90281	5.08655	-0.16694	-3.62678	-0.889572	-0.687265	1.79357	0.440726	0.0119195	-2.92928
-0.00322612	0.410342	0.0923821	-0.183898	-0.211477	-0.19929	0.0410006	0.124948	-0.441872	-0.126774
-0.00322612	0.410342	0.0923821	-0.183898	-0.211477	-0.19929	0.0410006	0.124948	-0.441872	-0.126774
-0.23291	2.67593	0.16233	0.645629	-2.14216	-0.325844	2.7678	-1.99194	-1.41919	0.949907
1.20103	-5.07068	-0.32017	3.79684	1.58578	0.283218	-2.78289	-0.224751	3.10289	-3.05964
-1.47939	-0.534952	1.14536	1.14465	-4.0089	-0.415514	0.918693	1.91324	-1.03487	-2.28747
-0.883247	2.5813	-0.641693	-6.35676	0.35163	-0.376105	-4.25432	1.14836	-2.77481	-0.138452
0.390564	-3.06755	2.56797	4.86231	0.812257	0.746144	13.7503	-5.8032	-2.25849	-2.93295
-0.00322612	0.410342	0.0923821	-0.183898	-0.211477	-0.19929	0.0410006	0.124948	-0.441872	-0.126774
1.00963	-1.42878	0.324709	1.6298	1.11506	-0.301462	-0.0813503	-0.16796	-0.10817	1.24727
1.79287	-9.74827	-0.964309	9.21682	0.71486	0.36675	7.97171	-1.99997	2.09766	3.75383
-0.953338	-4.98312	0.21291	-0.198442	2.72826	-1.5824	-2.28017	-1.14757	0.48458	2.57628
1.89473	-0.403102	-0.605256	4.71121	-1.89175	0.470727	1.34951	-0.447254	-0.572433	2.55911
1.47564	-2.0682	-0.0637733	6.94935	-0.570815	0.606664	3.87851	0.582653	0.937698	-0.952026
-0.439703	-4.61398	-0.203959	0.847252	-2.05439	-0.294012	0.82841	-1.305	-0.374912	6.42227
0.666438	4.01361	-0.126174	-4.74308	3.82235	-2.98262	-0.769063	1.18931	-1.24384	-2.31377
-0.00322612	0.410342	0.0923821	-0.183898	-0.211477	-0.19929	0.0410006	0.124948	-0.441872	-0.126774
1.53477	-4.11909	-0.281116	-0.676501	3.50237	0.712529	-8.01984	-1.8501	0.331986	1.08819
-0.88924	3.69139	2.03719	-0.974092	-1.64733	-1.38096	-1.0343	-0.523507	-0.849437	0.143145
0.506901	-1.37654	-1.46553	8.92321	0.111411	2.38314	6.62258	1.1103	-1.76589	0.992362
5.28484	-0.241007	0.0853908	-1.8249	3.42768	-0.146802	-1.09367	-2.21444	0.207738	4.98657
3.30094	-7.96778	-0.674979	0.4732	-0.893049	-0.27667	0.252598	-0.223093	1.16942	1.30506
0.781258	-1.93997	1.81537	1.09428	-0.811358	-0.0350491	2.49569	-1.37276	-2.40815	-3.76852
2.80708	-1.2459	-0.96935	2.89381	3.32489	-1.30127	2.55263	-1.09229	-0.155286	6.05617
0.248724	-0.993528	0.852277	0.123766	-0.820769	-0.652109	0.627725	-0.582042	-2.4525	3.12299
0.820489	-0.61387	1.25073	3.43912	-0.31485	-1.27305	3.0066	-2.15607	-0.0476943	-2.92972
1.23507	-2.65306	0.774859	-1.00912	-0.0472777	-0.996991	0.683111	-0.836737	-2.3451	-0.263938
-1.85	6.85676	1.27216	-4.16744	0.180932	-2.54945	0.491696	-1.60322	-1.35929	-2.90292
0.868075	-2.35045	-0.141214	3.80453	-1.3001	1.51253	5.76626	-2.17959	-1.4347	6.24467
-3.07815	3.46554	1.1049	-2.39349	1.71704	-1.81121	1.44239	-1.81248	-2.90341	-3.83494
-0.592317	-5.37188	-1.6402	2.06748	0.962134	-1.87495	2.75968	-2.00087	-0.516691	5.03749
-0.00322612	0.410342	0.0923821	-0.183898	-0.211477	-0.19929	0.0410006	0.124948	-0.441872	-0.126774
-0.00322612	0.410342	0.0923821	-0.183898	-0.211477	-0.19929	0.0410006	0.124948	-0.441872	-0.126774
-0.938821	-0.700571	-0.927392	1.08887	-2.14948	-1.95864	-1.31367	0.698606	-0.58143	-7.86695
-1.81871	0.76598	0.0472244	-1.73381	3.72005	-1.47693	4.92049	3.32483	0.894713	-3.4072
-0.336415	1.8713	-0.441101	4.10584	0.536482	1.78976	2.33009	0.249364	-0.400993	0.305962
-2.86656	5.36916	-0.431712	-7.15845	-4.15777	-1.51809	-4.49053	1.30084	-0.115462	-3.43432
0.998264	-3.99207	-0.70083	5.14305	0.398883	-0.315671	-0.612656	-0.704896	-1.85416	-4.34445
-0.00322612	0.410342	0.0923821	-0.183898	-0.211477	-0.19929	0.0410006	0.124948	-0.441872	-0.126774
-0.502733	1.76505	-0.1043	-5.69321	-1.68196	-1.04002	-1.35039	-0.193785	-1.34548	-3.41651
-2.81916	2.16289	2.33711	-0.813475	-2.59973	-2.45973	1.53402	1.9998	-4.5473	-1.18732
0.80746	2.30154	1.92739	-4.51577	-0.800535	-1.53677	-3.14111	-0.942323	-2.87331	3.50761
-0.27126	1.52888	0.805022	-4.27924	-3.79759	-0.787518	-4.74582	-1.5403	-2.08215	-2.35138
-0.724049	4.49093	-0.362954	-0.00744981	-4.05404	-1.80981	-0.118121	0.600245	-0.000286963	1.72423
2.72925	1.66785	-0.802576	-2.90861	-0.110279	-1.09474	0.829224	-3.35329	1.4105	4.2323
2.81716	1.79019	-0.354446	1.04429	0.410044	-0.641835	-1.82157	0.219347	0.700555	0.622036
-2.16579	4.12066	-1.11853	-3.18207	-1.32061	-0.629595	-1.64712	1.19241	4.44621	-0.499163
-2.197	-0.0183904	2.17439	1.75285	0.152911	-1.1618	2.54055	-0.2751	-1.99114	6.45884
-3.11782	-2.20032	0.480335	11.6703	-1.04774	0.715637	7.41373	2.84055	-1.44751	-3.40462
-0.0666196	-2.12972	0.175642	-2.49034	3.3544	-1.7885	1.78284	-2.82904	-0.708642	1.74353
-1.14968	2.23237	-0.506567	0.550059	-1.42096	3.09475	8.31175	1.35874	-1.62925	-6.23589
2.75444	-4.61227	-2.07291	5.68269	-0.731181	0.737791	5.72805	-0.578993	1.47141	4.53614
3.52308	-1.33544	-0.683193	-1.68214	1.85828	-0.905032	2.5679	-2.03259	0.460733	6.72894
-5.46479	1.26338	1.11015	-2.66675	-1.31388	-2.56232	-4.96986	1.37819	-1.94645	-0.706989
1.19956	5.38672	0.834207	-0.843498	1.34802	-1.13685	-3.68683	0.639827	-2.10666	-2.2122
-2.56054	1.72822	0.0836534	-3.74505	-1.81268	-1.79162	-5.14586	0.410958	-1.09332	0.0825212
-2.55627	0.12401	-0.346169	0.283992	-3.05456	-1.92241	0.584328	1.16062	1.47206	-1.56043
-0.00322612	0.410342	0.0923821	-0.183898	-0.211477	-0.19929	0.0410006	0.124948	-0.441872	-0.126774
6.16477	-4.51145	-3.20782	2.68258	1.61584	-0.16987	2.93272	-3.06348	1.35059	2.20853
0.925925	3.54625	-0.845871	2.46727	3.23485	3.15277	2.85406	1.02399	-2.5322	0.415199
4.5987	-5.29157	-1.8341	-2.26992	-0.922068	0.481644	2.9034	-2.24977	6.09563	-4.10402
0.903095	-2.64379	0.108135	-0.221492	-2.1783	-2.4717	-0.893765	0.178249	0.465204	-3.53501
0.150569	0.73536	1.5924	-1.53714	4.36304	0.702094	2.31493	0.263544	-0.846999	-2.65267
0.749384	3.5019	0.314247	-6.88322	-0.683341	-0.126958	-1.96219	-0.202463	-0.918764	3.4448
-1.50784	0.109755	0.382628	-1.60982	-1.71259	-1.61247	-0.932121	-0.168572	4.69029	-2.83194
0.363144	1.05255	-1.13464	-1.30045	0.594998	0.141175	2.22485	-2.11857	4.0574	4.75587
1.62929	-4.95491	-0.23791	1.91543	2.39233	-0.0499412	7.87639	0.0895645	-1.08064	6.70209
1.44435	-2.48658	-0.97881	1.30758	-0.393287	-0.953995	2.31474	-0.737689	-0.313408	12.3007
4.10815	-3.96769	-0.408043	-3.24565	1.34324	-0.477176	3.68123	-1.94231	1.09267	-0.643711
-4.39705	3.03182	1.40995	-5.05988	-4.92531	-1.1963	-7.48926	0.990273	-3.14834	-2.94367
-0.00322612	0.410342	0.0923821	-0.183898	-0.211477	-0.19929	0.0410006	0.124948	-0.441872	-0.126774
-1.8619	0.171204	-0.901138	-1.91387	-0.89168	-0.446296	-4.63614	-2.26045	-1.18922	0.114262
0.690118	2.00754	-0.0992338	-3.05979	-0.0833931	0.0764581	1.8909	-0.780455	-0.546585	-3.65005
0.856849	2.65017	0.35507	5.06177	-0.740573	0.373432	-0.114893	0.983521	-2.56213	3.54341
5.46716	-9.0685	0.486405	11.0883	3.2633	2.13187	5.39611	-4.48351	1.69638	3.31286
1.76406	3.63571	1.00987	0.226288	-1.40297	1.4723	-3.52683	-0.0515016	-0.830405	-1.09714
-4.34794	0.164865	1.1654	-5.50233	-4.17528	-1.2529	-2.84183	1.20108	-2.15657	1.84069
0.758833	-6.24575	0.387305	1.1936	0.497295	-2.05154	0.311288	-0.161521	-1.65622	-4.13285
-0.00322612	0.410342	0.0923821	-0.183898	-0.211477	-0.19929	0.0410006	0.124948	-0.441872	-0.126774
3.46122	-4.2113	-0.495928	6.81817	2.88618	-1.61659	4.67794	-0.830428	1.44299	3.18232
-2.51805	-2.94631	0.458132	3.89903	-1.43938	-1.03578	-4.52655	-0.453083	-0.166502	-2.3363
-0.188787	1.1813	0.727359	-1.54477	0.262469	-0.561556	-0.756167	0.86458	-2.68458	-4.77252
-4.97426	6.12492	1.12309	-1.61804	-4.66041	-1.99713	-8.44204	-0.331762	-2.22623	-1.06345
-2.85858	1.42849	-0.568339	-5.08194	-0.744362	-1.27463	0.122217	1.90909	0.0134636	-0.587863
-0.580472	4.3694	0.0370731	1.42375	0.975012	-2.25137	0.0231866	-1.34647	-2.29247	1.43767
-3.088	-0.790832	0.674054	-2.0596	-2.64531	-0.96507	0.0842386	-0.771106	-0.27711	-5.17406
-0.280071	4.19051	1.60746	-5.75135	-2.01987	0.223787	-0.898201	-0.197611	-4.04747	1.57668
-0.232328	-0.337964	1.44436	5.96039	4.25822	0.869716	2.04441	-2.2848	-1.88947	-1.63599
2.21372	-0.933617	0.374759	5.84428	1.1994	0.668355	2.79832	0.16359	0.380871	0.505078
-0.261125	0.394874	2.52844	-2.32503	-1.47058	-1.1975	1.12167	-0.735319	-1.16735	0.476265
2.06459	-0.0843176	0.946597	-1.14353	1.02186	1.33004	0.532472	-1.82495	-3.27228	1.86244
-0.00322612	0.410342	0.0923821	-0.183898	-0.211477	-0.19929	0.0410006	0.124948	-0.441872	-0.126774
2.39921	-1.2267	-0.059073	2.26336	-0.746278	-0.212535	4.75146	-0.259603	-1.16902	-0.0599864
-0.00322612	0.410342	0.0923821	-0.183898	-0.211477	-0.19929	0.0410006	0.124948	-0.441872	-0.126774
-0.00322612	0.410342	0.0923821	-0.183898	-0.211477	-0.19929	0.0410006	0.124948	-0.441872	-0.126774
3.24801	0.979191	-0.218068	2.54582	2.69411	-0.222074	-1.11252	-1.4226	0.307484	0.97664
1.67516	1.30073	0.174388	0.658837	-2.07527	0.595841	3.25473	1.25569	-0.434454	-3.50885
-0.578698	0.926715	0.503163	-1.31481	1.21151	-2.16731	6.81626	2.0737	-0.507051	2.2786
-0.00322612	0.410342	0.0923821	-0.183898	-0.211477	-0.19929	0.0410006	0.124948	-0.441872	-0.126774
-3.47745	1.57381	-0.310348	-2.20546	1.31847	0.914414	-0.545866	1.40497	-1.18381	-3.07834
-3.06084	3.79917	2.62606	-2.53477	-3.47876	-1.53412	-3.90934	1.82055	1.63362	-1.10289
-0.674254	1.71114	-1.12245	-3.47171	5.80188	0.0648782	-3.8617	0.23397	-2.32728	1.6602
3.14103	-3.17758	0.988017	0.440115	-1.39093	0.527583	3.27504	-1.95201	0.0748862	4.52345
1.61289	-0.427725	0.298909	0.693668	-2.25657	0.163387	-0.849052	-1.39326	3.98994	-0.848755
-4.34197	4.12734	0.599479	-5.00882	-1.91021	-2.15271	-4.55497	0.136671	0.10981	1.3027
2.13261	0.860263	0.696109	2.37443	2.25343	-0.193441	5.37269	-0.303571	2.23694	3.83776
1.74267	-2.45447	0.233648	3.47156	-0.100863	2.10805	8.16482	-1.40879	-2.32604	0.735074
-4.92119	1.71313	0.358326	-3.72201	-2.81298	-0.666694	-7.7821	1.45733	0.2589	-0.497427
0.0726708	-4.92164	2.10612	4.35374	0.59741	-1.40454	-0.279907	1.31831	0.425932	4.40067
0.456527	-3.42077	0.827239	-0.916816	-0.636228	-1.2204	-0.027862	-0.554363	-0.594313	1.95538
0.715719	-2.88123	-1.72719	3.10347	-0.333337	-1.28984	4.0574	0.400291	1.69499	0.318137
-0.00322612	0.410342	0.0923821	-0.183898	-0.211477	-0.19929	0.0410006	0.124948	-0.441872	-0.126774
-0.00322612	0.410342	0.0923821	-0.183898	-0.211477	-0.19929	0.0410006	0.124948	-0.441872	-0.126774
-0.812986	0.231843	0.201527	0.441497	-1.41471	-1.45955	-0.0201345	-0.363011	-0.836019	-2.488
0.700568	1.68372	1.23044	-4.29549	-0.229915	-1.06656	-4.79824	-0.39966	-3.0489	-0.80936
2.20351	-1.44733	0.199609	6.02698	0.53842	0.629854	-0.901542	0.441161	4.61097	-1.5297
0.982286	2.26266	0.838866	0.424284	-0.296072	-1.00159	1.26966	1.683	-0.878942	4.32706
-2.02263	-2.92728	-0.256063	8.92512	-1.48361	-0.881749	6.05872	0.984765	1.04804	-3.34959
0.566092	0.44128	-1.75223	-2.9907	6.03441	-0.756794	-0.152847	0.283771	-0.202015	-0.213731
0.228563	1.69291	0.731336	-5.98693	3.48296	-0.380704	5.63571	-1.41692	-1.65422	0.671857
-3.13178	1.86493	1.52819	-5.87217	-2.98394	3.18145	-3.4682	0.476029	-2.31575	-1.11276
0.270798	-1.98644	-0.480049	1.21076	-0.432122	-1.11591	1.51436	-2.22357	-1.04071	-1.0882
-0.775282	1.97743	-0.622262	-2.2935	-4.10113	-0.755731	-2.27918	0.456599	-2.9947	-8.33782
-0.00322612	0.410342	0.0923821	-0.183898	-0.211477	-0.19929	0.0410006	0.124948	-0.441872	-0.126774
5.55677	-6.49586	-1.234	12.5028	-0.349326	0.0856995	5.26652	0.226777	1.48499	-1.86247
-1.62775	0.775317	0.850114	-5.02227	-1.80262	-0.889493	-12.3824	0.324493	-1.99451	0.865553
1.17787	-6.58079	0.124221	-0.636429	2.04741	-1.04234	-0.943276	-0.408844	-1.05772	8.21225
1.61218	3.39089	0.622323	0.143685	-1.31254	-0.346901	5.90899	-0.374335	-0.801808	0.496676
-2.419	1.26356	-1.08384	-2.9398	-0.898613	-1.12597	-3.75625	-1.27779	-0.342558	-0.687054
-3.10373	-0.830124	1.23328	-3.9962	-4.0264	-1.44068	-7.71728	0.577754	0.172826	1.16975
-2.6646	1.52917	0.742897	-0.560542	-1.56499	-1.88399	-2.30717	-0.0202309	-1.455	-1.11207
0.435005	2.35629	-1.87411	1.9989	0.127926	-1.627	4.93284	1.23494	2.04587	-4.45253
0.579183	1.89093	-0.730456	4.21372	1.98341	1.38679	-0.673274	-1.68569	0.236269	-3.61981
-0.412896	0.0678055	0.571466	-3.35044	-1.653	-1.54243	-2.19056	0.466397	-2.13733	-4.24009
0.132937	0.0650085	-1.41381	4.05762	-3.08581	-1.23631	-0.229766	1.90309	-0.404353	4.94067
0.00653102	3.57762	0.922938	-5.84879	0.317749	-0.930021	-8.38096	-0.967194	-0.657183	2.0342
-0.833471	0.587147	-0.847819	2.4271	0.782204	0.779081	2.07245	-2.52824	1.79394	-0.280705
2.04184	-7.69632	0.0932981	12.9513	6.27475	1.04167	-1.19478	-1.68179	1.21161	-1.63489
2.76408	-1.20953	-0.925549	0.492681	3.3215	-0.379005	-0.358006	-0.308276	-0.693578	0.312285
-5.0264	4.41865	1.45421	-8.74838	-3.42366	-2.02683	-7.19412	2.72647	-3.31632	-2.26899
-0.0749143	-1.94353	3.32452	3.71517	-3.22254	-1.19759	9.41375	0.882311	-1.6445	-0.145679
-3.43591	4.22384	1.66361	-4.38223	-0.953342	-0.462404	-1.73401	2.50536	-3.01735	-3.02879
0.237122	3.04845	0.664694	-4.03443	-1.2213	-2.52228	-2.3227	0.159581	-2.19803	1.91815
3.06663	-4.29998	-0.765661	2.96768	1.83491	0.262545	-1.49674	0.694783	0.426872	2.81282
-0.00322612	0.410342	0.0923821	-0.183898	-0.211477	-0.19929	0.0410006	0.124948	-0.441872	-0.126774
-0.854066	2.25828	1.67017	-2.08684	1.65816	-1.16624	-6.57465	-4.44242	-4.54793	-2.74224
-0.0448983	-3.34971	1.0651	2.83942	1.26266	-0.723444	-3.07594	-0.0781046	-3.13702	-0.0834968
-2.94394	-0.69743	0.818429	-0.855586	-1.45009	-0.0790586	-4.59982	1.46254	-0.492661	0.498695
3.45113	2.01059	-0.478925	-2.26513	0.790858	-0.125586	2.60539	-1.97049	0.48271	3.38158
0.682938	-1.68713	-2.51978	13.7701	5.39717	1.34063	1.15409	0.974851	8.35028	-2.64029
3.48116	-0.527805	-0.706671	-0.367205	2.61389	0.519946	1.86792	-1.01616	-0.670828	1.77384
-0.0739139	4.38236	0.622282	-2.56626	0.465435	-1.11216	-3.68863	-1.36431	1.07996	1.82119
-1.32294	-6.09592	1.75732	-1.80792	0.144698	-1.58041	-3.77025	1.67694	-1.80284	-1.49234
-1.82282	2.86003	-0.129117	0.390263	0.0311407	-2.20714	0.0817861	1.62086	-2.30973	1.9349
5.25952	-1.12673	-0.0720779	7.14956	6.30776	0.376908	4.00226	2.11768	-1.65343	3.28583
-3.05409	3.62438	1.8274	-3.80494	-5.32451	-0.749704	-0.0155687	1.04674	-2.78135	1.38205
-0.335694	1.65885	-0.736801	-3.6071	-1.90133	-0.523646	-4.52882	-1.86198	-1.07802	1.18667
-0.00322612	0.410342	0.0923821	-0.183898	-0.211477	-0.19929	0.0410006	0.124948	-0.441872	-0.126774
-1.81387	9.15409	2.03656	-10.5954	-1.61121	-1.0485	-5.15912	0.429147	-2.06924	-4.06268
0.308961	5.39081	-1.78652	-3.56293	-1.06851	-1.30645	-1.79009	1.56175	1.74092	0.089795
2.39686	2.91806	0.299423	-2.74641	0.91735	-1.61377	-0.487941	-0.839183	-1.34474	0.130496
1.99035	-2.22283	0.91093	-0.741463	-0.101762	0.185455	1.73568	-1.88528	-0.967244	-0.703632
-0.797611	2.08842	-0.268301	-5.04147	-0.291162	-1.03453	-0.867131	-0.311388	-0.629365	-2.70407
0.313153	-4.85085	0.360933	3.4687	6.92818	0.902798	5.90554	1.019	7.5377	-1.52614
0.163559	-2.55713	1.73559	-1.79095	-3.07048	-2.56958	-3.40809	1.03979	-0.85704	-1.26175
-1.8183	-1.92835	1.23133	2.42577	-2.13234	-1.26525	0.656151	-0.00422096	-1.68958	0.464548
3.39348	4.47102	-0.154078	-2.642	0.343792	-0.148539	0.0227682	-1.23511	-1.00446	-1.86913
1.8328	-3.98718	-0.636888	3.88105	4.86956	1.52211	6.57167	-0.488907	1.7599	4.08813
-3.05469	6.75984	-2.14437	-2.91774	2.01829	-1.69601	-6.67552	-0.717045	6.85946	-3.09949
1.29578	-0.435592	-0.724223	2.81929	-0.343044	-1.92588	0.0529034	-2.25189	-1.68291	-0.491834
-1.11482	2.12232	0.701466	-5.77593	-4.17897	-1.01591	-0.63548	1.07299	-0.844936	-0.282476
2.28024	-0.194598	-0.427131	8.54945	1.68834	0.564388	6.29852	-1.96193	0.659716	-8.33077
0.724702	3.03733	-2.17476	-0.403798	-0.855361	-2.71013	6.93743	2.38945	4.71688	-1.27483
-1.4996	-0.512263	0.407461	4.06008	-2.20402	0.722767	4.65771	1.03163	-0.550333	0.34477
0.616889	0.763863	-1.00197	-2.60378	0.383204	-0.0276657	3.46172	-0.311976	0.362982	-3.39873
-0.591341	-2.56906	0.925783	2.35173	1.03797	0.516551	2.90799	-0.408389	-0.643038	1.78932
2.9483	0.471295	-0.701653	1.36487	0.664483	-0.139177	-0.514447	-1.87633	-0.46402	-3.25386
2.90975	-1.36692	-0.16027	3.45297	2.74106	0.726018	6.44752	1.07814	-0.530485	-0.991433
-0.00322612	0.410342	0.0923821	-0.183898	-0.211477	-0.19929	0.0410006	0.124948	-0.441872	-0.126774
-0.00322612	0.410342	0.0923821	-0.183898	-0.211477	-0.19929	0.0410006	0.124948	-0.441872	-0.126774
1.78799	-0.365271	0.18271	3.43714	1.00987	-0.268628	-0.43867	0.971362	-2.02614	-2.14524
-2.25697	-1.03118	1.73468	-1.71502	2.81376	-1.47184	-3.03722	0.780905	-0.366707	-1.77579
-1.28274	2.97189	0.603744	0.0421701	-0.324014	-0.994678	-3.74247	-0.336743	-2.04026	-0.470555
1.59902	-2.05827	0.824111	-1.36712	-1.33301	-0.437719	-3.7137	-2.87594	-2.14678	-1.04596
1.43926	-6.28962	0.156497	11.4675	1.01769	2.72953	10.3819	-3.81978	-1.80703	-0.19529
-0.00322612	0.410342	0.0923821	-0.183898	-0.211477	-0.19929	0.0410006	0.124948	-0.441872	-0.126774
4.55209	-1.03009	0.494419	-0.306548	-1.91991	2.76256	0.945898	-0.798406	-3.01026	1.90191
2.16364	-0.0245517	-2.28926	-2.94042	2.22827	-1.43013	-4.57997	-2.23726	2.79249	6.152
-1.91483	1.18873	0.779411	1.11142	-0.0382557	-0.424299	-5.05098	-0.00293489	-1.45649	-4.86854
-1.27591	1.46802	-0.1146	-1.1604	-1.47921	0.0978325	-0.486605	-0.0950235	-1.87005	-1.75021
1.54449	-2.95563	-1.00733	2.31918	-0.126212	0.381951	1.76988	-2.52424	-1.5082	-0.82879
-1.45309	3.72195	-1.32484	1.36423	-1.24137	1.27063	-2.70314	0.891479	-0.21355	2.47076
0.298204	-6.13974	1.30068	1.28006	2.71561	1.01902	4.63329	-0.612544	-1.87259	1.32624
-2.60903	-1.13499	-0.332561	0.598355	-0.413034	-0.412387	-0.103255	-3.28001	-1.04881	0.49816
-0.00322612	0.410342	0.0923821	-0.183898	-0.211477	-0.19929	0.0410006	0.124948	-0.441872	-0.126774
-0.00322612	0.410342	0.0923821	-0.183898	-0.211477	-0.19929	0.0410006	0.124948	-0.441872	-0.126774
-0.575821	0.529516	1.10563	-3.56041	1.09376	-0.343994	-2.89013	-0.139567	-2.28544	-0.423803
0.0764466	-1.17816	1.53448	-0.993364	-2.03134	0.427698	-3.41817	0.781658	0.0512244	-1.15952
0.354736	-2.30361	0.599912	-0.480201	-2.69908	-1.03967	-0.55449	-0.60973	-2.03555	7.55467
-0.00322612	0.410342	0.0923821	-0.183898	-0.211477	-0.19929	0.0410006	0.124948	-0.441872	-0.126774
-0.800643	0.15662	0.119374	-1.29117	1.99217	0.591013	-0.425202	-1.30878	-0.910253	1.7631
0.441782	1.33427	1.32061	-4.51477	0.842605	0.720786	-1.26149	2.12638	0.385832	-3.01236
-1.05667	-1.81458	-0.904816	1.11379	-2.84903	-1.06651	-5.09583	1.42436	-0.108325	0.78883
-0.00322612	0.410342	0.0923821	-0.183898	-0.211477	-0.19929	0.0410006	0.124948	-0.441872	-0.126774
1.31166	-4.3725	0.515161	10.8006	1.93742	3.05784	4.78573	-0.190104	1.37825	-4.69484
-1.09872	7.39484	0.378534	-4.28709	0.694541	-1.64669	-2.46116	0.853254	-2.02345	-1.05417
1.2051	2.25303	-0.777094	-8.40863	5.62335	-0.364228	-2.52193	2.07807	-1.67645	3.32885
2.48319	-4.08004	0.543217	0.059026	0.121695	-0.968173	2.72769	1.38389	2.02115	0.692173
-3.64323	6.78521	1.00773	-3.58273	0.848723	-1.56015	-0.54024	-0.967033	-1.30535	-2.22051
-1.11928	2.26475	-3.20931	-2.53408	0.12181	-2.02081	-2.89978	1.39232	2.72463	6.44981
0.785563	-9.53324	1.89199	7.53842	0.560909	-0.388661	-2.18125	0.834848	-0.162774	-0.829964
1.53978	-2.59623	-1.24751	1.62871	-0.613075	-0.811601	-1.1696	-2.85734	-0.199671	2.01282
-0.00322612	0.410342	0.0923821	-0.183898	-0.211477	-0.19929	0.0410006	0.124948	-0.441872	-0.126774
-1.12794	-0.262759	0.821423	-2.39381	-1.91618	2.33607	3.13271	0.8678	2.53996	0.335289
2.41443	1.36268	-0.846989	-4.47322	0.583412	-0.532107	1.60165	-1.06885	1.89836	-4.03445
-0.00322612	0.410342	0.0923821	-0.183898	-0.211477	-0.19929	0.0410006	0.124948	-0.441872	-0.126774
5.46474	-1.54646	-5.71939	3.44883	-0.156327	1.13752	2.11188	-3.22684	6.55333	-0.0547881
-0.146128	-1.05939	-0.673854	-1.08826	-0.589088	-0.0946998	-0.0243692	0.167232	-0.458326	1.43213
-4.20827	2.42803	1.91515	-3.16664	-1.83422	-0.412891	0.398463	1.95877	-1.68032	-4.74221
-0.00322612	0.410342	0.0923821	-0.183898	-0.211477	-0.19929	0.0410006	0.124948	-0.441872	-0.126774
0.959437	0.516255	0.488974	-5.46574	4.52687	-0.528913	-1.5563	-0.679182	-1.29359	2.66577
-1.51624	0.732027	0.627362	-0.583573	1.77453	1.12686	5.13445	-3.15885	1.24042	0.199753
-3.67066	4.74292	1.29112	-4.76402	-4.02525	0.0525209	-1.09829	2.52252	-2.42681	0.823253
2.55601	-3.49367	-3.08348	0.925793	1.70541	0.511958	-0.920947	-1.90576	4.63634	1.04226
-2.45558	-1.23435	0.219238	-6.47472	2.09583	-1.21389	-4.21633	0.13137	0.210408	3.25409
-1.3928	-1.24037	0.334945	-2.46979	-4.10498	-1.37868	0.0203278	0.996428	-2.18748	0.00678482
1.56784	-2.24254	-0.677281	-0.562878	1.84745	-0.55042	-3.4019	-2.16999	0.559838	1.9083
-0.57763	-1.14927	2.50707	-0.175575	-0.984547	0.016693	3.97332	1.07475	-3.00763	-2.67264
-0.887082	2.21551	-0.219704	-3.99139	-3.37894	1.10215	1.90371	0.0163144	2.73189	0.173619
-0.367695	-5.95623	-4.45297	0.803813	2.09567	-0.318631	-1.77677	-0.701974	3.57648	1.8845
-2.96043	0.16874	1.13212	3.80538	-2.19416	-1.75464	-6.65094	-1.22743	-1.93733	6.46843
0.263212	-3.24086	-0.46228	1.15121	0.951285	-1.96331	0.00376468	-1.16308	-1.04368	4.77752
0.992729	0.263589	-1.40372	-4.50706	-0.76372	-0.598135	-2.96269	0.299356	2.53221	4.80164
-0.239099	1.42218	-1.27962	3.99005	5.21731	0.913341	0.597648	-1.64762	4.11998	-1.27128
-2.23047	-2.73324	0.623744	6.96907	3.91453	-0.742735	2.38876	-3.28981	1.27178	2.68877
0.716558	0.952289	-0.701466	-1.44885	1.55358	-0.239804	3.38735	-0.0328106	0.0592045	-2.74844
0.719397	-5.8247	2.50849	8.47092	-0.514147	1.75428	13.7878	-0.338381	-1.00495	-0.617549
3.34308	1.53108	-1.23427	-2.02612	-0.610301	0.0624952	-4.47505	-2.39849	0.960634	-5.82829
0.239263	-5.25093	-0.106062	-0.924604	-0.272783	0.01864	-0.609825	-0.780296	3.07221	4.66278
1.74648	-0.970128	-2.87456	2.18239	0.51486	-0.617763	2.11935	0.384715	0.563178	0.395467
-3.57095	5.44944	2.49616	-6.03123	-2.72876	0.145897	-1.85214	2.36005	-3.80383	-4.11025
-0.00322612	0.410342	0.0923821	-0.183898	-0.211477	-0.19929	0.0410006	0.124948	-0.441872	-0.126774
-0.00322612	0.410342	0.0923821	-0.183898	-0.211477	-0.19929	0.0410006	0.124948	-0.441872	-0.126774
-0.00322612	0.410342	0.0923821	-0.183898	-0.211477	-0.19929	0.0410006	0.124948	-0.441872	-0.126774
-0.634808	-4.27532	-0.925028	-2.15087	-0.510976	-0.561012	-1.73727	-0.86604	-0.535705	2.51333
-0.226481	-0.620453	0.625558	5.41163	3.15371	0.21794	6.48199	0.379119	-1.95447	3.36038
-1.2206	-0.934484	-0.034257	1.00205	-1.66419	-0.475179	-2.77578	-1.65495	-1.84283	3.10314
-1.49984	-7.11654	-0.26939	-3.14098	0.332419	-1.92795	-9.7404	-1.36834	2.07487	-6.21335
-0.659606	-2.07301	-0.442282	4.47925	1.35543	0.73387	5.77563	0.00140691	-2.45812	-0.281502
0.83606	-0.952197	1.93901	0.989174	0.0347894	-0.779511	-0.860912	0.306541	-1.52133	-1.44328
-0.659039	-3.39784	0.264291	-4.60033	1.08491	-1.51494	-4.90578	-0.871083	-1.08541	0.226492
-1.2655	1.8773	0.212956	-3.05722	1.09326	-0.923206	-2.34124	1.20142	-1.63473	-1.62053
-0.00322612	0.410342	0.0923821	-0.183898	-0.211477	-0.19929	0.0410006	0.124948	-0.441872	-0.126774
-0.508404	0.265538	-0.519852	-4.93482	-1.56178	-1.13545	4.56112	-1.27328	-0.144801	-2.17737
2.40543	-1.25966	-0.250124	-0.283147	-0.078582	0.165125	1.63466	-1.07136	-1.14926	2.48468
0.0841086	-1.8165	-1.21756	-1.70087	0.754823	0.412193	-1.94073	-0.349554	0.370891	1.11556
1.2446	2.7785	2.29544	0.37481	2.87329	1.91792	3.66798	-0.157796	-1.03684	3.42067
1.1363	-2.92298	-0.441194	-3.14975	-0.0228073	-0.439486	-0.0254993	0.83675	0.76272	3.24503
-3.53054	3.94734	0.491846	-4.48229	-2.62733	-0.213971	-3.70328	0.34413	-0.830478	-4.62548
-1.81076	-4.71281	1.69753	1.3928	1.51297	-0.287476	2.38275	0.243702	-0.0914155	-0.613901
-0.471427	-2.47523	0.320557	-2.03277	0.91358	-0.967969	-3.52618	-0.455778	-1.72404	-0.527341
0.772997	3.35308	0.638381	0.289265	-0.244217	-0.374339	4.06538	1.17601	-2.37943	-2.77175
-1.09766	-6.39772	0.263243	1.42609	-2.64619	0.477863	2.63539	0.91683	-0.417729	2.80243
0.905348	-2.72365	-0.147704	1.2887	-1.44634	0.739673	6.13883	-0.507641	-2.01359	0.943902
-1.15428	-0.356084	-2.02447	1.90908	-1.13956	-1.47169	-4.60507	0.234145	-2.02587	0.104022
-3.71149	6.78236	0.912398	-1.1949	-5.89047	0.540564	1.07386	3.17868	-0.739723	-4.23606
-0.00322612	0.410342	0.0923821	-0.183898	-0.211477	-0.19929	0.0410006	0.124948	-0.441872	-0.126774
0.789563	-1.78474	-2.14774	-3.06101	-0.250953	0.506983	-0.673448	-0.290291	0.553702	-2.31532
1.4791	-0.602438	1.05834	-1.38616	-2.07561	-0.326534	0.979466	1.29761	-1.56056	2.32459
1.01506	2.23643	0.790863	0.27455	-0.324078	-1.47708	-2.43029	-1.34592	-0.11864	2.18891
0.477131	-5.15382	0.645344	8.48077	-0.230868	1.12632	5.57508	-2.75948	0.189674	1.43514
-0.690765	0.234078	0.549113	4.87463	-0.859744	-0.967523	-0.803717	1.75169	-2.89229	-1.88468
-1.42025	1.56433	0.64224	-0.433407	-0.67354	-0.700455	-4.98245	-2.43344	-1.23019	-0.767449
-0.00509358	-0.197754	-2.12247	2.07057	0.331895	0.64895	4.23031	-0.802011	-1.10482	-4.62754
-0.472967	4.79079	1.16554	-5.12613	0.591598	-0.120158	0.999108	-2.68923	-1.33937	2.66217
2.74558	1.01059	0.143213	-3.94762	0.500653	-1.3507	-5.47099	-1.4941	0.0639288	1.89825
-2.92921	5.3075	0.28055	-3.20528	-0.738952	0.276554	-0.18761	1.74465	-2.46347	-2.29412
-0.587889	0.495201	-0.401933	-0.570154	-2.4892	-2.33187	-0.817173	0.0882442	0.556102	-2.02832
0.215626	-2.13559	-0.759356	-1.59381	1.55342	-1.11209	3.5186	0.395298	-0.368483	0.90998
-1.73483	-1.056	0.804645	-0.578663	-2.21695	-1.86216	0.384117	-2.87528	0.131685	-2.66168
-0.767749	2.2823	0.810864	4.73846	-0.626031	1.75637	-1.7398	0.378489	-2.02676	-3.38963
-1.68422	-5.07038	-0.384792	11.2667	-1.93553	-0.958656	-4.55413	0.232797	-0.778477	-1.87061
2.14277	1.87554	2.85372	-2.66595	-0.813588	0.15306	1.83228	-1.6698	-1.29187	0.156478
3.33878	-1.87087	-0.315923	9.50885	2.79832	3.23158	0.316415	-2.07572	3.00065	-2.5779
-3.97184	-8.0307	2.53884	2.97361	-1.15134	-1.55807	-2.60867	2.21074	-2.72388	-4.10127
3.31411	-7.39229	-1.74018	0.951652	4.21708	-1.06713	2.06684	-3.02086	3.97039	4.20624
-0.667032	-0.145558	1.43149	-0.00109075	-1.29801	-1.0151	-2.30738	-1.14752	-5.03622	3.60316
-2.8527	-1.96961	-0.170643	0.985316	-0.40374	-1.36975	-5.62701	1.78549	-1.09875	-0.402822
1.77055	1.18106	-0.677244	-1.41928	2.61405	-0.60206	0.827291	0.968177	0.323921	-2.26764
0.493434	-0.172831	-0.232087	5.66129	0.793007	-0.958636	4.83881	0.674068	-2.09352	13.8907
-0.00322612	0.410342	0.0923821	-0.183898	-0.211477	-0.19929	0.0410006	0.124948	-0.441872	-0.126774
3.32725	-1.36301	-0.148902	2.95642	0.825633	-1.06252	-1.06989	-0.0745984	0.55722	0.755978
-0.398071	0.100962	0.732728	-5.94908	-0.626839	-1.24296	-0.927104	0.130106	1.03296	-5.80518
-1.40409	0.0246411	0.555587	-2.75333	-0.97456	-0.512584	4.92922	0.451784	-1.36486	3.50073
0.214674	2.87364	0.369139	-3.08958	-2.55291	-0.924709	-0.822546	1.025	-1.90814	-1.35288
-0.00322612	0.410342	0.0923821	-0.183898	-0.211477	-0.19929	0.0410006	0.124948	-0.441872	-0.126774
-5.41451	6.86591	1.56662	-7.49463	-1.06159	-0.494653	-1.15772	1.74091	-2.54786	-1.47596
3.73969	-6.71211	-1.01954	3.06885	2.85908	1.06775	-0.924036	-0.861902	0.465114	6.63618
0.430636	-0.0247226	0.99918	-2.57451	-1.21126	-0.841069	-1.23163	-0.791938	2.14746	1.10795
-2.30433	1.36317	-0.0406345	-2.34706	4.83434	1.05737	6.93315	1.09237	-0.479153	-2.30042
3.28668	-2.60234	-0.913698	3.27547	2.87068	2.20512	8.05324	-0.579447	0.890125	-1.77418
4.4158	-2.08641	-0.728589	3.03601	-0.112687	0.0284745	2.28915	-1.78023	-0.724282	3.76824
0.13998	-0.834596	1.95468	2.40688	-2.46186	-2.27713	0.822846	0.338491	-0.876258	-3.46554
-0.579875	0.444542	-0.266586	-5.15763	-1.60534	-0.878997	1.83217	-0.112671	-0.410957	-1.12395
-3.19645	-3.84524	1.39479	-0.877789	-4.23761	-2.85876	-6.69737	1.09181	-2.50339	-4.53228
1.02696	-0.768496	0.333173	-0.922772	3.77019	-0.435736	-1.46343	0.487444	0.749977	-4.11593
-2.36063	1.80082	0.00652669	-5.2211	-1.41339	-0.0618874	-7.23992	0.689612	-0.563104	1.68304
2.21509	-2.017	-1.80092	-0.404389	-1.12916	0.107186	3.2482	-0.0323092	-1.18718	2.64081
-1.81799	2.93842	-0.00339129	-3.14598	-0.534534	-0.545217	-0.734576	-2.02074	-0.039157	3.60445
0.260793	-3.19852	-0.210327	-1.54985	0.989219	0.0199742	-0.17381	-0.371472	-0.349817	-0.329607
-5.71539	3.77337	0.509096	-4.34208	-2.64536	0.150474	0.0732547	2.5931	-0.497887	-6.12464
1.24308	-0.409633	0.939467	1.09348	0.336656	-0.190806	3.50829	-2.25698	-1.39893	-1.81592
-0.796334	-1.0877	-0.525604	5.054	2.21642	3.50102	12.3348	-0.68624	-0.365192	4.03173
2.86659	-2.59217	0.247761	7.0583	0.51891	0.787017	5.33643	-0.124479	-1.00106	-0.979707
1.71426	-2.65477	-1.68919	-0.671109	2.11789	1.55784	-0.509184	-1.31583	2.7411	-0.96407
0.925269	2.40922	1.78636	0.352852	-0.948656	0.897355	8.1212	-1.60157	-1.24441	5.45434
0.682095	-0.575807	-0.630237	1.28364	-0.399792	-1.54739	5.15205	2.53685	-2.09172	0.052623
-0.00322612	0.410342	0.0923821	-0.183898	-0.211477	-0.19929	0.0410006	0.124948	-0.441872	-0.126774
0.5836	-6.32415	0.681901	1.01415	-0.421803	-0.879548	2.68656	0.757894	-0.237105	1.08137
2.40754	1.977	0.176089	6.51175	0.176005	0.19257	-0.474447	-0.43385	0.412718	-0.047682
-3.32504	-5.95222	2.22753	4.38202	-3.17189	-0.62241	-6.23569	-0.784677	-2.37616	-2.6537
0.958333	-5.3832	2.06235	7.12124	0.409629	-0.563788	3.50574	-2.33372	-0.829359	5.63779
-0.00322612	0.410342	0.0923821	-0.183898	-0.211477	-0.19929	0.0410006	0.124948	-0.441872	-0.126774
-0.979485	6.0263	0.622063	-2.61753	-1.98901	-0.642341	0.357188	0.236935	-3.44285	4.36251
-0.00322612	0.410342	0.0923821	-0.183898	-0.211477	-0.19929	0.0410006	0.124948	-0.441872	-0.126774
-0.708363	0.520314	-0.567657	0.952319	0.751596	-0.630281	1.56966	0.842092	2.09429	2.09252
2.14699	-3.50531	-0.116821	0.26675	2.84561	-0.377259	-0.700609	-0.899088	-0.336787	3.65657
1.9976	-2.67898	1.42032	7.82676	1.54558	0.17426	4.58338	0.43891	0.387143	1.31738
-1.95474	0.707273	1.0271	4.06688	-1.88439	0.511072	1.01528	-0.357248	-2.91786	3.11322
0.32574	-5.51982	-0.899941	2.40146	-1.07067	-1.50637	-2.02028	-0.028897	0.327275	2.19641
1.20035	-3.85911	0.86143	-2.8958	-0.325778	-1.06643	-0.984967	-0.494794	-3.51991	1.34959
-2.82609	4.89045	0.452793	-1.46732	-3.11723	-1.15564	-0.650039	1.25115	-0.552243	2.9723
5.97991	-8.34014	0.920642	7.40362	2.02365	0.140184	3.40712	-2.1996	-1.13501	3.07167
-1.50807	8.03764	0.725389	-2.76611	-3.3631	0.650053	3.50651	1.44481	-1.73543	-1.22593
-0.860325	4.77137	-0.253786	-1.98472	0.649671	0.196428	-1.08956	-1.91662	-1.85376	0.964996
0.984661	-1.56351	0.213017	6.20527	6.54905	2.91551	3.79749	-1.51681	1.09166	0.585996
-1.21525	-1.71687	-0.319263	-6.29531	-0.308296	-1.40468	-2.67466	-2.0101	1.43539	0.113521
3.1425	-1.31336	-1.01417	4.87548	-0.424093	1.68454	10.0223	-0.246378	-1.27648	-3.29074
2.91975	-1.37333	-1.66068	1.06859	2.98976	-0.81861	0.351345	-2.18068	0.260897	3.14466
-3.25357	1.93151	-0.278172	-2.85	-4.13913	-0.794828	-6.91584	1.06095	0.890466	-1.42496
0.720528	-0.0772128	0.716044	2.22903	-0.292287	-0.815012	-6.29821	-1.1048	-4.42386	3.01235
1.82432	-2.04304	-2.02231	0.69874	2.77011	-0.40392	0.310192	0.536481	2.625	5.93714
2.69596	-1.99996	-0.0493766	-0.590988	1.2105	-1.15782	-0.223616	1.10558	-1.88797	0.460374
-0.574171	-0.841426	0.902997	-3.36962	-0.214651	-0.52935	-2.29007	0.180784	-3.91197	2.50628
2.91296	-4.98084	-0.0844759	5.73275	1.83051	0.566555	-0.684356	-0.754158	0.019606	3.84658
-1.2186	3.23339	1.23143	-1.40266	-0.791464	-1.27817	0.964978	-1.6756	-0.282711	-1.73578
1.58599	-7.58738	-1.15282	10.643	0.588123	1.63459	4.98518	-0.942138	5.51462	-3.0579
-2.67041	1.4893	1.30138	-0.277982	-0.607847	0.0319071	-0.504778	0.6501	-1.56619	-2.69417
-3.83777	2.76495	-0.540992	-1.61107	-2.21362	-2.31988	-4.9389	0.883797	0.117158	-5.87513
-4.23247	0.16239	0.852383	-4.38438	-0.406105	-0.196883	-5.13204	-0.901031	0.6409	1.98749
-3.61054	1.38999	2.37677	-1.28008	-1.52434	-0.234874	1.65801	2.20773	-1.01844	-3.97311
1.72374	-0.863842	-1.71858	-1.57645	-1.02534	-1.23576	-9.37972	-1.02643	-1.42863	-1.88702
3.18831	-1.38786	0.0164154	1.09654	4.42821	-1.14983	-0.34178	-2.14879	-2.36282	4.52171
2.04463	-6.20106	-1.6364	8.61075	1.47345	-0.0667502	2.8771	0.62177	-1.79818	0.337153
-0.209095	2.60351	0.529117	-3.77091	-1.94351	-0.255513	4.64539	-3.84408	-2.32481	0.150302
-0.00322612	0.410342	0.0923821	-0.183898	-0.211477	-0.19929	0.0410006	0.124948	-0.441872	-0.126774
0.786858	-3.18466	0.423681	1.20324	-2.31498	-0.885843	4.22342	0.565096	-1.39773	2.47095
-6.2292	7.07788	1.52577	-2.82011	-4.15924	-0.9931	1.69449	2.12559	-4.2882	-5.03941
-1.98348	-7.48347	0.508665	3.4275	-2.49264	0.426937	-1.68984	2.32136	-0.626826	2.90394
-2.42765	3.60294	1.22949	-7.97632	-1.97309	-0.807286	7.94016	0.760288	-0.8407	2.47301
2.67886	-3.89612	-0.57741	4.7862	0.324586	0.817001	9.93317	-0.69287	2.73784	1.47955
-1.05223	-2.3261	0.839241	5.39244	-3.24554	-1.016	3.31185	-1.07118	-1.18938	-1.01803
-0.00322612	0.410342	0.0923821	-0.183898	-0.211477	-0.19929	0.0410006	0.124948	-0.441872	-0.126774
-0.225336	4.14958	0.643742	-8.74124	-2.19773	-1.68014	1.22176	-0.207419	-2.70305	1.25521
-2.39345	1.71378	-0.639525	-1.3226	-3.02878	-0.55457	-4.90187	-0.651401	-0.822042	-0.896791
2.40867	-2.41332	1.82812	-2.12537	0.54092	-2.16554	0.691147	-1.73612	-1.62342	1.14552
-0.00322612	0.410342	0.0923821	-0.183898	-0.211477	-0.19929	0.0410006	0.124948	-0.441872	-0.126774
3.16791	-2.55774	-0.168095	5.62777	0.266354	-0.976757	1.33482	-0.0345016	1.85224	-1.9261
-1.15363	7.14558	-2.20748	-8.03786	-2.14416	0.479744	1.00593	-0.0419637	1.82503	-2.51584
0.564667	2.72678	1.48391	-11.0542	-3.4883	-1.68688	4.00078	0.387618	-2.52182	-2.54719
-1.77933	3.58269	0.900166	1.62681	-1.23587	-0.926034	7.07473	-0.34173	-0.949254	3.31797
-0.429612	2.54818	-0.616912	-1.35083	0.665916	-1.11209	-1.31725	1.36512	1.4203	-3.50818
-1.34648	-4.10948	0.527069	-2.51536	-0.847722	-0.0127854	-2.21313	1.21752	-2.29681	2.14738
-0.00322612	0.410342	0.0923821	-0.183898	-0.211477	-0.19929	0.0410006	0.124948	-0.441872	-0.126774
0.800959	-1.68159	-1.68551	0.534526	0.759325	0.823945	0.0475528	0.628409	1.68693	-1.21505
7.71805	-4.8944	-2.24854	5.91258	3.34043	1.42281	6.87881	-0.251674	-0.653684	1.37516
-2.51101	3.86478	1.25732	-6.28898	-3.07217	-1.40775	-3.51507	0.571845	-2.05716	-0.975976
-0.00322612	0.410342	0.0923821	-0.183898	-0.211477	-0.19929	0.0410006	0.124948	-0.441872	-0.126774
1.42303	0.588421	-0.389966	0.433451	-0.289922	1.50272	3.3709	-0.893182	-1.86252	0.118477
-0.930331	-3.26242	0.620973	2.1724	1.36185	-1.38005	-2.28455	-0.387342	0.968155	4.00863
-4.97493	2.96714	0.560699	-4.10885	-2.19289	-0.929795	-1.94674	0.693434	-2.67412	-2.56118
-2.95888	-0.340027	-1.21444	4.68408	0.184539	-0.753285	1.15821	1.99146	3.30312	1.67088
2.92291	0.127007	1.22634	-0.159326	-0.881117	-1.21645	-1.01903	-0.176338	1.07125	-0.838833
-0.00322612	0.410342	0.0923821	-0.183898	-0.211477	-0.19929	0.0410006	0.124948	-0.441872	-0.126774
0.961713	1.96642	0.773753	-3.89004	-1.69744	-0.142482	4.62749	0.225294	-3.64774	-1.02654
0.332011	-3.46453	0.124389	4.5036	1.09507	1.65493	5.77989	-0.0637948	2.44222	2.10399
2.55135	-2.78902	0.826272	6.3557	-2.09762	0.41972	1.01636	0.277183	-0.591114	-1.37723
-1.36271	6.70247	2.3976	-4.35525	-2.47064	-1.50139	-3.93787	2.58389	-3.38973	-0.181749
-1.58536	-5.32716	-0.0491683	-0.147241	2.22257	-1.67475	-4.95624	1.05522	0.781433	1.51695
-1.37503	-7.56259	0.552702	11.9001	-1.09115	-1.94857	-1.14618	0.0521277	-0.391813	3.11299
-0.631735	-0.571819	2.42707	-1.68967	-0.52749	-0.878672	-1.28149	-0.490046	-2.76851	1.64056
-0.00322612	0.410342	0.0923821	-0.183898	-0.211477	-0.19929	0.0410006	0.124948	-0.441872	-0.126774
-2.87835	-6.8214	2.62812	1.63064	-0.431636	-2.67878	-4.47592	1.44814	-1.9535	0.496707
-0.00322612	0.410342	0.0923821	-0.183898	-0.211477	-0.19929	0.0410006	0.124948	-0.441872	-0.126774
0.287254	1.17455	-1.68702	4.06195	0.929263	0.381732	5.77543	-1.9794	3.17899	-4.8241
3.95962	-3.77549	-0.0224458	1.4504	-1.34978	0.589837	-0.0254418	0.266217	1.87275	-2.6035
-1.78476	1.18946	-2.45625	3.42129	-3.34387	-1.03135	-7.97302	-0.411223	-2.75304	-2.59872
1.72834	1.08918	0.537336	-0.0411333	-2.03799	-1.35035	-2.67243	-1.15161	-2.81041	3.67039
-0.00322612	0.410342	0.0923821	-0.183898	-0.211477	-0.19929	0.0410006	0.124948	-0.441872	-0.126774
-2.83887	-1.48965	-0.220777	0.588703	-0.423705	0.549098	1.54617	-0.764806	-0.265535	-0.900817
3.22005	-0.243675	-1.00878	3.57553	3.33674	0.0924524	3.805	-2.98823	4.2339	3.4411
-0.745728	-0.119604	1.94239	0.905229	0.294975	-0.35286	-0.486196	-0.802835	-2.87887	-0.131785
-0.94946	4.40905	2.61699	-2.1596	0.827116	-1.31682	0.833943	-0.396237	-2.39339	-0.572055
-2.01171	-2.42824	-0.124175	2.99806	-2.28064	-0.224002	0.00468929	-1.0453	0.779332	5.61024
1.57265	-4.31972	0.0209614	5.95768	-0.0663593	-1.22138	3.10796	-0.265058	0.802035	-3.7245
-2.27552	1.81584	0.904163	-0.723697	-1.21904	-0.809407	-1.60455	-1.0129	-1.47665	-4.48413
-3.6734	-2.07469	0.528724	7.2866	-1.02079	-1.69482	-0.00704542	0.248519	-0.981718	-3.0593
-2.45731	3.79645	1.38731	-4.32467	-2.36806	-0.663462	-1.71945	-0.969295	-0.809174	-1.98424
3.32261	-2.30613	0.590436	1.25863	3.36151	0.596841	2.50152	-1.12898	-0.14545	-0.276688
0.412839	3.71575	-0.459053	0.203374	-1.47609	-1.02876	-0.603576	-0.739888	-2.35421	0.405279
1.94587	0.307637	-0.388921	-2.66932	-2.46411	-0.705361	2.00947	0.118699	-0.395393	-3.18147
0.135983	-3.50948	0.0518913	1.06253	-1.80616	-0.692336	-2.00906	0.455737	-1.651	0.255522
-3.30042	3.50375	1.18892	-2.50242	-2.75533	-1.40246	-4.71289	1.46538	-0.597595	-0.406334
-1.9691	3.27583	0.66164	-5.4968	-0.370999	-1.04459	2.41953	1.36311	-1.30692	0.233169
3.21005	-1.43711	-0.18436	1.23193	-0.389169	-0.784773	1.75286	-0.59793	-0.374691	-3.02348
-1.17424	-0.621726	1.15038	0.666177	1.50763	1.75272	-2.76106	0.17103	-3.66798	-2.22213
-0.465657	1.64113	-2.18873	-0.424772	1.29585	0.861682	6.5648	-3.24168	5.67054	5.51197
1.80086	0.445774	1.65952	1.69756	3.30826	-0.938948	1.34365	-0.717473	-3.39625	4.26982
-1.50194	1.75084	0.441601	-4.09228	-0.296418	0.364392	2.94995	-0.349961	-1.18979	-2.5146
-0.00322612	0.410342	0.0923821	-0.183898	-0.211477	-0.19929	0.0410006	0.124948	-0.441872	-0.126774
-0.727984	0.274724	-0.655893	1.67684	1.27093	1.5958	0.792694	0.0949717	-1.0511	-2.06094
-2.20988	-1.09626	0.983426	-2.20767	-0.924983	-0.277446	-7.00851	-0.533257	2.1009	2.6982
2.65978	-5.55937	0.625237	2.99376	5.22398	0.390175	3.95123	0.463109	-2.37782	1.83401
2.39421	3.34663	0.773529	-1.73276	2.55172	-1.86303	-3.71695	-1.4792	-1.31069	6.026
1.1504	1.07476	0.389798	-3.93515	-4.597	-1.40961	-2.39409	-0.295288	-3.73021	1.00919
-0.00322612	0.410342	0.0923821	-0.183898	-0.211477	-0.19929	0.0410006	0.124948	-0.441872	-0.126774
1.97677	-8.05519	-0.936746	4.88618	0.840116	1.1859	2.84241	-0.638472	4.91699	1.097
1.95884	5.78077	-0.0736957	-4.4258	1.05815	-1.07404	-2.82981	-2.34699	-2.2307	6.75096
3.71657	0.409546	0.722708	-3.69246	1.34522	0.024902	-0.76221	0.00575194	-2.83054	0.946004
0.617738	-3.88496	1.75151	1.17599	-2.3092	0.0127261	2.74876	-1.66731	-1.26498	2.9992
-0.00322612	0.410342	0.0923821	-0.183898	-0.211477	-0.19929	0.0410006	0.124948	-0.441872	-0.126774
-0.00322612	0.410342	0.0923821	-0.183898	-0.211477	-0.19929	0.0410006	0.124948	-0.441872	-0.126774
2.28194	-9.97459	-2.32225	6.46489	2.76424	0.935545	7.98962	0.587251	4.67205	2.66054
-0.00322612	0.410342	0.0923821	-0.183898	-0.211477	-0.19929	0.0410006	0.124948	-0.441872	-0.126774
-2.32905	4.77937	0.360559	-2.12846	-2.66923	0.494512	2.34057	1.0511	-2.00803	3.41512
-0.00322612	0.410342	0.0923821	-0.183898	-0.211477	-0.19929	0.0410006	0.124948	-0.441872	-0.126774
-2.17267	3.44711	-0.145149	2.97711	1.86767	0.0882207	1.96108	1.87098	-1.60153	-1.72451
3.93026	0.638094	-0.543814	1.07608	-2.12453	-0.677369	1.92789	-2.15687	-1.29728	5.16573
-0.746037	2.11009	0.996623	-2.61144	4.65857	-1.51986	3.58961	-0.823584	-3.31917	-0.282419
2.18179	0.251094	0.503039	3.02902	2.02369	0.217524	-0.828105	-3.08772	-3.04799	-2.70545
0.531225	3.38012	0.104781	-1.10363	-1.10575	-1.60656	2.58958	0.176669	-2.06886	0.712709
0.620937	0.0931672	-1.42006	3.16204	-0.145352	1.51092	-0.713663	1.17488	-2.46758	-3.74367
1.80522	-2.48503	1.73424	3.98928	-1.15612	0.636567	-0.726277	0.10318	5.09638	-1.48616
-1.21994	4.75189	1.72506	-5.62319	-0.284851	-0.0342692	-1.96707	-0.199838	-1.36028	1.3993
-0.00322612	0.410342	0.0923821	-0.183898	-0.211477	-0.19929	0.0410006	0.124948	-0.441872	-0.126774
-0.473631	-2.45801	0.703168	-2.27325	-1.74095	-1.11461	0.262679	-0.894042	0.291098	0.785576
3.00499	1.2141	-0.0050964	4.6941	2.30966	0.561274	-0.548124	-2.34571	2.23356	6.29736
-0.665143	1.22862	-0.646247	-0.904686	2.91612	0.987008	3.88247	0.928708	-1.5328	-0.987273
0.0572494	3.30688	1.23427	0.905931	2.05532	0.374652	-4.655	-4.79629	-1.99603	1.16066
0.708614	2.17246	0.294284	-6.09864	2.26564	-0.354409	-4.86006	-1.28033	-1.8985	-2.91841
1.21835	-2.00542	1.46917	2.02086	-1.60716	-0.548556	-0.358514	-0.711794	-3.35851	1.28911
1.95466	-0.44259	-1.19534	-2.75036	-0.592972	-0.322205	-2.43719	-0.142523	-2.05082	-0.892028
-0.00322612	0.410342	0.0923821	-0.183898	-0.211477	-0.19929	0.0410006	0.124948	-0.441872	-0.126774
1.37835	-0.209137	-1.38088	3.99899	3.84888	2.40005	2.78288	-3.43695	2.81147	2.30609
2.205	-3.18412	-0.678016	0.12342	2.57551	0.308101	1.39319	-0.696313	2.13783	6.89021
1.43005	1.28631	-1.24332	0.956162	0.402788	0.0492265	3.32609	0.749668	0.763143	1.05686
-1.04941	0.12232	0.254792	0.792924	0.944183	-1.35297	-4.49529	0.590955	-1.74395	-5.04946
0.145405	0.845992	-0.33276	4.42464	4.00615	0.4665	3.50569	-1.32589	-0.547012	6.75557
-0.00322612	0.410342	0.0923821	-0.183898	-0.211477	-0.19929	0.0410006	0.124948	-0.441872	-0.126774
-0.00322612	0.410342	0.0923821	-0.183898	-0.211477	-0.19929	0.0410006	0.124948	-0.441872	-0.126774
0.25899	-5.60607	0.327917	7.54325	2.65568	-0.0953515	-0.4129	-0.510467	-0.454336	1.64059
1.3039	-1.95756	0.827009	-0.323381	1.09458	0.442853	-2.45852	-0.726309	0.0123521	-1.80535
-5.68622	6.64139	1.84381	-8.99216	-1.05705	-1.82352	-5.96272	1.44378	-0.467312	-2.46858
-2.02557	1.49603	-0.109217	-0.751771	-1.9164	-1.32092	-3.97192	-1.50907	-0.763235	1.89447
0.00346017	-0.757011	-0.0834364	-4.13814	0.471496	-1.6966	-2.28655	-0.836476	0.314471	1.98331
2.25053	-2.96908	0.804121	8.06329	3.20377	0.291765	2.10444	-3.18849	0.2344	8.48949
-0.610275	-2.13744	-1.61676	-1.94806	1.41717	-0.760426	-0.0447858	1.31797	-0.915655	-1.54534
-0.196626	2.13788	0.555678	-0.354018	-4.25568	3.85958	0.261814	-0.151485	-1.89505	-3.45794
-1.50113	0.903258	0.41202	-6.55262	-1.1413	-0.974264	-2.44963	1.58861	-2.93485	2.36689
3.54772	-4.92294	-0.478842	2.36461	2.02953	0.310712	2.97003	-2.97922	2.12345	3.916
-1.51504	0.308889	0.0812344	-4.06646	1.1681	-1.10688	-1.78513	0.642548	-0.935897	2.5499
0.498132	-5.67756	0.855851	5.10969	2.54888	-0.790868	1.80251	-1.91093	0.333515	2.06056
3.73299	-2.43434	-2.42317	6.72764	-0.14488	-1.05253	-2.64313	-2.52446	2.0108	3.73433
2.1862	-4.90431	1.10793	2.60989	2.92	-0.11095	5.47571	-1.18156	0.468174	-1.9649
1.53726	2.73122	-0.228347	6.26724	-0.109637	0.267418	8.37009	-2.25114	0.127546	2.13141
-0.00322612	0.410342	0.0923821	-0.183898	-0.211477	-0.19929	0.0410006	0.124948	-0.441872	-0.126774
2.56606	-3.67394	2.35905	0.856061	1.26094	0.590816	3.61408	-0.770795	-2.68318	6.93041
1.38813	-1.639	0.733349	1.43597	1.58986	-0.190974	1.47134	-5.8617	-2.31661	1.17343
-0.88889	-4.16249	0.45527	2.74449	-0.190552	-1.21758	-0.969688	-1.44933	0.666242	-1.0158
2.13558	-0.0796992	-1.40998	5.54163	1.62529	1.11405	3.75025	0.484674	3.85764	0.925192
-1.68151	-1.09423	0.725715	-7.01409	-2.29538	-0.332746	-3.38706	0.587683	-1.76627	0.116254
2.02307	-5.31218	-1.71092	7.70782	-1.10241	2.60155	5.98148	0.428821	2.63977	0.923304
-1.69292	1.41449	1.19163	-3.31151	-1.15304	0.998093	-3.11169	0.62764	0.482633	1.0097
-3.29074	3.01094	0.331508	-2.28216	-3.25901	-1.37341	-1.00507	-2.99419	-1.28507	-0.219367
-0.365453	1.95833	0.794214	-2.7652	1.85857	0.13005	1.22574	-0.438879	-0.897112	1.07546
-0.00322612	0.410342	0.0923821	-0.183898	-0.211477	-0.19929	0.0410006	0.124948	-0.441872	-0.126774
0.452316	-2.75446	0.486315	-0.165769	-2.11758	0.39265	1.76258	0.140692	-0.635428	1.40449
-1.10656	3.87998	-0.24863	-0.0323378	-1.24844	0.218687	0.855256	2.5152	-1.73711	3.37264
0.366672	0.556248	-0.516115	-3.76434	-2.04179	-1.49845	-3.75433	0.402816	-2.26965	-2.80432
-1.53473	0.239029	-0.169533	-3.13175	1.36355	-0.923354	0.262849	1.79103	-1.11202	1.79475
-0.00322612	0.410342	0.0923821	-0.183898	-0.211477	-0.19929	0.0410006	0.124948	-0.441872	-0.126774
0.663487	-0.911505	-0.546853	-1.93989	4.22023	-0.0592481	-0.808645	-0.861774	0.415595	3.71979
-0.947276	2.14605	1.30538	-0.0542646	0.640545	-2.21313	-2.44384	0.689858	2.75439	1.22487
2.15925	0.441347	-1.0448	-5.34235	-1.20092	-1.33421	-1.69657	-1.72666	0.425013	3.29378
-1.7783	-0.930996	0.373444	-0.446523	-2.13708	-0.623868	5.8627	0.977692	0.831044	3.225
3.04795	-3.4344	-1.18907	1.75191	2.56884	-0.425899	-5.0271	-0.980285	1.3534	3.81011
-0.555513	-2.28102	0.320059	-0.782652	-1.28813	-1.68036	0.48146	-0.713271	-0.28109	-0.519755
-0.00322612	0.410342	0.0923821	-0.183898	-0.211477	-0.19929	0.0410006	0.124948	-0.441872	-0.126774
0.76628	-3.04934	-0.902478	2.97515	1.49251	-0.0342593	-3.02685	-2.68215	1.99247	0.989938
-0.00322612	0.410342	0.0923821	-0.183898	-0.211477	-0.19929	0.0410006	0.124948	-0.441872	-0.126774
-2.34762	2.475	0.807448	-5.47366	-0.895922	-1.48258	3.26978	1.03375	-2.24984	1.55386
-2.0267	3.00737	-1.22703	-1.90435	3.83826	1.72035	1.49091	-1.38176	0.185215	11.5588
-3.70538	2.08339	0.110427	-0.390471	-3.17905	-0.311401	-4.63657	1.35904	2.44496	-7.48488
1.60077	-2.91083	0.62522	6.2868	-1.26184	0.297092	6.46278	-1.45224	1.45185	-0.583825
-0.619984	0.174707	0.0545657	-4.86074	-3.55435	-0.277012	-3.95349	0.680409	0.194345	-0.119836
0.920553	4.37758	-0.55641	-1.89865	-1.35492	1.2345	3.48624	2.12405	0.647291	-1.07508
0.784271	1.65832	-0.277827	-0.326811	-0.799411	0.0587387	1.28	-2.12982	0.171999	-2.31689
-1.96078	-3.74155	1.3413	4.44386	0.123463	-1.89913	0.127701	0.582523	-3.87004	-1.64094
-0.217989	0.21033	0.122506	0.0570051	6.89793	0.189007	-3.20405	-0.900246	-1.01662	0.494468
1.10162	-1.85866	-0.413021	-1.35752	1.70036	0.567136	3.05204	-0.282561	0.542785	3.18916
-0.429043	-5.55706	0.473291	2.20172	-0.305819	1.78737	-1.25252	2.34082	-1.86014	3.04087
-7.34671	-0.154852	-0.0185361	-3.57039	0.21461	-2.6692	-10.4112	0.369575	5.57863	1.95966
1.12886	-4.36383	0.208304	-1.11538	1.30018	-1.52861	1.2093	0.417404	-0.267089	-0.0988368
0.501894	1.43683	-0.178697	1.12517	1.13357	-0.408359	0.249496	0.72313	-1.32243	1.32373
-1.85828	5.28941	-0.187542	-5.19047	1.17585	-1.87188	2.4181	1.61496	-1.49851	-0.119743
-0.686193	-4.88961	-1.23639	3.56429	-4.97002	1.74476	0.181282	0.528638	0.281781	-0.530205
-0.85148	-2.15283	-0.0173776	0.53758	0.768373	-0.824851	-0.250431	-1.24743	0.357044	0.309207
-1.43402	1.89401	0.123894	-7.36711	-4.46806	-1.87721	-5.16813	-0.875748	2.00824	1.57019
-4.72958	2.85325	0.211051	-0.532754	-2.12691	-0.550676	-2.18089	2.16953	1.8951	0.413239
-2.35654	-1.85093	0.412182	4.11655	-1.50392	-0.146976	-1.26487	0.733837	-0.478972	-4.04063
1.24527	4.28685	-2.01092	-0.267127	1.23058	0.530265	4.43331	1.71	0.696896	-0.100781
-0.311715	-2.10628	1.09914	-0.0299301	-0.393154	-0.32457	0.68153	0.439974	-0.709378	1.01601
-0.00322612	0.410342	0.0923821	-0.183898	-0.211477	-0.19929	0.0410006	0.124948	-0.441872	-0.126774
1.03188	-2.94358	1.59303	6.20709	-0.12021	0.439564	4.12495	-0.728321	-0.605651	-0.704138
0.45429	-1.04683	1.01546	-2.34175	0.515283	-0.352291	1.57653	-1.22272	-1.52264	-0.831701
-0.00322612	0.410342	0.0923821	-0.183898	-0.211477	-0.19929	0.0410006	0.124948	-0.441872	-0.126774
-1.49575	-1.61959	-1.02266	1.76282	-2.36728	2.36915	-3.97807	0.841705	0.748695	1.94282
-3.95081	4.3937	2.0228	-10.5321	-2.7157	-2.12694	3.79795	0.0231643	-4.45525	-0.211876
2.38357	1.96626	0.526878	-8.45474	0.77785	-0.214367	-2.94307	-2.98266	2.21965	-2.32512
-1.1044	-0.510726	-0.656531	0.440233	0.177003	-0.787929	1.84743	-2.35517	0.301626	-2.89524
-1.11723	-1.19236	0.121535	0.829521	0.923178	0.720363	0.994416	1.87105	1.59868	-4.41234
-1.06207	-4.50976	1.25221	0.144368	-2.69753	-0.842364	1.83457	0.57923	2.04421	-1.36553
-0.00322612	0.410342	0.0923821	-0.183898	-0.211477	-0.19929	0.0410006	0.124948	-0.441872	-0.126774
1.39222	2.27097	1.00897	-0.645605	2.13168	1.91449	1.97415	-0.90582	-0.634588	4.65716
2.28675	-2.16288	0.452748	0.526344	1.11994	0.205066	-4.53657	0.272806	-2.17229	0.978568
1.57078	-3.15879	-0.94498	2.15829	0.0331766	1.55176	0.242965	-5.28335	-1.36817	-2.20531
-0.357416	4.90862	-0.823627	-4.53191	1.23351	-1.58702	2.42184	0.893059	3.86866	3.99877
5.6354	-5.02468	-1.34948	4.69671	5.98843	1.52108	3.03955	-2.74596	1.46395	8.05836
-1.46167	3.33479	0.685941	-6.90102	-1.35975	-1.84015	-4.10289	0.743376	-0.0763507	0.253903
0.156547	7.81456	0.494735	-5.93628	-0.0193603	-0.361724	-2.13665	0.0107187	-5.22316	-1.34895
-2.96678	3.03809	0.179807	-0.0218181	0.405235	-1.47778	0.315657	-2.34821	0.779037	1.47301
2.9017	-5.65107	0.773198	4.31636	1.71552	1.15003	8.02328	-1.07264	-0.360102	4.93125
2.40615	2.89566	0.805085	2.34325	0.490599	1.21613	3.45986	-3.05312	-0.573934	1.50397
2.02123	0.502351	-1.70019	0.245987	1.60375	-0.637788	-1.1733	-1.04677	0.14711	1.33753
-0.208772	1.53387	1.70871	4.81754	-0.37606	0.198083	5.41233	0.62063	-2.00426	-0.458564
2.16338	-0.081363	-0.012104	1.47375	0.0164437	-0.106571	1.41424	-0.560462	-2.54998	2.2342
-3.41567	-3.16372	0.809309	-9.82314	-0.81892	-2.37905	-6.13252	0.971096	-1.76997	-2.10725
0.0445755	-3.76842	-4.47093	-0.984248	0.191207	0.640067	-0.0333802	0.617391	2.392	-3.14444
-1.72451	2.73053	1.98974	-0.214636	-2.27142	-0.0420125	3.0252	-0.861602	-3.35877	4.8411
0.077915	-0.0059184	-0.41021	-2.2329	1.4412	-1.51594	-1.52292	-0.978951	-0.836463	1.88869
-4.04161	-2.08169	1.15504	-6.95911	-2.67013	-2.12158	-7.79687	1.19832	-0.470737	-0.272718
1.83301	-3.69114	0.209345	5.39697	0.00543231	1.48326	3.36471	-0.64973	0.497464	2.35598
-1.37736	1.10378	-0.387164	0.696116	-3.14417	0.0803812	4.15861	0.763092	-0.477974	-2.67604
-3.00478	-1.44029	-1.26984	2.83945	-0.596227	0.855051	5.77596	2.88291	-0.840207	-0.395702
-1.32984	-0.849741	0.929293	4.39506	0.585193	-1.35884	6.20169	2.22063	-3.59535	3.61612
-3.09525	3.15128	1.72047	-4.92654	-0.926418	-0.466874	2.41749	1.80386	-1.25098	-1.45014
-1.65243	3.15256	3.22162	-2.35814	-0.543273	-0.61301	3.06643	0.158001	1.52575	0.190842
0.458527	-1.1656	0.260745	-4.70653	-0.765904	0.0962811	-3.57986	-5.76124	-1.27924	-0.678852
-0.212099	-3.4417	0.957799	-1.40536	1.95049	-0.257617	-3.07342	-0.599951	-2.07043	-1.80863
-0.857776	-0.0321785	-0.513667	-2.33779	-1.88409	0.747029	-4.76319	0.994465	0.208109	0.000576961
3.69874	0.812603	-0.43355	2.8548	-1.30491	-0.204685	6.94405	0.0108417	-0.911492	-0.305286
0.0398698	-9.56695	-1.63427	7.27597	2.92609	2.05244	7.5116	0.168355	-0.774254	2.07339
-2.11512	-1.11916	0.84224	3.98604	-0.310231	0.985123	4.34153	0.866329	-1.50768	-1.39713
-0.336724	-0.467918	-0.738758	1.71889	-2.26294	-0.802073	4.30001	-0.896946	2.95471	0.772369
-4.09105	1.51622	0.945692	-4.11734	-5.23481	-0.83141	-1.83347	-0.388857	-1.14445	0.220026
-0.322965	-0.0779013	0.53308	2.29228	-1.2932	-1.0384	3.48812	-1.0064	-2.95073	-5.80388
-0.542576	-0.491676	-0.27149	0.640007	-0.680488	0.649305	-0.592236	-0.999429	-1.01857	-2.80281
-0.642706	2.03777	0.925367	-2.99888	-2.1018	0.253699	-1.57526	1.21139	-0.494157	-7.72067
2.10147	-0.351317	-1.61389	-1.32981	4.20199	1.07328	-2.33555	-1.0415	1.16428	-1.27737
-1.671	1.45703	0.431825	-2.73623	-4.77388	-1.78244	-4.04331	0.875563	-0.324459	-1.36804
1.20674	-3.66952	-1.01015	3.8635	1.98609	-0.666194	2.40877	0.728382	2.3655	0.100705
-0.628185	-1.74984	0.551498	8.78337	0.348617	1.01853	4.60193	1.07948	0.249237	-6.29773
0.183763	-4.91487	-1.43884	0.299672	4.06081	0.818478	0.0826571	0.186626	1.43668	0.660165
1.41902	3.49577	-0.522848	-1.16915	-0.67803	-2.26371	-0.884642	-0.775142	-0.374912	0.454272
0.257851	2.03252	2.48257	-3.55266	-3.1379	-1.9252	-1.62106	0.68269	-2.49563	2.1722
1.76103	-5.19847	1.04036	1.28533	-0.653968	-1.1464	3.44763	-0.489154	-0.311739	-1.5031
-1.16389	2.18248	-0.334874	-0.934574	1.30471	-1.76413	-1.94103	-1.89085	-0.511793	-2.2629
-0.00322612	0.410342	0.0923821	-0.183898	-0.211477	-0.19929	0.0410006	0.124948	-0.441872	-0.126774
-1.34769	1.20365	1.31872	4.50499	1.19055	0.182206	-3.9222	0.122241	-1.70833	-0.370838
-1.68789	6.01619	0.62902	-0.922202	-2.08781	0.0859198	-2.00373	-1.17042	-0.596831	-3.12372
-0.923016	3.21307	0.265697	-3.37986	-1.27405	-1.5705	-3.16925	0.862308	2.4544	3.93162
1.71274	4.76914	-1.53547	-4.5039	-0.361712	-2.13338	3.51571	-0.109351	0.24189	-0.652772
-4.33861	6.76611	0.900317	-7.35205	-0.657053	-1.01733	-0.0452356	-0.556916	-2.23222	-0.900603
-0.00322612	0.410342	0.0923821	-0.183898	-0.211477	-0.19929	0.0410006	0.124948	-0.441872	-0.126774
-1.49811	4.6596	0.465274	-0.149831	-0.581599	-0.208798	4.89825	-1.77152	0.31592	0.169925
1.97103	-1.32326	0.57234	-0.703055	0.139022	0.849477	0.387268	0.602602	-4.95858	-0.22169
0.422951	3.88368	-0.464174	-3.5041	-2.83996	-0.566885	-0.219703	1.04995	-1.61331	-2.27647
-1.3505	1.32248	1.36132	-6.60257	-3.29695	-0.427537	-1.72513	1.0036	1.07594	-4.2202
-3.48053	2.91123	2.30514	-5.97376	-0.217534	-1.60087	0.040099	-0.339577	-1.792	-5.05382
-0.074619	-0.551314	0.784868	-3.24564	-0.903823	-0.777548	-2.06631	-0.376456	-1.71823	2.49527
7.22315	-9.20662	-0.118378	4.93143	6.79534	2.52124	4.04382	-2.57357	1.07741	-1.77716
5.30855	-7.45234	-0.0396874	6.32537	1.56835	2.09893	1.18394	-0.713134	0.848579	9.20364
-3.87154	2.75984	-0.929853	-5.44737	-1.67107	-1.03145	-4.69668	2.13985	-1.50551	-3.86482
-0.636147	-3.48883	0.107468	3.55847	-0.0970805	-0.910902	8.81702	0.648938	-0.0796907	3.74017
-0.00322612	0.410342	0.0923821	-0.183898	-0.211477	-0.19929	0.0410006	0.124948	-0.441872	-0.126774
-0.412834	-1.12174	0.421722	2.57883	-2.114	-0.504066	1.55333	0.316216	-2.30479	4.84267
-0.333275	-2.12436	-0.0528048	0.805615	-3.42018	-0.727142	7.22904	-3.47703	-1.13906	3.97056
2.08977	-3.87982	-0.643706	-1.71528	1.26966	-1.39945	1.48516	-0.0481897	0.619069	2.23187
3.02981	-3.48683	0.662479	1.4575	1.67386	-1.0252	1.04702	-0.448832	-0.984299	-3.69809
-1.68238	-0.289346	0.293691	2.63753	-0.687051	0.0122807	3.17119	1.64595	0.55271	-1.51055
0.95554	0.966984	0.802417	1.63422	-1.30832	0.448298	3.09585	-0.21864	-1.31276	-2.96138
0.527639	-4.1344	1.33452	1.44366	-0.0126117	-0.427779	7.66984	0.289246	1.31799	3.29375
1.83722	-3.44457	1.36698	5.37702	2.40038	-0.386416	-2.10329	-1.76224	-2.40347	0.301706
-4.24865	6.38052	-0.600285	-9.50922	-1.73851	-0.96362	-7.80513	3.8063	0.984589	-3.28535
1.76299	0.955586	1.03907	3.61719	1.84035	0.919683	-5.46224	1.3491	-3.13856	4.43112
0.271655	-5.10686	-2.18959	2.95949	2.46851	-0.464257	2.4206	-1.75186	5.92729	4.25994
-1.27724	-1.49938	0.652007	-2.27924	-1.29811	-0.695269	-5.03364	1.05599	1.06923	-0.19322
-0.640205	4.20584	0.520619	-5.87237	-0.282817	-0.77404	4.34907	-1.07899	-0.952628	3.92891
-0.678192	-1.80696	0.996802	3.88584	0.329237	0.511034	0.241995	0.559513	-0.684869	5.47617
0.132661	0.651765	-2.22206	-4.14792	0.927171	-2.08962	-1.07755	-0.707664	-1.07407	0.625248
1.0539	0.861421	-1.54955	6.48571	-2.02819	3.40791	8.54394	0.260733	1.09485	-1.22017
0.0227095	0.630722	1.85035	-1.279	-2.50748	-1.82089	-6.26194	1.24105	-0.0613732	-0.370528
-1.91282	3.73285	-0.26004	-5.51976	-0.000996033	-0.719124	-4.12352	0.764183	-1.82352	-2.85789
-1.85501	-0.848587	0.673324	0.267773	1.79148	-1.26908	0.0605183	0.522134	1.45839	-0.994993
1.72247	-3.1603	-2.43328	2.88773	0.245515	0.378594	7.36185	0.463635	0.577661	-0.657331
0.763033	3.35171	0.140406	-0.925165	4.01117	0.148136	6.24057	-1.31886	-1.02648	-4.84854
1.61609	-2.69015	-0.818298	1.51815	-0.0409735	0.924501	2.1575	-0.465729	4.07786	2.37479
-1.46153	2.52264	0.267175	2.21928	2.94037	0.767882	7.96499	0.0472212	-1.80682	1.24218
0.980479	1.46652	-0.272628	0.713693	-0.148952	1.59454	-3.28982	-2.62724	-1.05014	-5.443
-3.90317	4.01035	1.31104	-5.85104	-5.50641	-0.379511	-6.8951	0.625157	-2.85098	-1.61583
4.00816	-3.2401	-2.23818	2.98001	2.48026	0.688084	-0.175654	-1.92069	-0.105739	4.41179
-0.00322612	0.410342	0.0923821	-0.183898	-0.211477	-0.19929	0.0410006	0.124948	-0.441872	-0.126774
1.50398	-3.25218	0.368742	3.66098	-0.159661	-0.624613	-3.24221	-1.9487	-0.146373	2.51812
0.0832721	-3.2787	0.135435	-1.12166	-1.41306	-0.48739	2.4344	1.08256	-0.129068	2.10459
-3.76798	2.67054	0.166916	-3.06567	-1.15367	-0.389363	-4.35655	1.86436	-1.45414	-2.30125
0.129771	-1.19848	-0.203434	-1.50679	-1.19495	-1.00726	-0.78937	0.613568	1.26417	-1.42718
0.954407	-0.599536	-0.517871	1.33611	0.715037	0.298074	-1.22029	-0.361562	-1.17304	3.49698
-1.80247	1.6141	0.948482	-1.41565	0.437657	-0.0663954	3.31881	2.22166	-0.960177	-1.19387
0.694989	2.94568	-0.15897	-5.51952	-1.37759	-3.01155	-5.31705	-1.32736	-1.42042	-4.6351
1.35367	-0.916914	1.18237	1.39995	0.979701	0.294779	4.52263	1.08261	-2.83643	0.463319
2.33718	-3.83269	-0.569211	3.62806	3.6606	1.3157	0.0228481	-1.85113	3.2188	2.19363
-0.0018899	1.46892	2.03665	0.994901	-2.91773	-1.29856	-0.637007	0.774554	-1.57662	-0.0682249
0.158032	-6.07204	-0.306189	-2.66862	3.17659	-0.527586	-2.66391	-1.41502	3.69878	2.38826
0.249601	-4.06804	-1.27296	0.13139	-1.1329	-0.188412	2.60023	-1.71546	1.7609	3.15297
-0.280139	-0.855918	-0.146951	-6.45276	-0.00972237	-0.236868	-5.13385	-0.971082	-2.49448	-2.08588
-2.59781	-0.93155	0.682851	-5.77621	-2.18253	-3.01874	-5.16083	1.56598	-1.42576	-1.88144
1.02163	1.63447	-0.80408	2.99018	-1.43758	0.00528065	2.38225	0.107003	-0.543558	2.0284
2.64174	-0.290904	-0.198432	3.47564	1.81394	-0.0523842	4.56069	-0.634003	0.954915	-1.91186
1.30869	0.764878	0.676192	-2.63748	0.375251	-0.392366	-3.22971	0.200226	-3.17386	1.16965
-2.13475	4.90221	1.24352	-5.06551	-2.60347	-1.25091	-3.13723	0.0538289	-2.41775	2.18567
3.05457	-1.30658	0.225042	-1.52723	4.64098	-0.281104	1.65844	-2.9323	0.050879	1.84856
4.98147	-10.8454	-0.302808	8.31357	3.35255	-0.952899	3.97901	-2.14653	-0.89868	2.0247
3.72976	-2.28844	-0.0691406	5.03839	3.69581	-0.266121	-0.0104247	0.13437	-3.01979	3.14466
-0.144977	-0.552938	0.787317	-2.40805	-1.2902	-1.19871	3.03954	-0.121121	-1.85756	1.47725
-0.378772	1.66038	-0.132785	3.49136	-0.3629	-1.28133	-2.51797	-3.21939	0.149928	5.12266
-1.65696	2.76268	0.615103	-5.10942	-0.915456	-0.903528	-8.99872	-0.762224	-1.17808	1.31331
-4.3306	-0.450585	0.628265	4.01966	-0.764521	1.43874	-5.07679	2.47245	1.08379	-4.77176
0.253034	2.74254	0.284453	-1.94784	-1.32484	0.0501198	4.63557	-0.529905	-0.0954878	0.0980974
-3.64948	-2.86507	1.37817	1.21533	-1.95136	-0.523851	2.36893	1.71475	-2.80471	0.716902
1.63416	2.35576	1.46003	-4.26287	1.64493	-1.71573	0.949885	-1.03481	-0.709359	1.93802
2.34737	-1.67078	-1.66841	2.60353	0.0441007	-0.748915	4.88233	-1.05752	0.945344	-1.01667
2.74126	-5.19922	-1.9838	1.00058	2.58978	0.500297	0.4339	-1.54855	2.07724	-0.0946929
-1.71959	-6.22323	1.12049	2.01213	0.802324	-0.734475	-0.524733	0.87475	-1.50466	-0.796141
-2.6721	-6.56049	0.871126	-2.77009	-1.35584	-0.38764	-0.452705	0.668228	-0.712698	-0.944573
-2.16327	0.976757	0.355575	-2.27552	1.0733	-0.533232	1.28083	-0.181292	-1.34681	-0.789707
2.22194	-3.44623	0.275717	6.49307	0.778573	-0.824754	-2.36108	-1.85018	-2.88442	-0.00893345
1.27443	-2.80319	1.45501	2.87103	1.24968	-1.48593	2.2126	1.86604	-1.79227	0.216767
-0.365025	1.28349	-0.623828	-3.7654	1.15803	-0.791993	0.530411	0.648407	-2.14148	4.6047
-4.57996	8.59284	5.58209	-7.53492	-4.69358	-2.32264	-10.6057	-0.22047	-3.78752	-6.28437
-0.00322612	0.410342	0.0923821	-0.183898	-0.211477	-0.19929	0.0410006	0.124948	-0.441872	-0.126774
2.05827	-0.122457	-0.761002	1.60697	-1.51402	-1.25022	-6.58214	0.152894	-0.570924	-3.63551
-3.18038	1.52163	0.877921	-9.23905	-1.56591	-0.142363	-2.05661	0.96099	-0.884657	-2.54255
-0.209223	5.58773	0.501297	1.86974	0.948667	1.44697	4.63385	2.77742	-1.8348	-3.38975
0.0374022	0.113482	0.0778588	-2.1049	0.958147	-0.393127	2.13482	0.353878	-0.710229	3.13584
-5.3005	5.39799	1.72321	-3.09491	-1.17381	0.852241	3.02428	-1.85907	-2.16721	3.47069
-5.76763	6.10001	0.443759	-4.26226	0.194345	-0.327453	-6.87634	1.3686	-2.25822	-2.86733
0.684823	-3.75684	-0.315248	0.774701	4.18333	-0.173364	-3.5694	-2.88938	-0.159604	2.27922
-0.0043213	-1.95506	-0.651386	-1.46465	-0.342113	-1.99817	0.539012	-1.6985	0.438909	0.53357
0.217137	-0.0028938	1.67613	-1.53189	-1.79278	-1.27436	1.27577	-1.34846	-2.72084	-1.10243
-0.903037	-1.37047	0.113505	-1.57988	-1.40493	-1.16488	-3.27532	0.571183	1.72474	6.46134
3.73231	-1.49202	-0.0340761	2.74916	-0.646434	0.735644	5.04752	-1.17889	-1.5665	0.912588
-0.00322612	0.410342	0.0923821	-0.183898	-0.211477	-0.19929	0.0410006	0.124948	-0.441872	-0.126774
1.17965	-0.82302	0.370657	0.00332203	0.955765	-1.30747	2.90368	-0.277186	-0.944558	-2.77541
2.35161	-2.81955	0.0578229	5.41898	2.53328	-0.374136	2.5959	0.244509	0.164342	2.4783
-1.45964	-5.32142	1.28968	5.71893	-1.98225	-0.724048	3.22069	-2.21082	-0.636252	-1.16018
-0.00322612	0.410342	0.0923821	-0.183898	-0.211477	-0.19929	0.0410006	0.124948	-0.441872	-0.126774
1.25549	-2.54138	-0.617216	0.209079	3.00982	0.257879	-2.49389	0.125438	-0.716031	-1.40744
0.492188	1.70039	0.89965	0.26186	-1.92237	-1.7814	5.50054	0.240484	-1.04387	3.83447
-0.00322612	0.410342	0.0923821	-0.183898	-0.211477	-0.19929	0.0410006	0.124948	-0.441872	-0.126774
2.42178	-1.06654	0.388907	-1.17199	-1.94838	-0.687184	-0.409223	-2.41334	-0.422974	-5.34169
-0.00322612	0.410342	0.0923821	-0.183898	-0.211477	-0.19929	0.0410006	0.124948	-0.441872	-0.126774
0.573759	0.104917	0.719314	2.97875	-1.23856	0.627953	2.41105	0.339138	-0.664571	-2.92987
-4.66126	5.46268	0.775655	-4.86135	-3.5412	-1.1813	-4.14362	1.31209	-0.618396	-0.303062
6.84964	-6.67227	0.0113269	0.408138	1.79434	0.924002	3.63284	-1.02365	-1.05106	5.66436
-2.84894	0.324193	-1.10776	-4.46712	0.819243	-1.03656	-0.454412	1.28269	2.02805	3.95475
-0.613368	4.58457	0.997913	0.120905	2.57599	-0.90846	-3.66095	0.301937	-0.583916	1.26719
3.35117	-2.62541	-0.797921	9.36131	1.08698	1.62303	2.71366	1.54699	0.309635	-5.71885
-1.6813	0.928436	-0.0560279	-4.08264	-0.41861	0.568338	3.0765	2.65683	-0.419023	0.369673
-2.45474	6.27608	0.509014	-0.959476	-0.0440549	2.12432	1.42137	-0.54398	-3.84816	-4.74923
-3.79509	4.08689	1.48539	0.321012	-1.63628	1.29896	1.6815	0.206841	-0.976213	-3.8407
-1.35146	0.800567	1.46364	-1.47489	-1.79565	-1.77168	-5.5306	-0.402699	-3.12398	-0.171986
1.66128	-0.247658	-0.461547	3.53565	-0.702866	0.622656	-2.72885	-1.1459	-2.31985	-0.491273
0.888811	2.12411	-0.462013	-1.99182	2.18137	-0.460897	-2.99167	-0.197088	-0.194467	-5.10999
0.625965	-0.913667	-0.607426	0.944097	1.01845	-0.929816	3.60454	-0.832972	1.23416	0.327497
0.186801	-0.524561	-1.40466	2.70887	4.58343	0.636678	0.069775	-0.434592	0.467747	7.14716
-4.13377	-0.119876	0.636801	2.66416	0.694571	-0.163681	-5.55464	1.23397	-0.814221	-2.25608
-0.00322612	0.410342	0.0923821	-0.183898	-0.211477	-0.19929	0.0410006	0.124948	-0.441872	-0.126774
-3.0825	-1.19678	1.03601	2.44232	-2.28138	-1.60322	-3.83378	-0.599264	-0.387532	0.106203
2.00249	0.470795	-0.387986	1.9834	-1.26932	-1.59697	2.23247	-1.22972	-2.84644	-1.16167
-0.912977	2.52982	0.440741	-5.4531	-3.50337	-1.19139	4.08079	0.662292	-4.28286	1.05421
1.82426	2.86315	0.619962	-3.46396	-1.0884	-1.20295	-1.22364	0.610684	-2.14237	3.31619
3.62029	-8.85811	1.55736	4.85067	0.412789	-0.511117	5.68338	0.0442875	0.646712	0.121011
2.54392	1.05641	-0.812386	-4.11127	1.79872	-2.89428	-3.55165	-2.46442	0.383447	0.635215
-1.54524	2.51131	-1.98489	-9.00012	-1.25766	-1.18668	0.187358	-0.363311	-0.424192	-1.34255
-1.56421	1.36355	0.30821	-2.19767	-0.444463	-1.33653	-1.36922	-0.280461	-1.11771	0.856828
1.93053	-5.7308	0.51414	4.62872	6.41387	-0.570014	8.51907	-2.2617	0.432759	-0.741026
-2.79765	2.68275	1.34732	-4.2243	-0.651127	-0.399265	-1.64053	0.0510014	-2.61581	-2.88004
-1.16628	-1.76404	-0.460471	-3.17766	0.934244	-0.431389	-3.20985	1.23308	-0.812242	-0.887039
1.60831	-3.39291	-0.394443	2.45614	-2.02608	1.69004	0.352082	-0.204206	0.749755	3.6406
4.20286	-5.1729	0.48248	5.04303	0.576523	-0.48126	2.53317	-3.83557	-2.45942	1.49906
0.550405	-5.52931	0.314021	3.9444	0.953523	0.187822	1.0423	0.282852	-0.395391	-1.4664
1.8686	-2.74655	-0.903038	4.12863	4.48723	0.242045	7.48328	-1.90091	0.598592	1.49965
1.64533	-0.538405	-1.87542	3.72592	3.2276	-1.64441	3.46605	-0.680958	0.954426	4.56292
-0.00322612	0.410342	0.0923821	-0.183898	-0.211477	-0.19929	0.0410006	0.124948	-0.441872	-0.126774
1.45333	4.91992	0.778417	-1.30643	2.98578	-1.62133	3.72172	0.182355	-3.2589	2.14376
-0.945232	3.52251	0.635356	-3.15521	-3.36084	-1.03662	2.17801	1.03727	-3.10092	-2.98728
0.626164	2.62326	0.0411552	-7.29338	0.567034	-1.01173	-4.78171	-0.816118	-2.55493	5.04517
-1.7805	-0.771114	-0.142727	-0.515706	-1.0391	-1.2108	-0.728565	-0.359574	3.24565	-3.525
-1.68963	-4.54507	-1.22133	0.309917	-1.49694	-1.11423	0.060742	1.27836	3.07808	1.32241
2.04158	-0.162473	0.722931	0.669035	0.342203	0.662975	6.62402	-1.26697	-3.75722	3.84376
-2.37516	3.50083	0.778937	-7.729	0.928548	-1.91871	-2.38037	-2.70024	-3.69641	-1.11921
-1.18501	-0.338121	0.251455	-4.2775	-3.39148	-1.1084	-0.973281	-1.04855	-1.15217	1.29626
0.405099	0.850297	0.56698	-3.22747	-1.2504	-0.749403	2.59435	-2.22472	0.450087	-4.22772
-4.12758	-0.051029	-0.0527104	-0.75729	1.0185	1.06614	3.13871	-1.49727	1.09774	-3.75354
0.679936	2.0267	0.64323	-4.58808	-0.468476	-2.22203	-4.0884	-0.964954	-1.00519	5.17271
2.1904	-6.40653	0.638147	4.89317	-1.09488	0.607261	-1.05257	-2.76973	-0.599613	-0.919232
-0.66757	-4.26217	3.04354	-2.39444	-0.970148	-0.966181	1.08285	-2.26161	-0.556969	-3.43005
-3.107	3.62196	0.223551	0.991912	-4.35753	-2.67022	1.24844	2.45929	-1.32913	-0.598975
0.507334	0.181104	-0.0838678	1.30948	4.02505	-0.872765	2.51772	-0.0147624	0.8967	1.05793
-0.00699187	-0.843013	0.193109	-0.057429	-1.14474	-0.407404	-0.838078	0.10096	0.427086	2.7916
-0.726749	3.36226	1.08268	-3.21793	-0.989127	-1.75628	-4.41893	0.530461	0.777116	0.868349
-4.91484	2.16979	0.408552	-0.360331	-0.0157928	-0.180747	2.86674	0.757521	-1.87753	-0.98053
-1.03891	3.28268	0.0137588	-2.46379	-1.37001	0.400259	-2.158	-0.148412	-0.416253	-2.09997
-2.45378	1.9203	1.96957	-3.95908	-2.01989	0.273351	3.8562	0.322071	-2.03054	3.36275
-1.03121	3.30569	0.313845	-4.23573	0.681814	-2.21066	-4.25899	0.793612	-2.78393	1.86779
-0.747563	-0.369703	0.432514	-2.47599	-0.450061	-0.496175	-0.269315	-2.09694	-2.89662	-2.06874
-2.26634	0.215798	0.313545	-2.26145	-0.456011	-0.391005	-0.948729	2.86296	-0.654042	-0.125863
-0.00322612	0.410342	0.0923821	-0.183898	-0.211477	-0.19929	0.0410006	0.124948	-0.441872	-0.126774
-0.865196	-0.880735	0.0878464	-1.83326	-0.342801	-1.31522	-1.20062	0.825303	1.16214	-2.32498
2.24849	-0.479084	-0.176887	-2.56977	4.02243	-0.495425	1.01014	0.0799563	0.621249	0.247607
-2.89736	-4.38211	0.786617	4.81778	-2.39439	0.368435	2.59961	1.86491	-0.166581	-1.25305
2.59664	-3.24416	-0.188264	1.06426	0.0215349	-0.139261	-4.03037	-1.79773	0.344836	3.44122
-0.458766	-11.0088	-1.36977	0.271861	-1.64985	-2.70894	-0.201249	-0.00631493	1.00369	3.78731
-1.81055	-2.45537	0.149469	-0.370155	-2.44739	-1.06494	-5.80287	-1.11206	0.788458	4.58208
-1.65859	-2.44708	1.3616	0.232991	-0.222243	-1.38553	-5.13549	-1.04684	-1.06664	-2.37455
-0.320712	-0.924356	0.156642	3.25971	0.293612	3.20443	9.96445	-0.104248	0.546204	-0.554167
1.22882	1.10966	1.35057	-0.154316	-1.78404	-2.06061	7.51226	-1.31546	-2.48311	-0.747352
-0.555536	0.0193561	0.371496	-1.61065	0.595102	0.0713976	-0.700958	1.31195	-2.32835	-0.0780762
-4.0397	-0.647431	1.37192	1.28253	0.569842	-0.438104	2.69829	2.05775	-2.41081	-2.50717
-2.10465	4.34447	1.13	1.72708	0.537519	1.43914	3.45426	0.0299979	-1.4619	-3.32257
-0.00322612	0.410342	0.0923821	-0.183898	-0.211477	-0.19929	0.0410006	0.124948	-0.441872	-0.126774
1.3913	-10.265	0.56924	0.234199	0.700523	-1.36637	0.07063	1.06203	-2.80458	1.16956
0.0547803	-1.79393	-1.14841	2.16937	0.717471	0.331125	5.84073	-1.62215	0.229832	-2.17208
0.05086	0.495261	0.670999	0.201664	-0.836155	-1.35225	0.456806	0.282282	-1.0224	2.10896
1.05389	2.11332	1.13876	-0.555982	-2.05475	-0.801446	-0.569712	0.884209	-0.395384	-3.20734
-0.331522	2.01364	0.102234	3.94535	-1.5701	0.786952	3.60852	0.649498	-0.430496	-1.30958
0.0198644	3.11718	-0.0828206	-0.0196504	-0.815985	-0.0598588	-8.8811	0.747164	-1.46851	7.2423
3.39003	-0.856124	-0.323186	3.33384	2.72842	1.14562	3.44321	-2.6233	0.855197	-0.829715
1.25208	0.675087	0.850407	2.10904	-3.2365	-0.329757	-0.592783	1.3497	-2.80147	-6.86826
-1.44527	-0.823201	-1.24931	3.41567	-1.34699	0.138116	2.53623	-1.02214	-0.106694	-3.58781
6.42513	-7.0841	0.400019	9.25811	4.74872	0.955298	3.25994	-3.38927	-0.0968956	3.32983
2.44531	-1.84921	0.385083	2.44685	0.878589	0.637883	7.96966	0.486802	-0.819199	3.88636
-0.623542	0.248838	-0.000496491	-2.67088	-0.826136	-0.530643	-3.57958	1.52729	0.161018	-2.87289
-1.0034	0.964159	2.14594	-1.35096	-3.17395	0.504444	4.93117	0.0627625	-0.632937	-4.22301
1.2346	0.450255	-1.29847	2.48547	-1.03202	-0.315855	2.40768	-0.792817	1.60743	3.15202
0.398816	-2.72632	1.70418	0.38658	-0.294581	0.577594	-0.641327	-1.39114	-0.972455	0.786512
-2.63541	0.231559	1.21581	-0.0454521	-0.462306	-1.08528	-2.60521	0.264717	0.982647	3.64571
0.292586	-3.74253	-1.01016	0.116106	-0.791503	-0.411053	5.26031	-0.608065	-0.824011	2.0835
-2.79016	3.30428	1.67251	-4.92844	-4.2774	-0.890465	-4.34338	0.698069	-4.07703	-3.5216
-0.103705	-3.40754	0.466987	4.06436	-0.484213	0.717923	3.86651	-0.278858	-0.445414	2.70154
0.762026	0.0307298	-1.62458	-4.15342	-0.191506	-0.0293211	0.197081	-0.800453	1.26908	-0.147786
1.22127	-1.12609	-0.396198	-0.70396	0.360175	-0.246956	2.54919	-0.194098	-0.154638	-1.08551
1.94325	-1.88761	-0.0635833	1.8978	5.28506	1.15494	1.75672	-0.990596	1.16432	1.04849
1.77887	-1.293	0.266538	0.532419	-0.256236	0.308157	0.727893	-0.580922	-0.410173	-1.80877
2.86172	-3.75886	1.09135	3.64126	0.0115564	-0.450659	-0.0440749	-0.982352	-2.06064	1.66588
-0.00322612	0.410342	0.0923821	-0.183898	-0.211477	-0.19929	0.0410006	0.124948	-0.441872	-0.126774
-0.00322612	0.410342	0.0923821	-0.183898	-0.211477	-0.19929	0.0410006	0.124948	-0.441872	-0.126774
-1.89992	2.54957	1.01148	-1.72806	-0.199721	-0.186395	2.55637	-0.283593	-1.69496	-2.01114
-2.42611	0.865955	-1.57611	-3.87606	-0.211652	-2.60321	-2.55891	-0.212933	-1.87657	0.0955144
-0.819783	-2.45725	0.538371	0.71769	-2.21226	-0.010268	-0.747386	-6.00064	0.313016	1.24401
0.802032	-3.70205	-0.0207037	2.35119	0.952035	2.20259	2.56876	-2.55341	0.277823	2.033
-4.63503	0.0732162	0.539401	-0.684788	-2.36574	0.679698	0.438807	1.77426	-1.78943	-0.989163
0.275418	8.41234	0.174941	0.142653	0.884698	-0.0648686	-4.3443	-2.00457	-0.477627	-5.10145
-1.38925	0.0774524	-0.204449	-2.79181	1.07045	-2.27633	-3.64487	-1.55842	-0.205804	1.38891
0.506605	-0.112439	1.22908	0.863045	2.61107	0.866705	4.21963	-0.768375	-1.31962	-3.9549
-2.0017	3.65608	-0.632277	-4.63947	-0.652738	-2.35822	-4.11024	3.43393	1.51485	-2.34804
-1.03586	-3.13424	-0.086061	5.64613	5.85595	2.85546	4.76667	-2.0547	-0.628058	3.81131
-0.168791	3.01891	-1.00845	0.347957	1.72302	0.169505	8.36745	1.0776	4.43772	4.85514
-0.00322612	0.410342	0.0923821	-0.183898	-0.211477	-0.19929	0.0410006	0.124948	-0.441872	-0.126774
1.82701	-3.19009	-0.131405	3.67439	1.33766	0.526493	5.32332	0.732455	-2.34738	-1.95088
0.129353	-1.32721	0.806246	2.33249	3.02671	1.1329	2.50867	-0.534933	-1.2546	6.06443
-1.86768	4.62456	1.26608	-0.743013	-4.11643	-0.517295	-0.79973	0.821965	-2.5051	-2.83159
-0.00322612	0.410342	0.0923821	-0.183898	-0.211477	-0.19929	0.0410006	0.124948	-0.441872	-0.126774
-1.02078	2.03076	1.00081	-5.67543	0.759829	-0.364718	0.515455	0.744669	-2.37318	-0.435973
-0.21026	3.84124	-0.749823	3.61148	-1.05307	0.0547004	-0.0576853	-0.63758	0.381625	-4.12609
-2.37815	6.96301	3.26107	-0.974871	0.849991	-0.179803	5.5692	-2.62867	-1.05336	-1.60325
-0.00322612	0.410342	0.0923821	-0.183898	-0.211477	-0.19929	0.0410006	0.124948	-0.441872	-0.126774
-0.72318	1.21084	1.77134	-4.83431	1.07022	-0.637591	2.04616	0.72116	-4.70959	-3.12435
-0.605162	-7.83042	0.733141	5.18662	-0.225365	-1.59945	-0.43272	-0.840238	-2.29911	-1.02226
-1.88669	-0.471785	0.613133	1.18838	1.11876	-0.802793	4.25414	2.45111	-0.346513	1.10196
-1.02013	3.46214	0.631651	-5.15503	2.27487	-1.60194	-8.41385	0.444898	0.86123	-0.563883
-1.61797	-5.87399	-0.553377	2.53937	0.452351	-1.00541	1.51894	-0.998948	1.66491	0.535713
-0.00322612	0.410342	0.0923821	-0.183898	-0.211477	-0.19929	0.0410006	0.124948	-0.441872	-0.126774
0.231514	-11.4607	1.44611	3.27634	-1.00088	-0.0367006	5.08841	-1.50687	2.03141	3.88767
-1.60484	2.87039	1.1495	-3.24293	0.445982	0.458241	4.8175	-1.18719	-2.20039	-2.62103
-2.78446	3.18522	0.45999	-1.40754	-3.12356	0.132728	0.758254	0.418782	-1.62437	4.40357
5.30556	-2.42371	-0.00524172	-1.02565	4.0936	-0.754841	0.22504	1.69099	0.667939	0.924704
0.357136	0.266256	2.03812	1.88062	-1.73611	-1.05462	0.346629	-0.568069	1.1651	-3.77232
0.0641067	3.22358	0.682803	-4.10206	-0.882118	1.11117	-1.06804	-0.274624	-2.72201	-5.47755
0.467773	-5.22782	1.6387	5.70989	2.71	-0.327867	1.27931	-1.59857	-2.41339	0.904329
1.44487	0.462637	0.848596	2.74206	0.0372179	0.148377	1.09487	-3.44629	-0.787095	-1.95778
-0.20317	2.16563	1.71908	-2.91589	-0.527575	-0.965613	-0.331509	1.91812	-2.11229	-0.920645
0.732047	4.81862	1.58554	0.611418	-1.21679	0.394842	3.73314	0.0707299	-1.45264	2.34774
-5.96863	7.86848	1.31275	0.210831	-0.932723	0.370684	-0.655086	3.03339	-1.6855	-1.56167
-0.122405	0.203275	0.00780257	-0.519329	-1.86568	-1.89162	-1.20112	-1.86148	-3.44654	-0.610973
-2.1071	0.558684	1.33244	0.00277957	-2.39025	-1.53898	-3.9007	2.09523	-4.19184	0.259839
-1.73014	3.73499	-1.85981	-8.46698	-1.45005	-1.40358	-2.85288	-0.135053	-0.540208	1.20453
1.09023	4.94534	-1.18778	4.55684	0.857691	0.519621	3.59031	-0.760678	1.16276	-1.64429
-1.93486	9.79456	-0.275882	-1.0086	-2.46207	1.24337	6.01791	2.20472	-0.829377	-3.96997
0.844098	6.02051	-0.454878	-3.64198	2.35246	-0.528138	3.06543	0.0723491	-1.46792	1.20998
1.12541	-5.28723	0.243868	-1.0337	-0.0719189	-1.76061	-3.21408	-0.234973	-1.65845	1.87953
1.37159	-0.696171	0.165727	-2.7553	2.55087	-0.141996	-0.393142	-1.56833	-1.06502	-4.84225
2.23959	-3.88684	0.305939	1.74199	-0.740207	-1.18295	3.02307	-0.328639	-0.688181	5.93871
-1.59434	-0.0872979	2.07956	-0.8589	-2.56826	-0.074409	-0.218543	-2.28434	-2.00092	-2.66013
0.333086	1.0369	0.0360037	-8.05024	1.87415	0.430327	-2.16039	0.439289	-0.857782	1.39474
-0.109683	2.69924	0.341325	-2.89633	-1.73944	-1.28584	-4.45409	-0.264796	-1.39983	2.35547
2.23111	-5.58538	0.428459	0.766731	2.22209	-0.7448	4.53181	-0.547983	0.74744	5.16954
-0.00322612	0.410342	0.0923821	-0.183898	-0.211477	-0.19929	0.0410006	0.124948	-0.441872	-0.126774
2.02648	2.32834	0.330527	-0.815819	-0.291317	0.370089	-1.26422	-1.75319	-0.235184	1.52775
1.0795	2.20449	1.51091	0.988431	0.207255	0.850793	2.34955	0.649066	0.9714	-1.10418
2.4479	0.147484	-0.85503	-0.783632	0.951635	-1.29373	2.51487	1.93672	-1.58379	2.27931
-1.25395	-3.3373	0.516749	3.02951	1.91053	-0.0353852	0.0298737	-3.61459	0.797962	-0.346581
1.96527	-0.66685	0.227232	-0.308022	0.317938	-0.612412	1.21351	-1.61958	-1.47728	4.46009
0.703613	0.508271	-0.403867	-4.80672	-1.17856	2.7553	-2.87038	1.04893	-0.858899	-3.25488
-0.998555	-0.485617	1.13673	2.60361	-2.17027	-0.879591	0.897068	0.167541	-3.57019	-3.03197
-3.7968	5.7573	1.60851	-6.75888	-4.42775	-1.36845	-9.72592	0.780841	-2.36618	0.0574974
-4.4345	1.72641	1.21106	-8.13192	-1.66666	-1.60105	-0.153011	-1.00111	-3.53288	2.04116
0.264613	-0.390914	2.15956	-3.48697	-0.88579	-2.39012	-2.10379	1.06588	-1.91791	2.059
3.09762	1.00735	-2.20871	3.24136	-1.28592	0.319352	-2.19104	0.264501	1.22453	-0.603497
-0.00322612	0.410342	0.0923821	-0.183898	-0.211477	-0.19929	0.0410006	0.124948	-0.441872	-0.126774
1.02132	-1.61934	0.53954	-2.30595	-1.76098	-0.642866	1.20574	-0.591886	-2.34242	-0.512308
-0.00322612	0.410342	0.0923821	-0.183898	-0.211477	-0.19929	0.0410006	0.124948	-0.441872	-0.126774
-3.35605	5.96456	0.339397	-5.17898	-0.467784	-1.58948	0.16835	0.466113	-2.50208	-1.6178
-3.21964	3.68071	2.0269	-0.820986	-1.07875	0.0806488	-3.49866	1.28038	-1.36787	0.617205
0.914105	-0.472019	1.08124	-2.60396	2.97311	-0.983262	-1.80967	-1.53861	-0.0902834	1.01074
-2.81271	1.58423	-0.0769137	-2.75645	-1.28548	0.498592	-8.84089	2.90839	-0.698612	-2.75183
-0.658723	-4.34995	1.04463	7.73673	-0.941496	0.337347	5.6439	1.22341	-2.28861	-6.574
-1.1166	0.503656	-0.154847	-3.9054	0.0097096	-1.59016	-2.53036	-0.441693	0.0125466	2.49551
0.909358	0.327344	1.78284	-2.63729	0.435929	0.394494	-5.60316	-0.671438	-2.04589	0.207569
0.440995	-1.13809	0.178655	1.27611	2.36208	3.00811	4.23218	0.256227	-0.00123945	7.88
-4.00351	1.59723	-1.0866	-3.04143	-3.87171	0.556564	0.831223	1.75339	-0.44573	-1.98961
-0.719861	5.11507	0.856738	3.66094	0.327452	0.092433	0.825212	0.375454	-2.60154	3.77821
-0.00322612	0.410342	0.0923821	-0.183898	-0.211477	-0.19929	0.0410006	0.124948	-0.441872	-0.126774
-2.51928	2.47792	0.542386	4.66138	3.35746	1.12836	0.330314	1.85878	2.01286	0.911721
1.12753	0.514004	-0.540128	-2.71818	-1.04908	-0.202539	-7.73296	-1.58784	-1.87484	-4.71287
-0.00322612	0.410342	0.0923821	-0.183898	-0.211477	-0.19929	0.0410006	0.124948	-0.441872	-0.126774
3.25607	2.29233	0.442546	-0.730343	-0.172258	-0.663213	-0.164538	-3.2706	-0.928559	0.625654
3.43711	0.614257	-0.1487	-1.75574	1.49254	-0.589667	0.374187	-0.557718	0.176211	4.52098
-4.2394	2.05483	0.951503	0.566025	-2.30977	-0.469125	-0.967053	0.727528	-3.93348	-2.3291
-2.62326	-6.18917	0.560069	0.174374	-1.88446	-2.62322	-1.63772	0.368625	-1.75813	-1.56277
-3.66195	-0.559953	-0.298773	4.67727	-3.0997	-0.637643	0.656938	1.82063	0.188887	1.22698
0.959349	0.103074	-1.17809	8.82194	-0.0799786	0.605841	0.527852	-0.827805	2.16373	-5.2473
0.107181	-1.96456	-0.833178	0.851426	4.60909	0.568159	2.41755	0.10053	0.516088	1.32802
-3.31872	5.41735	1.2255	-4.67484	-3.37414	-1.68079	-0.755018	2.19439	-2.48687	-3.02212
-0.00322612	0.410342	0.0923821	-0.183898	-0.211477	-0.19929	0.0410006	0.124948	-0.441872	-0.126774
-2.90702	-0.177818	-0.072378	-2.75823	0.786214	-0.29267	-8.49714	-0.982969	2.28491	1.91708
2.36477	-6.16769	0.0392453	0.984354	2.42938	-2.02447	-2.97647	-0.973433	3.39533	-1.48228
-0.862977	-5.98496	-0.00331408	8.625	0.618461	0.151101	3.46335	-0.301405	0.10058	-5.75334
0.276576	-0.886171	-0.709059	7.99578	-0.550492	2.6603	2.83732	-0.0406478	4.6264	3.3149
1.80711	-4.39236	-1.09844	6.35909	3.55412	-0.940189	3.98754	0.427391	-2.47798	-2.67189
-5.38173	3.24095	1.02955	-3.3325	-5.15792	-2.12001	-2.59703	0.577723	-2.16885	-2.87218
0.893405	-2.61533	0.300087	1.91838	0.756813	-0.575658	6.74338	-0.0907144	-2.29637	2.64175
0.826973	-1.76764	-1.36816	2.86734	2.71608	-0.590123	-1.86034	-0.0993861	0.953361	2.22497
3.3067	-4.02954	-0.480157	-1.50534	-0.704666	0.349081	1.321	-1.65053	0.184009	0.20446
-0.00322612	0.410342	0.0923821	-0.183898	-0.211477	-0.19929	0.0410006	0.124948	-0.441872	-0.126774
-5.03503	0.581053	1.7519	-4.89481	-3.55073	-1.76431	-0.613815	1.19049	-1.43249	-2.27669
2.58961	-1.92155	-0.765035	3.84617	-0.925749	-0.172734	0.0605435	1.42383	1.34465	-3.42877
4.15507	0.288061	-0.272955	-0.585746	-1.04753	-0.128764	-2.30409	-0.989232	-2.56556	3.30372
2.6766	-3.79171	-1.25472	2.65902	0.110415	0.128099	3.55591	-1.40584	2.89108	-0.135723
-0.00322612	0.410342	0.0923821	-0.183898	-0.211477	-0.19929	0.0410006	0.124948	-0.441872	-0.126774
0.39194	-1.60755	0.632371	-8.71048	-2.28575	-1.37445	-6.36242	0.321048	-1.91274	2.88033
-2.7389	3.74742	0.396489	0.787611	-2.32092	-0.597777	-3.24961	0.317454	0.417106	3.72825
-4.62649	3.00856	1.03638	-9.23566	-5.95626	-2.53056	2.22638	2.64049	-2.42401	-2.85279
-1.34756	1.86763	0.137239	-2.7566	-1.00376	-0.930803	0.301511	-0.256318	-0.143467	-0.988897
0.56654	-0.600852	-0.276484	-4.51865	-0.764696	-1.74627	-4.88406	-0.867664	-3.08122	2.91178
-0.00322612	0.410342	0.0923821	-0.183898	-0.211477	-0.19929	0.0410006	0.124948	-0.441872	-0.126774
-0.74511	0.304996	0.830231	0.632813	-1.43001	0.547939	0.794605	-0.287951	-2.42112	-2.97397
3.23561	0.851033	-1.05752	-2.50571	0.09786	-0.558853	-0.865097	-0.679193	1.82102	5.07637
-3.26447	-1.72635	0.66317	2.03048	-2.39891	-0.919259	-1.37836	-0.419697	-0.914732	-3.95529
-0.00322612	0.410342	0.0923821	-0.183898	-0.211477	-0.19929	0.0410006	0.124948	-0.441872	-0.126774
1.09468	7.38816	1.53714	0.068	0.679053	-0.12565	-0.143196	-1.00724	-2.82485	-0.619593
-4.23407	3.23871	-0.0772814	-3.57029	0.645669	-0.546089	2.66725	-0.71319	-1.12047	-1.23144
0.615642	-0.439778	-0.43737	0.809609	1.22535	0.646988	-3.94342	0.952404	0.696391	0.903178
1.97617	1.17441	0.341064	-2.38921	0.168522	-0.564604	3.06896	-2.59038	-0.944667	2.04474
1.29277	-3.39305	2.30461	-3.95562	0.406665	-1.45144	1.94712	-0.543556	2.97339	1.4859
-0.00322612	0.410342	0.0923821	-0.183898	-0.211477	-0.19929	0.0410006	0.124948	-0.441872	-0.126774
-1.55527	-2.33345	-1.97312	1.67895	-1.43383	-0.790627	2.47969	-0.758615	-3.40931	-4.92426
-1.75638	-1.63835	1.35743	-3.09024	-1.59196	-1.42763	-3.70797	2.1095	-3.68381	7.21502
-4.69015	-0.993273	0.392193	-5.82999	-2.85109	-1.64668	-0.00923991	0.506598	2.24684	-3.35435
-0.222065	0.274821	0.243537	1.22369	-1.60369	-1.18718	-0.880205	-0.225533	0.159166	2.65206
-1.28625	-3.06714	0.474368	2.39675	-0.0119519	-1.10248	-4.16084	-1.01029	0.514786	2.40239
1.01714	3.8025	-0.00141716	-3.49119	-3.97623	-1.29431	-2.64761	-2.69113	-0.970294	-3.91398
0.288938	0.0415806	1.80044	1.85776	-1.02781	-0.646864	3.44174	-1.03322	-1.11668	0.781318
-0.0543855	-2.67834	0.350217	-0.0856933	0.344125	-0.580828	-4.53629	-0.154304	0.573532	6.52399
1.09429	-3.76029	2.22661	1.24443	-0.367836	-0.500818	1.522	-0.257966	-2.76551	2.74025
-3.54778	4.16437	0.310298	-5.79024	-2.8726	-2.15537	-6.01603	1.9767	-0.636888	-0.950941
1.00261	0.625843	2.04581	-2.23368	-0.563558	1.15894	4.58231	0.876586	-0.181715	-0.744316
-4.98287	2.09193	2.82953	2.91558	-3.91658	-1.87894	-2.31497	0.513272	-3.76938	0.370208
-1.40518	-2.58565	1.26392	0.417444	-3.05412	-1.89116	2.91287	-0.501988	-2.71667	2.92133
2.26788	-2.00185	1.21948	6.5461	-0.272882	0.0976857	-5.22736	-0.188209	-2.59285	-5.33806
-0.00322612	0.410342	0.0923821	-0.183898	-0.211477	-0.19929	0.0410006	0.124948	-0.441872	-0.126774
4.21029	-6.42563	-0.240686	4.69808	2.63141	-0.17482	-0.0232514	-0.402598	-1.07253	0.213405
-0.00322612	0.410342	0.0923821	-0.183898	-0.211477	-0.19929	0.0410006	0.124948	-0.441872	-0.126774
-3.03699	3.1752	0.37756	-5.34607	-3.49867	-1.28637	3.03697	1.06714	-0.69597	-2.86001
-1.39661	1.84591	-0.289809	-1.88145	0.516673	1.30499	-0.267314	0.193641	-0.0306137	-1.56219
1.4392	-4.3432	1.18248	3.71667	2.51574	-1.94807	1.45446	-1.30595	-1.70433	-1.5417
-2.19803	-0.298034	0.744859	4.19707	-1.63999	-0.566436	-0.868933	0.50504	-2.31987	-3.10407
-3.06064	-1.90259	0.913462	-6.65528	-0.325891	-0.024822	-6.57048	-0.537901	-1.50171	2.84307
0.666628	0.879576	0.372799	5.89351	1.11645	-0.998623	-1.8321	-0.166575	-0.59356	3.08032
-1.73439	-0.72135	2.0659	5.73995	-1.50967	-0.0288712	-0.265199	1.86504	2.43189	-4.06782
-1.17593	-3.00329	1.01018	2.01763	4.20178	1.36157	-2.93782	0.394812	-0.836727	2.57927
1.54962	-3.15514	0.964532	4.92401	6.94494	-0.67807	4.48538	-4.87451	-0.695281	5.20743
0.83676	-0.569791	-0.971724	-0.151447	0.445695	0.428377	0.748707	0.787698	0.887718	0.549468
0.643659	-2.24409	-1.08693	0.473887	-0.765357	0.140485	1.03055	-0.407221	-0.95588	-0.375776
0.714877	0.364955	0.080761	-0.14753	-1.82858	-1.5129	2.09995	-2.92615	-0.929361	-1.77231
-1.65632	-4.92858	1.15137	-0.665204	-1.84148	1.01176	-0.0422429	1.34057	-0.800215	-3.11124
0.531057	1.68003	0.137063	0.479358	1.54556	-0.201911	1.05434	-0.442371	-1.47917	4.81039
-0.3621	2.7774	0.788526	-3.24512	-1.19019	-1.30338	0.224132	0.252576	-0.432375	2.95334
0.657769	1.76821	1.60909	-2.34836	-1.70286	-1.69202	-7.69169	-0.269697	-2.96934	2.8963
1.4081	-3.69423	-2.18301	3.4491	2.88779	-0.814396	-1.94679	-4.71669	2.97409	-2.78691
1.27102	-0.501874	0.49154	-3.44492	-0.877676	-0.170617	-2.99446	-0.562504	-1.32836	1.53061
-1.54352	2.80326	1.35143	-4.2956	-0.611227	-1.03112	0.02447	-1.00566	-3.53665	-3.85241
-1.09758	-0.53156	0.183936	-0.355486	-1.05539	-0.681924	0.216129	-0.0475831	-2.23175	-2.44351
2.44276	-7.04377	-0.63051	16.1738	0.156156	-0.296204	2.97165	0.318244	-0.819002	-2.045
-0.722094	-1.84406	-0.131146	-2.12378	-0.0677751	-1.8425	-7.01531	-0.134578	-0.450002	-2.10101
-0.00322612	0.410342	0.0923821	-0.183898	-0.211477	-0.19929	0.0410006	0.124948	-0.441872	-0.126774
-0.00322612	0.410342	0.0923821	-0.183898	-0.211477	-0.19929	0.0410006	0.124948	-0.441872	-0.126774
-0.00322612	0.410342	0.0923821	-0.183898	-0.211477	-0.19929	0.0410006	0.124948	-0.441872	-0.126774
2.16992	-0.16965	-2.91532	3.67321	1.74621	1.57321	0.709339	-1.2383	1.1606	0.846266
-2.82853	0.128334	0.64973	-4.91347	0.730434	-0.80243	-6.00202	-1.52087	-0.0788103	0.112021
-2.47581	-5.85532	0.197995	-0.88775	-1.78543	-1.15463	1.21441	2.11835	3.50789	-1.38076
2.74543	2.83473	0.783883	-1.49855	-1.63829	-0.596055	-1.62097	-2.92459	-3.39854	1.80382
-0.19795	1.25714	1.24785	-1.6775	0.544966	-0.991042	-2.08126	-2.00782	-0.597498	-4.75873
-0.183756	-1.82052	-0.638086	-1.26344	6.58007	1.2707	1.95363	0.108713	-0.0869357	0.448008
0.390007	2.61486	0.801505	-5.26654	1.53084	0.816569	1.84333	-0.339676	-1.3107	-3.65776
1.75351	-1.04042	1.55918	5.22064	-0.0715903	-1.37742	2.00938	0.0227173	-1.94984	0.40245
-1.12373	-0.322179	-0.104913	-2.46923	0.55977	-0.658217	-1.42983	1.05419	-0.23549	1.53702
-0.851955	4.67212	-1.04613	-2.56773	-1.96054	0.815683	2.23503	-0.659506	0.155839	0.789919
-1.15373	1.45624	1.325	-7.38237	0.801526	-1.51528	0.304195	-4.50924	-2.54891	-5.9221
3.45322	-0.784054	-0.51568	3.79241	2.14375	1.25354	3.60538	-0.0960048	1.52758	1.17035
1.01574	2.04649	0.782151	-3.2498	-0.0291472	-0.755236	-4.76868	-0.799567	-3.80913	-0.0526993
-1.9697	1.89027	0.845	-5.43217	0.0634463	-1.56586	-4.44656	-0.449583	-1.55263	-0.528882
0.076362	-0.0264811	1.16539	2.0538	-2.41759	-0.127604	6.09859	0.66288	-3.71809	1.8483
0.099792	-2.63427	-0.376326	1.71643	1.62521	-1.12166	8.346	-1.87505	0.145993	4.30506
-0.972359	4.15046	-0.0934799	-6.60517	-0.524292	-0.0354555	-0.241827	1.45768	0.901301	-2.0879
1.6885	0.470962	0.286542	-2.17465	1.43527	-0.86937	-0.563049	-2.30394	-1.31674	3.96975
0.644993	2.06695	0.865075	1.48587	-2.35645	-1.42475	3.91422	0.793463	-1.81171	-0.91462
-0.809263	0.739424	0.954003	7.54607	-0.132965	1.79637	2.91134	1.58643	-1.11294	-1.90443
1.15637	-0.81634	-0.47196	-3.43108	-1.98566	-1.28157	0.757662	-0.974062	-0.364828	-0.061714
-0.0799736	-1.09348	0.614009	6.49481	1.13539	0.758191	4.44044	-0.0226631	-1.11594	0.330396
-4.28473	1.20683	0.87268	-2.27182	-0.840955	-1.21005	-4.25503	1.03393	-0.370053	0.152073
-3.51951	4.68262	1.30989	-7.92418	-3.13731	-1.72976	-8.05604	1.5628	-3.37758	-4.04661
0.527757	-5.07479	-0.307335	4.14923	-0.740703	-0.105114	0.151522	0.559002	2.06339	1.64654
3.61715	-6.34722	-1.46727	2.68585	1.709	0.376448	3.28374	-2.00191	-0.279586	3.60902
1.24127	1.5323	-0.268502	0.339803	-1.79133	-0.137925	-1.62717	-1.10052	-1.80705	0.0125905
-1.0102	-4.22963	-0.71578	-3.08427	-0.10843	-1.34462	1.49443	2.33542	1.97105	5.18438
2.53538	-0.298117	-1.77633	2.62436	-1.51822	0.113317	0.534758	-0.814279	0.116376	-2.80822
3.22788	-0.994757	0.196175	2.79487	-0.0689824	0.0793839	4.82459	-0.796586	-1.58577	-1.3841
7.97724	-5.59022	-1.41821	12.4774	3.65595	3.17646	5.92263	-0.00523274	3.0824	5.07902
0.279172	-0.329543	0.385584	-0.266161	1.63903	-1.44668	-0.735423	1.20191	-0.602913	-1.87205
2.97612	-1.57857	-1.24557	-0.22058	1.73869	-1.64534	-1.744	-1.98731	0.726683	0.278056
4.69642	0.617992	0.472444	0.781323	2.5023	-0.610801	-1.25702	-1.16419	-0.326217	-1.22699
1.69499	-2.34875	-0.51363	0.879592	-1.64952	-0.501313	1.01255	-0.641319	-0.932657	7.96386
0.0994421	2.47968	-0.089217	0.454017	-0.59991	0.420207	2.52009	-0.0680074	0.629608	1.51052
-1.31909	-0.0969014	1.63326	-2.39699	2.07786	0.442088	1.21837	-4.24368	1.95084	-5.05675
-0.635653	2.33218	0.546377	1.21604	0.275665	-0.224796	-2.27099	-1.08957	-2.52823	-1.67783
-0.00322612	0.410342	0.0923821	-0.183898	-0.211477	-0.19929	0.0410006	0.124948	-0.441872	-0.126774
0.619606	0.431285	2.18979	1.6059	0.440616	-0.623462	0.613624	0.77131	-1.02527	-0.274248
-0.902513	5.05732	-0.223228	-6.23935	0.748336	-2.19146	3.19769	-1.55009	-0.43598	1.1346
-3.27274	1.23298	1.16224	-3.71265	-0.307689	-0.806398	4.13764	-0.338592	-2.03207	1.13727
-0.81569	2.24106	-1.34966	-4.38912	-3.60451	-2.00597	-3.96202	1.28675	0.632232	1.84418
-0.00322612	0.410342	0.0923821	-0.183898	-0.211477	-0.19929	0.0410006	0.124948	-0.441872	-0.126774
0.977643	-0.979386	-0.734659	4.80094	1.71369	-1.43786	-0.120839	-1.10106	-2.06716	-0.403228
1.74012	2.19014	0.606406	0.497323	-0.121942	-0.195597	2.1951	1.57426	-0.0333973	0.449335
2.69564	-2.70651	-0.474358	1.36748	-0.591409	-0.0837117	3.00136	-0.24734	0.910233	3.28472
-0.00322612	0.410342	0.0923821	-0.183898	-0.211477	-0.19929	0.0410006	0.124948	-0.441872	-0.126774
1.57906	4.19186	0.484057	-0.180787	3.28436	0.879327	-0.765311	-1.40862	-2.80054	-0.177181
2.56487	0.536549	-0.0588071	5.87569	3.1332	-0.0127362	1.63009	-0.502995	-2.4043	-2.52027
3.05478	-2.61777	0.823135	0.412772	1.30855	-0.291341	5.70579	1.4898	-0.924864	1.35542
0.197303	-2.30282	1.1369	1.97958	-1.3123	-1.93592	0.972134	1.20511	-1.35836	1.92343
-1.24024	4.37334	0.109933	-7.81422	-2.63849	-1.10415	-5.49971	0.650247	-0.698311	-7.462
1.85808	5.31049	0.738931	-1.40373	-1.09496	-0.689053	2.13884	-0.556112	-2.98058	-0.885108
1.54922	-4.58948	0.74003	1.61979	6.64555	1.75377	0.0596609	-0.0376625	-0.881106	-7.05949
0.610261	1.7345	-1.42544	4.0926	2.63726	0.763582	7.92739	0.12807	1.17243	4.17256
2.01666	-4.2425	-2.13717	4.79083	1.70052	1.37444	2.91499	1.21786	-0.0917528	1.62114
-1.19432	2.84321	2.04581	-10.2187	-1.93283	-1.25452	-5.69141	-0.783854	-3.37332	2.55167
-1.81967	-2.62089	1.08491	0.415272	-3.03362	-1.58319	0.0158064	0.828323	1.81169	2.80751
-3.13412	6.53393	0.45611	-1.52762	2.37062	0.210088	-5.36909	-2.4837	-1.21313	-1.53166
-1.11781	2.39859	1.03416	-3.19336	-2.10387	-1.34791	-3.25341	-0.114954	-0.396857	0.545615
-4.04854	0.125743	1.73242	-4.8581	-2.26603	-0.810979	-1.84337	0.445415	2.26929	-2.03039
-0.506804	1.95349	2.54795	-1.17626	-0.842265	0.00170782	-5.94184	1.1234	-1.9163	-0.515811
-5.29401	-0.116742	0.805679	-5.67492	-1.54386	-2.11754	-0.311414	1.40615	1.00945	-1.43049
0.627534	-8.70633	0.761651	11.3726	0.0508264	-0.404083	11.9905	2.42393	-0.602427	-1.39715
0.250321	-3.91906	-0.871941	2.4978	0.105883	-0.493025	1.34861	-0.119931	-0.00567318	6.74044
1.58087	1.99817	0.815682	4.58231	-0.0774005	4.57649	1.00016	-0.761515	-2.49047	-5.1221
2.35931	0.720744	1.06553	-2.01458	-0.342092	-0.834297	0.450775	0.744518	-2.13282	5.87709
1.14274	2.2605	0.0497375	-0.085196	-0.26014	-0.668075	-5.09685	0.427248	0.122996	-10.6
-0.297455	2.66329	1.50718	-2.82807	0.51611	-1.00221	-4.09193	-1.90591	-2.33234	-2.88988
-1.97561	1.08988	0.640792	-1.20221	-1.35705	-0.044362	-0.074345	0.763653	1.87582	-3.61013
-4.19556	-2.67512	-0.174304	0.792067	-3.55723	-0.615735	-0.0868084	1.49063	-1.79779	1.45872
-0.319239	3.53561	1.01229	-2.43954	-1.59421	-2.59506	-0.465398	0.224004	-0.720751	-4.6572
-1.6464	5.43618	-0.773964	-4.12094	-0.634328	-1.29167	-4.30149	-0.649169	0.467503	-2.6116
-2.02737	2.8311	2.61013	-4.32315	-3.41112	-0.54165	-3.66681	-0.432922	-4.15458	-1.96156
-3.22447	0.513988	-0.094824	4.59674	-5.37333	-0.77283	-4.63731	-1.09631	-0.868611	1.56848
1.30085	-3.34536	1.29426	3.33837	-1.32924	-0.322272	-4.21257	0.108094	-2.73855	-0.756509
2.92568	-5.93009	-2.25213	-0.509572	1.26269	-0.215462	3.65033	-1.89083	0.331459	-0.992017
2.55844	-1.03242	-0.563884	-2.87832	-0.666132	-1.67774	0.759281	0.0339809	3.07496	1.47028
0.239369	-1.9535	-0.427523	4.1737	2.24849	0.185534	-1.22353	0.384137	0.305992	2.92953
1.10912	1.90171	1.56113	0.36134	-0.438458	-0.317777	0.901272	-1.78408	-3.87591	0.285146
0.793881	-6.67404	-0.972499	3.33997	2.12909	-0.73386	-0.271797	-0.774793	0.98616	-3.63304
2.03864	-4.17987	-1.48899	1.93589	1.78344	1.29795	0.237216	-3.54158	2.23904	2.69967
-3.25513	-1.16083	1.2814	4.02123	-1.39182	0.228657	3.89268	-0.464417	-1.13163	0.653647
-1.533	3.71647	-0.039235	-2.96007	-1.80739	-1.95672	1.50742	0.0581971	-1.38802	-3.0631
-3.6393	3.90639	0.338135	-4.02982	-2.97249	-1.41892	-3.29935	0.0309087	0.832498	9.65706
-1.88855	-1.19778	0.593331	-2.5715	1.07183	-0.478282	0.524894	1.60497	-2.62352	-3.37594
-3.25931	2.20952	0.948755	-1.66839	-1.87893	-1.13019	-4.48285	1.3216	-1.57909	-2.37436
2.12729	-2.21008	-0.257955	0.476063	1.80282	0.575319	-0.900555	0.254842	0.406005	2.50526
0.348865	1.26758	0.721133	1.99295	1.7921	0.996611	5.34626	-1.18146	-2.63543	9.0792
-0.00322612	0.410342	0.0923821	-0.183898	-0.211477	-0.19929	0.0410006	0.124948	-0.441872	-0.126774
-0.00322612	0.410342	0.0923821	-0.183898	-0.211477	-0.19929	0.0410006	0.124948	-0.441872	-0.126774
0.851051	-2.55712	0.899171	4.04254	2.10887	0.356445	3.14785	-1.40155	-0.952099	2.28486
0.23451	1.19341	0.451776	-5.62984	-0.371358	-2.04021	-5.14708	-0.849971	-0.49703	-3.15222
-0.644186	1.71228	-0.355529	-2.9565	-0.653789	-0.89443	0.552438	0.0466843	-0.503496	2.05415
0.337366	0.229746	-1.00488	2.39206	1.77175	-0.466626	1.22653	-0.289049	-0.678306	2.87591
0.195203	-0.979983	0.940502	-3.76877	1.33853	-2.35781	2.67742	1.62074	-1.45234	3.15388
-0.766087	3.91891	1.46164	-5.66254	-1.50497	0.825364	-0.921399	1.13671	-0.957302	-0.120621
3.36525	-4.26306	-3.17043	3.5899	-0.438101	-0.977123	-4.12914	-1.80472	-2.3806	7.46785
-2.37543	6.03338	-0.38806	-5.66003	-1.84512	-0.2667	-1.45891	1.35465	-1.43052	-0.845414
-0.547706	0.969406	0.541712	3.45885	4.58588	1.84816	7.65082	-0.979511	0.136071	4.03266
-0.385193	-1.29484	0.637988	-0.486698	-0.559704	-0.624875	0.59807	-0.181103	-1.28448	3.83124
0.616647	-1.42855	-0.405934	3.15787	-0.0722834	0.207999	3.10978	-0.200953	0.0657416	-2.0822
2.47914	0.064613	-0.349352	-2.94622	1.77425	1.28298	0.37075	-0.601333	-0.762695	0.375264
-4.76843	3.64923	-0.0431033	-3.26759	-4.69304	1.12263	-3.80729	1.02207	-2.2112	-2.37451
4.55542	-3.47143	-0.0888945	1.44698	-2.18286	-1.65191	0.707274	-1.75778	-1.60328	-2.90285
1.24938	0.899803	0.579474	-1.49784	1.37518	0.642053	6.19283	-0.735718	0.0626191	-0.420414
3.82125	0.824302	-0.0335151	0.83274	-0.0603151	0.188957	0.675359	-2.15072	1.78568	0.880694
1.43026	2.18523	0.168097	4.33071	-1.7818	0.0142238	0.916116	-0.726737	-2.79022	-4.93599
-4.36053	2.62478	0.202445	-6.69375	-2.33135	-0.753779	-5.2872	0.0779444	-0.822877	-4.41497
-1.77032	5.52054	1.03824	-0.870926	-1.1915	0.404395	4.12094	1.08585	-0.49623	-1.64686
3.90979	-0.788611	-0.619471	-1.98309	3.67012	-1.15655	-1.37755	-0.597439	-0.286581	0.362154
-3.59037	5.76945	0.810699	-4.28487	-2.75549	-0.196542	0.435184	1.63971	-0.890111	-5.85739
0.882648	0.958276	0.341001	1.70333	0.21661	1.05686	10.8757	-0.851339	-1.39372	1.30166
3.02667	0.745037	-0.651871	-1.77194	-1.11369	-0.933491	0.854647	-1.4527	1.83092	2.47997
-0.91315	2.62263	1.21974	0.286928	-0.00440687	0.22874	0.939111	-0.27272	-2.55333	-3.386
-2.50531	2.09755	1.80623	-4.35604	-3.61744	0.642029	-6.59131	0.789452	-3.10408	-3.55104
2.75773	2.84057	-0.0510536	-4.74211	-0.568748	-1.61081	-4.9191	-0.902414	-0.782798	6.65531
2.9272	0.868636	-1.47745	2.97554	0.945748	0.0309464	2.74175	0.0264678	1.32669	5.41809
3.81441	-3.82019	-2.88091	6.0605	3.42388	1.42585	2.75985	-0.463221	2.17888	0.291791
2.95043	-2.83603	-1.16434	2.23499	7.96956	-0.332038	-5.93464	-5.01592	0.0758159	-0.819818
1.27036	-3.34356	1.41835	4.04945	0.446021	-0.96541	3.89492	-0.756095	-0.604743	1.6328
-1.46173	-1.01992	0.764831	0.250401	-4.53632	-0.374756	-5.58314	-0.00623647	-3.54836	-4.38791
-0.00322612	0.410342	0.0923821	-0.183898	-0.211477	-0.19929	0.0410006	0.124948	-0.441872	-0.126774
-2.58036	0.426632	0.640922	-4.7053	-1.26048	-1.1169	-0.817605	0.0458868	-0.573991	2.09179
-3.44013	5.43957	1.77389	-4.56165	-1.30745	-0.949187	-7.13355	1.11435	-2.64365	-1.33233
-0.00322612	0.410342	0.0923821	-0.183898	-0.211477	-0.19929	0.0410006	0.124948	-0.441872	-0.126774
-3.79799	3.07393	1.76137	-4.56774	-1.63769	-0.519344	1.3317	2.64437	-3.10571	-0.421523
0.52422	-2.32847	0.990527	4.9266	-1.95845	-1.11159	0.0316534	0.583352	1.58886	-1.44412
-0.00322612	0.410342	0.0923821	-0.183898	-0.211477	-0.19929	0.0410006	0.124948	-0.441872	-0.126774
-0.00322612	0.410342	0.0923821	-0.183898	-0.211477	-0.19929	0.0410006	0.124948	-0.441872	-0.126774
2.63335	-2.52173	2.14312	4.28776	1.49992	-0.302122	4.90124	-2.08175	-1.32979	-0.124445
1.07819	2.29776	1.94293	-9.21059	1.76241	-2.66203	-1.08167	-1.40534	-0.603415	1.82994
-0.27955	1.99362	0.842563	-8.50061	-1.30712	-1.76826	3.83411	-0.558202	-0.876744	2.28501
-0.585616	8.57797	0.19844	0.289714	-2.91976	-0.425448	0.727974	0.99737	-0.86297	-1.8568
-1.52205	1.88795	0.744004	-1.48322	-4.22129	0.227919	0.221433	1.62015	-1.59628	3.18991
0.788971	-1.93138	-1.10366	0.971974	0.676263	-0.383802	1.50741	-0.32352	-0.259543	-3.90502
-2.3102	6.05148	-0.875727	-7.84377	0.622834	-0.696753	-8.34482	-0.653049	2.42896	2.49826
0.654614	0.558119	1.02161	-4.02872	0.835919	-0.732304	-0.943714	0.437279	-0.518477	3.65906
-0.653523	1.60639	0.765058	2.02371	0.520262	-1.78455	3.28695	-1.63513	-1.27903	0.861921
-0.00322612	0.410342	0.0923821	-0.183898	-0.211477	-0.19929	0.0410006	0.124948	-0.441872	-0.126774
-2.4302	-3.0871	0.332236	1.93581	-1.88002	-0.146317	-0.101864	1.2555	-0.0659658	2.65214
-4.21748	5.82751	-0.506911	-0.688656	-2.28272	0.240386	-0.782337	-0.0583264	-0.358987	-3.62802
-3.12292	8.53966	0.313609	-4.96968	-1.7541	-1.40273	-5.43463	0.9232	-0.750429	-5.77604
-3.74454	0.517134	0.596736	5.40227	3.06149	1.9822	2.65181	3.22197	-1.04169	0.896842
-0.308561	0.734079	-0.792836	1.55674	2.92901	-0.544272	3.59012	-0.158739	-1.57101	-0.467143
-4.10858	5.22834	0.58558	-12.4257	-2.79316	0.273453	-8.45541	2.2385	-1.4257	-6.0313
0.913153	-3.04553	2.17849	-1.20571	-2.35628	-2.34924	-0.623372	-1.29279	-3.55327	-4.18433
-0.684374	-1.50898	0.0691316	-0.963807	-0.922189	1.72915	0.274207	-0.413693	1.06379	1.53721
-1.33966	0.993884	0.745498	-0.077412	-1.55181	-1.83055	0.187996	0.956506	-3.88891	1.32976
-3.50737	2.57564	1.09744	4.01775	-3.85861	-0.622882	0.997634	3.18566	-2.11493	-1.7069
-0.00322612	0.410342	0.0923821	-0.183898	-0.211477	-0.19929	0.0410006	0.124948	-0.441872	-0.126774
-2.41221	2.47969	0.602237	-3.17122	-1.39154	-1.37606	-1.51007	0.191336	-1.82237	-5.37356
-4.06439	2.14095	2.32718	-0.35113	-3.43472	0.726282	-4.80331	0.544095	-4.14443	-5.20751
-7.04882	3.29428	2.36793	-7.62138	-2.11293	-1.44993	-4.77481	1.32773	-2.65215	-2.76813
0.103244	-1.36433	1.25308	5.88136	3.13372	0.984316	3.9213	0.512387	-2.36366	5.56625
0.192493	1.91289	-0.387648	3.14805	-1.82821	0.162773	1.17398	0.060399	-1.90102	-5.2529
-2.07323	3.0786	-1.13972	-7.39034	0.53189	-0.834085	-3.83566	-0.596207	-2.29592	-0.802426
-3.55182	0.687541	1.36494	1.52882	-5.26538	-1.5986	1.44853	2.08567	-2.26263	-0.0319758
2.8129	-0.742912	-0.545026	0.311734	0.318472	-1.18402	5.57692	0.226216	-0.307909	-1.1452
-4.50534	5.25808	1.37425	-4.24562	-1.30873	-1.0984	-5.03991	2.19821	-2.12558	0.211634
-0.78519	-0.354906	-0.0534885	-2.21198	2.08157	-0.632526	-4.45293	-1.07197	3.12845	-2.15248
0.356289	-0.12849	0.975669	-1.00525	0.641553	-1.49612	-3.3401	-0.729169	1.71211	10.1174
-1.64891	0.653962	1.4371	-5.44576	0.211084	-0.89305	-2.56551	-0.439955	-3.50337	-2.53031
-2.70295	4.28747	3.00608	-4.42128	-2.39029	-0.699019	-3.68559	1.20749	-3.26626	-4.04218
-0.00322612	0.410342	0.0923821	-0.183898	-0.211477	-0.19929	0.0410006	0.124948	-0.441872	-0.126774
-1.13472	-3.99994	-0.0558538	5.96879	-2.21135	-0.478358	1.24024	0.0572172	-1.16398	-6.08412
0.73657	-0.239973	0.269234	3.45463	-0.713374	-0.146241	-0.881973	-0.275253	-1.4676	-1.59428
-0.00322612	0.410342	0.0923821	-0.183898	-0.211477	-0.19929	0.0410006	0.124948	-0.441872	-0.126774
1.95665	-0.165816	-0.395548	10.2344	3.35334	-1.12108	5.19828	-0.666595	-0.826137	1.5036
-0.00322612	0.410342	0.0923821	-0.183898	-0.211477	-0.19929	0.0410006	0.124948	-0.441872	-0.126774
-2.47949	3.94075	0.801417	-5.15865	-0.989092	-0.148983	-4.10458	-0.188421	-1.50279	2.08112
-0.205601	2.96425	0.536823	-3.80089	-0.459564	-0.702829	-2.0003	-0.0863892	-1.46557	0.085631
0.919951	-3.52978	0.0892081	0.523933	1.83678	-0.76553	6.3894	1.39746	3.00726	0.0630471
0.147604	1.65762	0.756435	-4.15439	-0.84165	0.66148	-0.460558	-0.694805	-0.837569	-3.28852
1.36139	-2.90331	0.232512	4.2715	2.34175	0.097276	3.42639	-0.272268	-1.8361	-2.24867
1.41314	2.48308	-0.318005	0.654691	-0.227038	-1.48268	1.64637	-0.0886519	-3.39085	-1.32358
-0.00322612	0.410342	0.0923821	-0.183898	-0.211477	-0.19929	0.0410006	0.124948	-0.441872	-0.126774
-6.59381	4.42632	1.24502	-5.28717	-3.39468	-1.84236	-0.129309	1.97178	-1.70478	-1.75267
-3.6334	4.46917	1.73299	-1.0295	-4.17171	-0.699237	2.04786	2.97312	-3.32845	0.111028
-0.00322612	0.410342	0.0923821	-0.183898	-0.211477	-0.19929	0.0410006	0.124948	-0.441872	-0.126774
-3.17283	0.808783	-0.575989	-1.46507	0.241053	-1.72047	0.414291	1.12803	1.48031	0.851281
-1.285	3.9215	0.526579	-5.67663	-0.2776	0.265943	1.11497	-0.408216	-2.59448	-0.193879
1.40123	-0.397884	-1.77427	-3.26412	0.60884	0.677351	-2.17956	-1.22759	1.85529	1.45335
1.58035	-1.41466	0.733196	-2.67734	0.819619	-1.59355	-2.53863	-0.0146355	-1.94714	0.0930475
2.0429	-1.57355	-0.243782	-0.444127	1.7316	-0.673399	4.19664	-1.44444	0.51068	-3.21515
3.76395	-2.80322	1.04899	3.6252	1.65709	0.166196	3.94189	0.391686	0.915226	-1.6347
-1.97494	-1.37206	1.1742	4.01035	-2.20298	-1.87516	-0.85834	-1.63929	-2.19258	-2.5488
-0.339486	3.22013	0.782392	-0.301349	3.22753	-0.22807	3.20075	0.258584	-1.30157	3.04085
0.991852	2.23361	1.48897	-2.94062	1.84758	-1.33154	-1.92415	-3.36479	-1.99384	-0.891334
-3.28366	2.32337	0.578005	-6.82761	-1.96012	-0.744415	-0.605551	2.81246	-1.57563	-2.62011
0.357626	-5.37021	-1.09694	3.11505	-1.82713	0.137021	8.20371	0.98878	3.41577	2.08634
0.670288	0.651282	-0.256871	-3.49776	0.566855	-0.611453	-4.90429	-0.579695	0.0284972	0.382701
0.462458	-3.36672	-0.577295	-0.0863603	0.754049	-0.781551	2.013	-0.383381	-0.750843	-0.838119
-4.3356	2.07645	1.29513	-3.23217	-2.20521	-1.21706	-0.98221	-3.95806	-1.41868	1.25988
-0.817315	7.29513	1.57082	-4.77583	-3.08605	0.410088	-1.53559	2.90939	0.549383	-4.61204
0.823928	-0.0513937	0.171332	2.07052	0.321092	0.0363034	-2.07247	-1.69396	0.930802	0.440793
-1.93442	-0.903558	-0.308587	-0.61083	-1.42031	-1.03053	-3.44184	-0.596457	1.45079	0.799896
4.48644	-0.618942	-2.03821	3.22361	4.19297	5.35399	4.5481	-4.1241	2.34469	2.5194
-1.3135	-0.0761284	1.88507	-2.92898	0.527756	-0.563809	-2.16739	0.939129	0.619597	1.74236
2.76333	-2.0145	-0.20237	2.829	4.35329	2.38394	2.8981	-1.69754	1.58334	-2.7894
1.28179	0.451716	0.10894	-0.588309	-1.87316	-0.543893	4.06581	0.421684	-1.82185	0.552574
2.08107	-7.74514	-0.358677	3.82413	-2.01129	0.0774715	4.79973	-0.344978	2.07729	-1.84246
-0.580155	2.68326	1.15469	-3.83361	-0.626471	-1.69074	1.99978	1.32352	-2.39828	1.37674
-1.77493	-0.825918	1.20427	3.54051	0.613253	-2.08115	4.72631	-1.23983	-1.11793	2.79299
-0.157693	-3.20963	1.27566	2.32776	-2.70679	-0.886488	1.96723	-0.95771	-0.109797	0.230268
-3.52972	3.33528	0.457747	-6.10261	0.00701142	-1.19415	-3.7126	0.592837	-0.0124554	1.34016
-3.98385	6.6818	1.51217	-4.58864	-3.02882	-1.96117	-6.20193	0.643935	-3.09218	0.147093
2.5622	-3.34127	0.132419	3.61384	0.438958	-0.300845	6.07477	-2.2994	-0.687545	1.0517
5.23807	-6.6913	-0.114314	7.73289	3.84499	0.932884	2.37854	0.314283	-0.0978306	-2.7068
-2.62966	2.90119	0.404415	-0.352663	2.31958	-0.274004	-5.46597	-1.55943	-0.781185	5.72174
0.187358	-3.03426	1.15516	3.88506	0.368212	-0.344395	7.88455	-3.37545	-1.8538	1.29675
-0.107027	1.10132	0.131709	-2.48524	-0.861388	-2.74473	-2.68155	1.39243	-1.97869	2.34368
-0.87064	-0.172567	0.390453	-2.5318	0.600777	-1.61765	-0.0809559	2.67287	-2.53266	3.82484
-1.06465	-1.45867	1.04085	-0.493582	-1.52176	-2.09445	-3.14084	-1.54054	-1.97663	-2.52738
0.0342391	-2.34212	0.512028	-5.00164	-0.38743	-0.709112	1.15425	-0.0952492	-1.11229	-3.25647
-1.24671	-4.22912	-0.418148	3.47079	1.55212	-1.54388	2.47368	-0.326197	2.09085	-0.379761
-3.98199	-1.23706	2.17965	-4.19475	-1.57061	-0.467958	-2.45298	0.861812	-1.07741	-0.217439
-2.03899	-1.64553	0.652028	0.621728	-2.994	-0.466363	2.69889	0.090176	-1.95781	2.08131
-0.075091	2.09781	2.34099	1.94843	-0.410081	-1.4882	-3.07229	1.5035	-4.14361	4.36485
1.0255	1.44054	4.07061	-0.291242	0.725198	-1.71446	3.43513	-4.93669	-3.34408	1.52908
-2.9421	5.28891	1.13994	-7.94878	-4.24154	-0.644073	-0.0210755	2.3627	0.0290175	-3.01514
-1.23257	3.45843	0.437955	3.41171	1.58127	0.366677	1.4334	2.51624	-1.24747	-6.77896
-2.16719	2.27765	2.2749	-1.35252	-1.92498	-0.897059	-1.08026	1.33964	-1.62822	0.133941
-0.547756	0.506008	1.73585	3.42541	-1.13727	-0.404929	1.94408	0.929317	-2.60308	-3.26826
-1.53918	-0.224817	0.641118	1.66869	0.185446	-0.594007	-0.339317	-0.694428	-0.544064	3.99912
-1.29574	1.34586	1.32873	-7.3387	-1.31298	-1.77557	-2.11738	-0.162823	-1.43114	1.55486
-4.8475	3.94447	0.427148	-1.69483	-5.32908	-0.41637	0.715208	1.94999	-2.22508	-0.946118
0.590091	0.50836	-0.94025	-3.83791	-1.66856	-0.842195	-2.40397	0.900936	-1.49597	-4.4727
1.02389	0.0999561	0.0815005	-0.507909	0.802758	-1.8482	0.854654	-2.62396	-3.69739	0.517237
-0.77454	-2.05538	1.88939	-2.40234	2.1596	-1.55965	-5.4467	1.1198	-1.22703	5.65068
-0.967026	-2.16772	-0.683889	0.619507	1.97292	-1.55665	-2.37588	0.878676	0.757495	0.347705
-2.37681	3.18738	1.00194	-2.50724	-3.39381	0.186061	-0.209859	1.0939	-1.42723	-1.64506
2.23575	-2.71497	-1.29822	2.89277	-1.25338	-1.66747	-4.05876	-0.415466	1.81022	7.52043
-2.02804	-1.83511	0.391752	1.02157	-1.21457	-1.3573	-3.2533	-0.434517	-1.82758	1.39931
-1.66594	-0.301499	-1.43352	-2.73549	-1.67873	-0.483219	-3.64407	0.832554	0.877106	1.39809
-0.400552	2.71135	0.432456	0.842066	1.18696	0.313425	-5.57345	-1.46329	0.935274	-5.97222
-2.71305	-0.53298	2.28773	-1.38767	1.20053	-0.333348	-2.84975	-0.992679	3.1096	3.40677
-0.00322612	0.410342	0.0923821	-0.183898	-0.211477	-0.19929	0.0410006	0.124948	-0.441872	-0.126774
-1.95971	4.24994	0.173816	-2.10274	-2.62975	-0.809237	1.29375	-0.795114	-0.783813	-2.65041
-0.966454	-1.77433	1.16542	1.6196	-0.4792	-0.231883	1.46254	-0.225328	-2.4823	4.30404
1.51639	-2.18923	-0.450493	4.71231	1.39558	-0.698676	1.40269	-1.21954	-0.588028	-2.11273
0.770255	1.63221	1.07874	-1.02622	1.36053	0.0994488	0.700736	0.138406	-1.60831	3.06603
-0.023299	0.310021	-0.472638	-3.4277	-0.615806	-0.460715	-4.47542	-0.357438	1.3871	-7.26028
-1.08145	-0.301837	0.563946	-1.11547	-0.508759	-0.988729	-2.92275	1.72477	-0.218985	-4.86898
3.28657	-4.12288	-0.287371	14.045	0.206922	1.62137	2.02463	-1.3634	0.422094	7.46259
-1.66917	-1.57105	-0.173161	0.53183	-0.225078	-0.281193	-1.22147	1.31691	1.09951	-1.92341
-0.425881	-0.0945775	0.632269	-1.67472	-0.261078	-1.0109	-6.36659	-0.365927	-1.61961	-2.73542
-0.00322612	0.410342	0.0923821	-0.183898	-0.211477	-0.19929	0.0410006	0.124948	-0.441872	-0.126774
-0.573332	4.26448	0.265475	-1.64784	-1.13187	-1.32531	-0.271046	-1.16843	-2.05213	0.561445
3.37137	-3.81261	-0.684074	3.18084	0.341436	-2.01049	-1.06286	-3.517	-1.22154	-1.13774
2.7387	-6.50928	0.0346814	5.28092	3.19141	-1.79331	-1.58256	-2.01201	-1.34824	-1.52679
0.989901	1.71589	-0.971151	-2.63699	0.0655154	0.028229	4.01178	2.08287	3.20622	2.24462
0.163923	1.37236	0.512137	-3.88877	-0.467881	-0.677231	-7.25304	1.46055	1.66277	0.764208
2.39113	-4.39154	-1.06476	4.57772	-2.47757	0.826952	2.14504	0.472871	2.07482	0.238125
1.41803	-3.63092	-0.985392	3.72025	1.4028	0.748521	2.63693	0.70754	3.41679	5.67631
-0.820434	2.71865	-0.752036	-1.63403	-1.44837	-0.874175	-0.912053	0.267985	-1.83587	-0.518758
3.14885	-0.264036	-0.406735	-1.67152	4.02311	-1.10544	-1.152	1.04879	-2.55409	-2.14654
5.46353	-5.39264	0.209226	5.52011	2.87427	0.326972	0.127281	-2.75052	-0.585846	5.47466
3.19249	1.94393	-1.02241	8.88566	1.87697	2.22658	9.2929	0.483598	-2.18722	2.43831
-2.7384	-1.12872	1.1337	-5.55917	0.0200849	1.48936	1.85474	1.16219	-1.69514	3.08827
-1.55889	7.02104	0.148786	-0.55513	-1.48986	0.768542	4.47718	-0.308187	-1.50017	1.02295
-0.00322612	0.410342	0.0923821	-0.183898	-0.211477	-0.19929	0.0410006	0.124948	-0.441872	-0.126774
2.38268	-2.56744	0.0923131	2.48004	0.389913	0.949901	1.95635	-3.43351	0.772375	-2.0533
-4.90163	4.05684	1.976	-8.48532	-2.66322	-1.73708	-11.5293	0.827456	-4.71111	-6.33337
-0.00322612	0.410342	0.0923821	-0.183898	-0.211477	-0.19929	0.0410006	0.124948	-0.441872	-0.126774
-1.84226	-0.647635	0.0247497	-2.10166	-1.57601	-0.857811	-5.20906	0.647847	-2.27544	-0.753154
-0.993477	-0.829617	-1.38789	1.72903	-2.07899	0.00911011	3.49948	0.911122	-0.393925	2.31102
4.14456	-3.1873	-0.889103	2.2014	2.63414	0.52573	-1.25738	-0.908244	-0.145806	0.302954
-0.00322612	0.410342	0.0923821	-0.183898	-0.211477	-0.19929	0.0410006	0.124948	-0.441872	-0.126774
0.380566	0.160754	-0.464344	-1.22367	3.90639	0.550823	1.51179	-4.33207	1.6093	2.59577
-4.1339	-1.77731	0.478282	0.149375	-2.95421	-0.499229	2.58916	1.95811	-2.21172	-2.01781
-0.578134	3.39416	0.941697	-3.99537	-0.660845	-0.88804	0.469475	0.00438351	-1.03852	-1.75162
-0.00322612	0.410342	0.0923821	-0.183898	-0.211477	-0.19929	0.0410006	0.124948	-0.441872	-0.126774
0.0464972	-4.89747	0.272925	-1.29862	0.918206	-1.96313	-5.89434	-0.338719	-1.74871	3.13059
-0.00322612	0.410342	0.0923821	-0.183898	-0.211477	-0.19929	0.0410006	0.124948	-0.441872	-0.126774
1.3928	-3.68205	-1.31245	4.61976	0.861494	0.0461768	-2.55486	-0.72149	0.838799	0.373717
5.24367	-0.49315	0.963036	3.84314	3.92131	2.34775	2.98829	-0.0835889	-0.223813	2.7733
-2.40056	2.49562	0.812891	-3.90555	0.192425	-1.6076	-1.32842	-1.1383	-1.07882	-0.308391
1.60379	-7.10055	0.119301	1.95344	-0.942496	-0.615976	-0.595331	-3.88347	2.13848	2.32022
-1.04093	-0.252298	0.395082	-0.394622	0.309624	-1.26993	-2.91176	-1.20093	-1.41687	-0.143041
0.824937	-1.69636	1.38621	3.23686	0.560176	-1.13362	-6.15513	0.700859	-0.554727	-0.706856
-0.00322612	0.410342	0.0923821	-0.183898	-0.211477	-0.19929	0.0410006	0.124948	-0.441872	-0.126774
3.50199	-5.40014	0.234833	2.73499	0.737003	0.0490204	1.99602	-1.09556	-1.75841	3.92036
1.13556	-3.25995	0.0684864	4.3282	-1.17035	1.20203	2.46707	-0.953798	-2.29188	0.30888
-0.00322612	0.410342	0.0923821	-0.183898	-0.211477	-0.19929	0.0410006	0.124948	-0.441872	-0.126774
4.40027	-2.38408	0.844782	3.05069	1.6709	1.0365	9.08518	-5.51982	-2.90092	-1.84205
-0.00322612	0.410342	0.0923821	-0.183898	-0.211477	-0.19929	0.0410006	0.124948	-0.441872	-0.126774
2.38144	-5.81508	-0.351194	4.38414	0.844363	-1.29279	-1.03064	-2.08353	1.65673	2.3905
2.3225	1.39812	0.957804	-0.399642	0.871091	-1.05707	2.86661	-0.24843	-0.605173	2.73927
0.840315	-3.67356	0.671453	11.1662	-0.470808	-0.244812	5.34904	-0.922717	-0.662902	-0.873174
-1.30142	0.698368	-0.521914	0.711255	-0.800671	-1.1287	-3.52459	2.01245	-0.931137	-3.34808
-0.427955	3.75661	0.820581	-9.46569	0.445028	-2.23177	-3.88283	0.396259	-1.4133	-3.12567
-1.41	-1.36185	1.03287	1.02623	-0.125477	0.25225	0.243938	0.3157	-2.50724	-0.35962
2.26798	-0.563146	0.533157	-1.59999	2.32256	-0.83713	-0.874805	-2.49948	0.134324	-0.283255
2.45732	-0.925828	-0.368615	-0.490837	-0.385649	-1.09952	2.12836	0.211852	-1.78829	4.99663
4.19439	-5.69314	-0.468971	0.156604	-0.572574	2.11234	4.68185	0.280021	-0.919071	-1.17387
0.753103	-2.63638	-0.505605	7.12493	3.75203	0.767224	2.31151	-1.02936	-1.40199	7.91273
-1.52172	-3.3403	0.133969	-0.506082	2.19495	-0.171397	-0.672815	0.791886	0.707756	1.38135
1.45466	2.19216	-0.67912	-6.91248	0.754642	-2.19245	-5.21495	1.17937	-1.39143	2.20872
-1.44812	5.90982	-0.493165	-11.4409	0.315756	-0.226547	-1.50571	0.262204	0.576711	-5.88628
0.423369	-2.03087	-0.00201501	-2.32684	-2.14998	-0.91295	3.3473	-1.10095	-1.17009	-1.8834
-0.00322612	0.410342	0.0923821	-0.183898	-0.211477	-0.19929	0.0410006	0.124948	-0.441872	-0.126774
-0.816879	-0.493472	0.946751	-1.15178	-1.30422	-1.28175	-5.56484	0.699434	-1.90577	-5.34813
-0.7392	-6.37887	0.0196836	1.89547	0.160603	-0.929599	1.64876	-0.967861	0.706907	1.28384
-2.70887	2.21962	0.0706571	-6.16629	-3.53273	-0.709394	0.544723	-0.183551	-0.65665	-2.34024
-2.54853	0.15178	1.56422	-2.66584	-1.76446	-1.16808	-5.68204	0.373629	-1.48438	-1.52433
-2.72285	3.27073	0.475426	-5.73218	-1.37335	-1.8474	3.56957	0.678133	-2.65032	-2.26206
-0.00322612	0.410342	0.0923821	-0.183898	-0.211477	-0.19929	0.0410006	0.124948	-0.441872	-0.126774
4.77673	-5.91199	-1.91971	-0.335705	-0.211856	0.887216	1.6909	-1.41747	0.706349	-1.31181
0.840466	-2.33814	-0.199637	1.99143	-0.187243	-1.43913	5.28232	-0.332078	0.676243	0.83068
-3.5822	1.06815	0.358306	-4.08049	-2.93643	-1.47343	-3.35623	-0.475346	-0.953016	-1.27438
1.40563	-2.37362	-1.37949	-0.896223	-0.612328	-0.425314	3.32216	-0.435158	1.78849	1.08108
0.333562	-3.63454	0.0837739	6.21084	-3.15376	0.45633	0.435474	0.253554	0.420542	-2.4149
-0.00322612	0.410342	0.0923821	-0.183898	-0.211477	-0.19929	0.0410006	0.124948	-0.441872	-0.126774
1.45597	3.51412	-0.104413	2.23653	-4.03898	-0.897211	-2.68197	0.384617	-1.40641	2.2345
0.732129	-2.95633	1.46604	-1.30791	1.56936	-0.593758	-5.15125	-0.709079	-1.40201	-0.623052
1.32867	-3.99297	1.55054	4.95464	3.35065	-0.0150249	4.8243	1.26248	4.70397	-3.39441
-0.252667	4.84627	1.51985	-7.01314	1.26511	-0.942566	4.78056	0.947098	-2.57241	-2.63617
-0.00322612	0.410342	0.0923821	-0.183898	-0.211477	-0.19929	0.0410006	0.124948	-0.441872	-0.126774
2.32344	-4.02367	-1.12483	5.58067	6.24584	3.48633	10.907	0.44286	1.14849	6.02513
0.608614	-4.15026	0.243037	0.645474	0.830295	-0.634702	4.83188	-2.55602	-0.495311	2.90694
-3.16734	3.73873	0.100439	-7.0055	-0.713628	-0.915488	-8.43389	2.92244	-2.3172	-0.499053
-1.74883	4.73107	-0.909179	-5.28798	-2.04656	-0.935563	-3.81427	0.864009	-2.00827	-0.985431
-3.38743	2.65915	2.39993	-1.44213	-1.60473	-1.188	1.83009	1.31653	-2.11571	-0.910483
1.2475	-1.25167	0.961151	5.9737	-1.12567	0.128747	1.13557	-0.294716	-2.53041	2.87177
-2.93734	0.0966584	-2.31536	-0.945081	0.729637	0.410476	-4.07535	0.270288	1.70595	0.000218692
-1.31063	-5.97685	-0.515934	2.49973	2.07771	-1.02671	1.87906	-0.429598	0.473876	-1.04453
-0.00322612	0.410342	0.0923821	-0.183898	-0.211477	-0.19929	0.0410006	0.124948	-0.441872	-0.126774
-1.07691	3.54028	0.411483	-6.27333	-0.895558	-1.29284	-5.2532	-0.585583	0.49721	-0.779316
0.10245	2.60791	1.64514	3.05073	1.368	-0.366746	-0.471427	-4.31013	-2.55673	-2.2911
1.38322	2.36405	0.718397	-4.5479	-0.658805	-0.562387	5.69774	-0.132288	-2.38824	-0.463433
2.01719	-4.46269	4.62305	4.90146	4.66898	-0.742399	4.35162	-1.63935	-0.671586	2.14492
-2.73476	0.0139575	0.740898	-2.03429	-3.89076	-1.43244	-7.34964	0.983379	-1.48029	1.22658
-0.131485	-4.04652	0.0424357	2.79712	0.337701	0.647525	1.54907	-1.41635	1.52192	0.690545
4.99008	-4.38339	-0.880836	-1.09711	2.40271	1.40759	0.854573	-0.490681	1.83877	2.46279
0.905774	-3.04156	1.18459	-2.32859	1.24302	-0.987131	-2.61924	0.352654	-1.60929	-6.35148
-0.041669	-5.55404	-1.85592	3.98991	0.362578	1.97821	0.608778	-0.760902	1.31293	1.96474
-3.64798	-3.79035	0.345698	-5.1118	-0.561723	-2.13635	-5.45737	1.60312	1.18566	-5.69027
0.691693	-4.80775	1.20682	3.01709	1.28636	-0.612185	6.92044	0.347365	0.298229	1.13473
0.142552	5.56819	0.307046	-2.97237	-2.93838	1.21344	-2.5537	2.76105	-1.13489	-2.88496
4.14714	-1.66736	-0.651597	4.55031	1.94074	-1.12227	0.313275	-2.76411	0.806422	0.736455
0.377208	-0.612811	-0.592243	-0.867169	1.23672	0.514633	-3.22236	1.90041	0.337726	-0.332997
2.56674	0.297257	-1.79611	-0.854751	1.23534	-0.656215	-2.78094	0.36318	0.704376	2.07898
-2.41244	-2.22386	0.323995	6.15562	-3.50306	0.785342	-3.03731	2.70257	-2.15164	-0.941405
-0.602104	0.180329	0.548521	1.33672	1.81112	1.39405	6.0672	0.793848	-0.165817	-1.04076
-0.178949	4.75276	0.564814	-3.92724	-4.16443	-0.0492408	1.5697	-0.921602	-2.25137	-0.625954
-0.950351	0.6898	1.86967	1.91916	1.27149	-0.224612	6.35016	1.80684	-0.691612	0.962849
0.810966	-6.79164	0.94784	3.61749	-0.17434	-0.183825	2.70136	-0.315606	-0.87396	1.8993
-2.40749	1.34003	-0.106988	-5.13745	-3.90208	-1.31438	-3.26601	0.225887	-0.808951	-0.482066
-0.334457	1.54975	0.107045	-5.54852	1.49629	-1.8299	-9.50763	-0.427742	-0.128406	2.61509
-5.30047	8.31455	1.21795	-8.69528	-3.76853	-2.2491	-11.5896	0.439303	-2.12442	-3.1323
1.95469	-2.83249	-0.537632	-0.0527911	0.850424	-0.100687	-1.57591	-1.62858	-1.37864	0.903246
0.581138	0.0352015	-0.379448	2.98646	-2.12361	1.86453	4.80725	-0.628104	-0.119268	-2.87629
-0.00322612	0.410342	0.0923821	-0.183898	-0.211477	-0.19929	0.0410006	0.124948	-0.441872	-0.126774
-0.00322612	0.410342	0.0923821	-0.183898	-0.211477	-0.19929	0.0410006	0.124948	-0.441872	-0.126774
0.162181	2.669	0.71217	-0.941457	0.337254	-0.9865	1.60541	-0.32243	-1.32477	3.34587
0.620638	-0.657751	0.519491	7.09545	-0.322825	0.117411	0.393937	-0.82552	-0.943356	-2.1407
-0.00322612	0.410342	0.0923821	-0.183898	-0.211477	-0.19929	0.0410006	0.124948	-0.441872	-0.126774
0.668629	-4.35154	0.392443	2.55326	-2.30453	-0.6634	-0.672236	-1.98552	-1.74377	-3.58822
2.18791	-5.66837	0.223756	2.43567	0.637281	1.1538	1.37242	-0.626071	0.687908	-0.983241
-2.7659	4.55872	0.115943	1.00699	-3.17685	-0.0965211	-6.79379	1.02979	-1.03102	-0.25676
0.0197715	1.3467	0.87406	-0.556134	-2.96498	-1.72362	-7.55062	1.70964	-4.23719	-1.18057
3.10367	-2.71494	-1.03611	0.850912	0.200235	0.726327	3.41844	-0.829348	2.98772	-0.560823
-0.403139	-4.33372	-0.198371	7.10038	-1.13479	-0.0572456	5.51918	-0.111805	1.54118	-0.830212
-0.00322612	0.410342	0.0923821	-0.183898	-0.211477	-0.19929	0.0410006	0.124948	-0.441872	-0.126774
-1.0689	6.2974	-0.492818	5.78833	-2.06805	0.423457	6.08214	2.27043	-0.903053	-0.720517
-0.00322612	0.410342	0.0923821	-0.183898	-0.211477	-0.19929	0.0410006	0.124948	-0.441872	-0.126774
2.83462	-2.65217	0.6832	2.57044	2.91278	2.02711	5.78079	-2.21461	-2.41344	2.86022
-0.660082	-3.0553	0.365624	1.20134	1.25644	-2.08947	-2.70684	-1.19673	-2.42364	-0.712751
-0.421479	-4.48739	-0.144627	0.319751	0.280856	-2.24009	-5.0045	-0.516319	-0.00657774	2.97151
-0.00322612	0.410342	0.0923821	-0.183898	-0.211477	-0.19929	0.0410006	0.124948	-0.441872	-0.126774
-0.00322612	0.410342	0.0923821	-0.183898	-0.211477	-0.19929	0.0410006	0.124948	-0.441872	-0.126774
1.17297	4.13851	-1.60518	-3.77099	-3.11894	-2.18453	1.73805	0.528896	2.4991	-3.52514
-0.365805	-1.85135	-1.02871	3.79801	-0.177343	-0.0266241	-5.46683	2.10277	5.4044	-1.07869
-1.78747	3.26971	0.516173	-10.1571	2.06637	-0.569965	-3.08447	0.0410539	-2.38395	-2.13234
-0.107973	-0.684841	0.981676	2.94459	-0.843974	-0.868925	1.67182	0.799958	-1.90609	-0.627888
0.680196	-0.724866	0.848431	-1.25675	0.23214	-0.921704	-2.90209	0.524113	-1.72331	-0.975971
2.35292	-4.16587	0.0868551	5.23421	0.792985	0.958342	-2.46914	1.65463	0.727554	1.62304
-1.81354	5.28729	-0.0519512	-4.79871	-1.09847	-1.4317	-2.31243	0.637907	-2.01353	1.01349
0.175735	-0.346216	0.386435	3.31003	-4.40748	0.754209	0.19692	-0.527985	0.488126	-0.594689
-0.00322612	0.410342	0.0923821	-0.183898	-0.211477	-0.19929	0.0410006	0.124948	-0.441872	-0.126774
-1.19634	-1.09358	0.898503	-0.00923085	-2.87483	-0.813267	-1.3097	-0.249515	-1.62548	5.53426
-0.779961	2.58643	1.06484	-3.88296	-0.207672	-0.637684	-1.04229	4.15322	-1.37828	1.82726
-0.00322612	0.410342	0.0923821	-0.183898	-0.211477	-0.19929	0.0410006	0.124948	-0.441872	-0.126774
-2.79933	2.58012	0.541422	-7.48475	-1.95298	-3.15562	-11.6068	0.708328	-2.74178	3.41011
-2.06574	-3.65892	0.253534	9.17244	-1.50254	1.19983	3.61179	3.91079	-1.1638	8.13767
0.766735	-6.02637	-0.174157	3.53057	0.537955	0.161608	-0.722049	-1.87736	-1.20932	4.23567
-1.7806	4.14877	0.972308	-2.48306	-4.19655	-1.24831	-0.486218	0.0843257	-1.58019	-2.42437
2.55805	-3.32166	1.34068	-0.21054	0.326737	0.19454	9.36822	0.354893	0.457548	1.48918
0.758356	-0.277175	-2.74781	-2.61108	2.38987	-0.687669	-3.94522	0.329672	8.48733	-0.55045
0.593897	2.37463	-0.713194	-3.93427	0.0193365	-1.76839	0.370553	0.374039	-0.117339	-1.50293
1.36031	-2.25805	1.19435	6.44993	-1.18717	-0.544702	-9.27881	0.810555	1.97447	-6.02905
3.42327	-5.6829	-0.914591	4.618	0.354534	-1.28484	1.15332	-1.82726	0.265735	1.50156
-1.98062	-8.71634	1.18171	1.22835	0.310118	-1.83064	5.86851	-0.305344	-1.14748	1.9294
-0.00322612	0.410342	0.0923821	-0.183898	-0.211477	-0.19929	0.0410006	0.124948	-0.441872	-0.126774
-0.816599	-2.25603	0.322415	2.56016	1.78558	-0.928452	-3.66799	-0.222986	-0.500486	-2.66533
0.406695	-4.02629	1.08495	4.68801	-0.563611	0.399045	-1.39808	1.25106	-0.875206	-0.615998
2.24752	-4.44104	-0.569139	-1.4222	1.51722	-1.42759	-2.37578	-2.30173	-0.124228	5.09743
-2.31019	3.0241	-0.409549	0.247178	-1.55771	-0.90909	4.86778	1.42338	-1.2319	0.399217
2.92557	-1.77182	-0.391124	6.53735	0.239945	-0.0585255	-1.79338	-0.231054	1.2023	2.99982
-1.04367	4.79289	0.216969	-1.63506	1.20376	1.14479	0.550919	0.676737	-1.96001	3.38002
-0.300227	4.1695	0.0616839	-2.87081	-2.8556	-0.0909344	5.60614	2.37946	1.93128	-3.59389
0.393667	2.38601	1.16713	-1.14849	-0.256069	-0.964692	0.834507	-2.34321	-3.3839	2.19228
2.22195	-0.16016	-0.0782707	2.48878	1.85006	0.270008	7.11075	-1.10038	1.29558	5.39441
-2.8314	-0.70703	1.74635	-4.8604	0.410787	-0.149821	-2.13674	0.486846	0.345491	1.93546
1.81768	-1.49445	-2.01122	3.38788	-0.48988	-0.447104	3.68696	0.528464	-0.992187	-2.77868
-2.93719	5.7891	0.60678	-2.68053	0.0102388	0.0959572	2.60542	2.7738	0.241943	-0.314096
-0.00322612	0.410342	0.0923821	-0.183898	-0.211477	-0.19929	0.0410006	0.124948	-0.441872	-0.126774
-1.9475	2.46064	-0.48266	-3.70017	-3.35415	-1.47472	-5.86631	0.901277	0.236825	0.517508
1.5267	0.380153	-1.07063	3.10727	0.670487	1.07997	1.39415	-1.00932	1.6789	1.83293
-0.940978	-1.57778	-0.0257636	-3.30114	-1.50969	-0.304356	11.4048	1.01794	-2.47607	0.3768
-2.22275	-2.11142	-1.20413	2.71996	-0.336944	-1.19573	-0.311506	-0.580897	-0.902328	6.65421
-0.00322612	0.410342	0.0923821	-0.183898	-0.211477	-0.19929	0.0410006	0.124948	-0.441872	-0.126774
-0.00322612	0.410342	0.0923821	-0.183898	-0.211477	-0.19929	0.0410006	0.124948	-0.441872	-0.126774
2.49611	0.0832475	-0.200172	-0.913617	0.593082	-0.535608	1.78634	-0.585184	0.0329499	1.31939
-4.56116	-1.86989	1.21811	0.157815	-2.45492	0.321117	-2.33049	-0.117149	-1.47851	1.46075
-0.45597	3.61298	1.4431	-1.71823	-1.45034	0.348951	4.5848	2.04014	5.02016	0.114571
-2.38581	3.5571	0.314709	-3.30476	-2.22822	-1.44274	-3.55916	0.376405	-0.961808	-0.55275
-1.72945	3.49615	-0.545802	-5.86905	0.374786	-1.10445	-6.98354	0.541984	1.62647	0.0736829
-0.00322612	0.410342	0.0923821	-0.183898	-0.211477	-0.19929	0.0410006	0.124948	-0.441872	-0.126774
-0.259951	0.562142	0.298098	7.68281	4.75358	0.63896	1.85088	-0.509781	-3.60292	-0.138244
2.04649	-3.99823	-0.454197	5.92063	-1.22362	-0.687172	1.49834	-2.65121	-0.548794	-6.61009
0.797829	2.38042	0.604607	-6.82836	-2.23462	0.640746	-5.97012	-0.066999	-1.62817	15.4459
-0.400819	-0.419285	-1.75931	-3.67612	-0.973158	-1.15678	-0.649027	0.321235	0.578383	0.347816
-0.0193669	-0.372439	-2.32063	-4.26635	-0.365931	-0.450855	-2.18161	-1.11503	1.37013	2.22465
-0.0909227	0.491396	-0.0616845	-6.00257	-2.54281	-1.202	-9.69684	-0.510721	-1.78887	-0.452998
-1.05567	-0.0288715	0.24907	5.38606	-0.915358	0.468345	3.93744	-1.40056	-0.550878	-3.40088
-1.61395	1.81485	-1.49716	-3.18886	-0.821194	-1.34466	-0.536853	-2.43748	0.565886	-0.869957
-2.06948	2.67303	-0.656696	-1.36107	-0.166084	-1.27933	-7.59116	0.420212	2.27484	-1.8594
-0.00322612	0.410342	0.0923821	-0.183898	-0.211477	-0.19929	0.0410006	0.124948	-0.441872	-0.126774
5.32947	-2.88125	-0.19392	1.29606	2.40381	-1.01681	0.561111	-0.0988332	1.58149	1.10269
0.570634	-0.182132	2.01471	-5.28864	0.970286	-1.32955	2.11224	-0.726543	-4.32805	-0.278002
2.34004	1.70221	-0.598908	8.30697	-0.806775	1.23702	3.27587	1.92705	3.16245	5.47471
3.94097	-3.9328	0.180102	6.2004	2.09864	0.672061	-1.72384	0.418964	0.349161	-1.89611
-4.2591	7.64262	0.179494	2.85718	-2.74074	0.653204	4.58532	-0.612714	-2.86633	1.83029
0.756861	1.56242	-0.830142	-1.83762	-0.216578	-1.4632	1.07999	-0.63766	-0.556733	-4.31113
1.37045	-0.328607	0.854283	-0.290785	-0.698846	-2.88824	-5.38403	-0.88849	-3.54163	-2.15177
-0.00322612	0.410342	0.0923821	-0.183898	-0.211477	-0.19929	0.0410006	0.124948	-0.441872	-0.126774
-2.79279	4.38228	-1.50364	-5.79161	-2.59571	-0.558311	-1.59717	2.62315	0.443442	-1.02092
-0.0489587	-0.763579	0.577713	-0.895189	-4.986	-1.28096	-3.49538	0.699636	-1.41659	-1.99215
-0.00322612	0.410342	0.0923821	-0.183898	-0.211477	-0.19929	0.0410006	0.124948	-0.441872	-0.126774
-1.0478	1.41028	-0.178193	1.00862	0.888278	-1.2205	2.08067	-0.230214	-1.73932	1.79004
0.346606	-4.07763	0.514032	-1.53465	0.39472	0.787677	-0.186541	0.202389	-0.436896	-1.00708
1.34751	1.97346	-3.49174	-0.578585	0.209347	1.28516	5.89138	0.602385	3.86434	-1.62355
2.482	-0.0477024	-1.61593	-4.99425	0.702118	-1.63998	-2.52416	0.973667	0.340793	-0.007401
-0.00322612	0.410342	0.0923821	-0.183898	-0.211477	-0.19929	0.0410006	0.124948	-0.441872	-0.126774
-0.00322612	0.410342	0.0923821	-0.183898	-0.211477	-0.19929	0.0410006	0.124948	-0.441872	-0.126774
2.0251	-2.71628	0.982469	5.25893	2.43848	0.98049	2.66165	-1.20388	-0.873331	-1.32728
-0.470552	-1.76749	-0.00584401	-2.45957	-0.273381	-0.726595	-0.100675	1.01414	-0.737282	3.52538
-2.2737	-2.91012	-0.90052	4.3315	-1.20254	1.78136	-0.719569	-3.97507	-0.390608	1.97104
-0.364121	-0.506259	0.0585321	-3.37132	-0.333791	-0.587746	-4.64419	-0.856984	-0.126289	1.77833
0.306457	-0.0579877	-0.0131564	1.65316	2.54802	-0.271681	4.93872	0.267807	1.32246	1.13612
0.79856	0.918297	-1.15759	1.92649	1.39055	0.0188744	-0.178646	2.18645	0.346668	4.79284
-1.27129	2.67704	0.635732	-1.34145	-2.8917	0.106052	-3.0433	0.825065	-2.29845	-2.67443
-2.75446	4.4054	1.0267	1.5983	-3.70031	-1.22699	-3.70495	1.17645	-2.05691	-1.84051
-2.04579	5.02306	0.513549	-6.94848	0.0904647	-0.842988	0.290065	-1.01693	-3.00677	-3.50921
-2.88534	-0.112076	3.55287	1.76264	-3.2496	-2.94756	-1.98766	0.630819	-3.74815	-1.44321
0.992556	1.8051	-0.109884	-2.70474	-1.75272	-0.188607	0.712817	-1.2787	-1.42296	1.32925
-0.781975	3.57522	1.82693	-0.924464	2.12397	-2.05413	-3.42692	1.0069	-3.59001	-3.33039
-1.49581	-1.67088	-1.11804	-4.04238	3.57395	-1.16871	-3.64892	1.47395	2.86969	2.94178
0.969126	-0.842708	-0.657411	-0.299567	1.97723	-0.494373	0.954814	-1.09498	0.130643	0.859651
1.49863	3.23482	-0.497516	-1.72194	1.14266	-1.5156	0.167181	1.34302	-1.17477	0.0553594
2.87768	0.593274	1.39714	-0.423731	1.60596	0.703778	2.06895	-1.2959	-0.313836	-3.61899
0.464238	3.84182	1.13666	-6.76378	-2.58714	-2.13934	2.31678	-0.417787	-4.37699	-3.10151
2.18887	2.3949	-0.35684	-2.69468	1.95595	-0.32734	-3.33569	-0.713834	-1.08116	-0.477604
1.36825	-5.13595	0.513501	4.29772	-0.246644	0.418991	4.8724	-2.59133	0.182667	1.89557
1.68043	-2.84331	0.200581	7.68473	-1.32047	1.98457	1.36811	1.21703	0.544152	12.3191
-0.732127	-3.59403	0.406885	1.10808	-0.805797	-0.135786	-2.35861	-2.15655	-0.868099	2.31117
-2.42549	2.22152	-0.0939383	-0.750661	-2.29728	-0.128688	0.802654	-1.9225	-0.465433	-5.76498
0.491088	1.17108	1.73646	-3.50499	0.748773	-1.79975	-2.05513	-0.871411	-0.481782	2.14459
1.3436	-3.37432	-2.00592	2.01094	-0.661303	-2.39061	-2.1218	-3.47325	-2.08026	-1.72891
-0.00322612	0.410342	0.0923821	-0.183898	-0.211477	-0.19929	0.0410006	0.124948	-0.441872	-0.126774
1.31672	-3.61943	-0.623864	2.07791	0.174684	-0.785454	1.06514	-0.210747	1.92525	0.937343
-1.24697	2.47871	-2.57573	-3.94862	-1.25555	-0.146699	2.69193	1.57542	-0.778168	-5.68481
0.314776	3.9487	-0.63562	-3.81893	-2.00908	-1.2988	4.17539	-1.17457	-1.59412	6.35159
-0.00322612	0.410342	0.0923821	-0.183898	-0.211477	-0.19929	0.0410006	0.124948	-0.441872	-0.126774
-0.00322612	0.410342	0.0923821	-0.183898	-0.211477	-0.19929	0.0410006	0.124948	-0.441872	-0.126774
2.44731	-5.44032	0.0290547	6.3198	3.42822	0.273872	5.7772	1.06822	0.343246	1.35333
2.1291	4.07126	0.515948	-2.67941	0.84616	-0.711682	1.09551	0.329708	-1.60811	-1.70862
-4.96996	1.50585	1.66596	-9.49415	-1.29359	-1.41024	-3.55794	0.504577	-0.4657	0.128688
-0.419723	1.52256	-1.71425	2.82129	-0.370357	0.840274	0.473123	-0.203706	0.456947	4.05895
-0.823639	0.757738	0.0314017	2.10693	-1.63126	-1.05527	2.77344	1.14368	-0.749254	-3.03765
-0.00322612	0.410342	0.0923821	-0.183898	-0.211477	-0.19929	0.0410006	0.124948	-0.441872	-0.126774
-3.11909	4.33325	-1.2466	-4.18283	1.14512	0.635461	0.408502	-0.378095	0.226262	1.41463
-1.27293e-05	3.98541	1.1336	-2.65989	-1.35305	1.99991	0.374621	0.992769	-0.739784	0.745302
0.483667	-0.192466	0.161348	-2.07562	1.35003	-0.140585	-12.7268	-0.127273	0.855598	3.84267
-2.12738	1.07067	-0.414418	-3.90255	-1.28346	-1.2422	-0.270897	0.302143	-3.0751	-1.22071
1.0107	1.86713	1.35324	7.87761	0.874924	2.2666	3.04893	0.300397	1.17156	1.95317
-0.918225	4.19788	-0.0111584	2.68581	1.69795	0.410386	3.21416	-1.18903	-0.893773	2.78438
-0.561771	1.01009	1.4879	-2.73967	-0.0718947	-0.943158	3.48555	0.675247	-1.7188	1.88481
-0.00322612	0.410342	0.0923821	-0.183898	-0.211477	-0.19929	0.0410006	0.124948	-0.441872	-0.126774
2.62403	1.76848	0.763794	0.295481	1.52226	-1.62216	-6.20246	-0.939253	1.39505	1.87697
0.220011	4.85687	-2.18047	-5.45425	0.598168	-0.654996	1.2782	0.245032	1.0129	6.4505
-0.505482	4.74423	0.720061	-9.37595	-2.75762	-2.20424	2.8835	1.96721	-2.35585	-1.00367
1.09361	-0.711252	-1.55995	5.02897	-1.55129	2.31298	-2.11224	-0.603551	-0.72772	-2.24781
-0.00322612	0.410342	0.0923821	-0.183898	-0.211477	-0.19929	0.0410006	0.124948	-0.441872	-0.126774
-0.00322612	0.410342	0.0923821	-0.183898	-0.211477	-0.19929	0.0410006	0.124948	-0.441872	-0.126774
-0.00322612	0.410342	0.0923821	-0.183898	-0.211477	-0.19929	0.0410006	0.124948	-0.441872	-0.126774
0.200714	-6.41333	-0.0560544	7.82717	0.217208	-1.36396	0.387711	-2.7434	-0.48337	1.08467
2.61373	-3.89972	0.406737	5.5331	2.57127	0.978709	3.61623	-1.38141	1.37051	1.34512
1.81323	-1.76736	0.644001	-0.153513	-0.86236	-0.950851	0.511543	0.106133	-1.32961	2.30179
-0.429274	-1.03656	-1.78902	1.42679	-1.20927	-0.505378	-1.64801	-1.13606	0.239502	0.713686
-0.00322612	0.410342	0.0923821	-0.183898	-0.211477	-0.19929	0.0410006	0.124948	-0.441872	-0.126774
0.328811	3.27962	-0.0418454	-3.20473	-0.0451709	-2.81017	-4.25336	0.393495	-1.13642	-1.03352
-0.374398	-3.06489	0.840647	1.14861	-4.19824	-1.82449	3.46485	1.25692	-0.185949	-0.757884
-2.17607	0.892028	0.278065	-5.14799	-3.33488	-2.05448	-4.34959	0.470539	-2.68348	9.12838
-0.741327	-1.53942	2.2692	4.21512	-1.44349	-1.21452	2.15673	3.02874	-0.465814	0.370892
4.22055	-0.913348	-0.500715	4.90337	-1.81472	1.16723	6.27447	1.17037	-0.387236	-4.7314
0.183504	0.637705	0.63423	-1.26106	2.0107	-0.576379	1.06799	-0.344256	-1.71853	-0.675072
-0.00322612	0.410342	0.0923821	-0.183898	-0.211477	-0.19929	0.0410006	0.124948	-0.441872	-0.126774
1.91868	-3.59385	2.14089	-0.752526	-0.00264846	-0.0342093	-0.210828	-0.855382	-3.64907	-1.43457
-0.00322612	0.410342	0.0923821	-0.183898	-0.211477	-0.19929	0.0410006	0.124948	-0.441872	-0.126774
0.810803	-3.69918	-0.0292635	-2.93024	1.49718	-1.62797	-4.28174	-0.0371258	0.90112	2.31148
-0.00322612	0.410342	0.0923821	-0.183898	-0.211477	-0.19929	0.0410006	0.124948	-0.441872	-0.126774
-2.40409	0.432758	0.966668	2.47207	3.00287	3.05115	2.66634	0.948196	1.73655	-4.72299
-1.80397	-6.22649	1.46899	-1.7726	-1.23538	0.0915445	8.41086	0.692947	-0.455888	-3.7329
-1.84455	-2.8243	0.155261	7.32656	-2.07595	-1.01219	3.39955	1.27498	-1.67664	-3.46434
0.388444	3.59471	-0.302032	-8.39746	1.43106	-1.02326	-0.798379	-1.4588	-3.79167	0.391652
1.89637	-1.88398	0.383044	0.81504	-0.266957	0.441981	2.11286	0.731497	0.389683	2.63156
-2.55755	5.38962	-0.156402	-5.88235	-0.185492	-1.44461	-1.95465	-0.0488331	-1.77194	0.62318
-1.04138	3.25956	-0.968303	-4.36894	-0.482055	-2.00476	0.731256	0.199238	2.75198	-0.473821
-1.05639	0.185452	1.29615	0.0717506	0.05665	-0.847397	0.637193	2.52744	-0.384794	-0.372596
4.46774	-5.12477	-0.510249	4.84653	2.73671	-0.879512	4.11982	-1.92785	0.524288	-0.051638
-2.32473	0.379499	-1.13326	-2.80234	0.705547	-2.92356	-3.76979	0.240653	2.52141	3.33919
0.920165	-3.17756	0.601829	5.16513	1.81371	1.85139	4.03998	-2.67777	-1.22838	0.756117
-1.31624	1.32954	1.3235	-2.04474	-0.127439	-2.06381	-4.25385	1.5599	-2.28645	-2.51096
-0.00322612	0.410342	0.0923821	-0.183898	-0.211477	-0.19929	0.0410006	0.124948	-0.441872	-0.126774
-3.43907	-4.78571	2.05366	0.46043	-0.264187	0.306075	-1.3642	0.723081	-1.42602	3.17103
0.0954836	-3.82203	0.429092	2.3666	-0.490633	-0.191929	2.31928	-0.478662	2.97312	-1.3096
0.433282	-0.784846	-0.295723	10.2236	-0.287519	0.624539	4.57333	1.66888	1.39734	-3.2529
0.326704	-1.10928	1.26273	1.34362	-2.22754	0.474093	4.32284	-1.67859	-0.508497	-4.08145
-2.09881	-3.47179	-0.329449	-6.55525	0.931628	-0.407037	-1.5852	2.27764	0.905207	0.936187
-2.50238	0.288342	0.500809	1.75345	2.68479	-0.570633	1.00063	-1.95094	-0.513095	-5.59283
1.57205	-3.50016	1.15674	6.33441	-1.63924	-1.19534	1.52593	-1.07308	-3.17737	-1.94213
0.446299	1.65002	-0.0981808	0.0151515	2.05384	-1.35692	-3.2255	-1.3661	0.0217289	3.26015
-1.11482	-0.429068	0.216124	-3.81514	-1.0539	-1.8562	-4.95959	0.742532	-0.975411	0.730903
0.237207	-1.54871	0.708057	3.37201	0.579502	-0.778896	1.8496	-0.257433	-0.458921	-3.29869
0.987757	-0.515955	-0.0815715	-6.81466	-0.490383	-2.67965	2.57712	-0.502303	0.332154	-2.8229
-0.324729	-6.55928	-0.0438187	-0.0373404	-1.14601	-0.486401	-3.97595	0.330858	2.16359	3.86415
-0.714815	2.22042	0.480777	3.01754	-2.43332	-0.304919	3.49909	0.913536	-1.62468	0.782959
1.17491	-2.15239	1.25052	4.76036	-1.33212	-0.216262	-1.53043	-0.696739	-0.960462	3.36813
-0.00322612	0.410342	0.0923821	-0.183898	-0.211477	-0.19929	0.0410006	0.124948	-0.441872	-0.126774
1.30903	4.3797	-0.21765	-0.577776	-2.07542	-0.806066	-1.5168	-0.538679	-2.93652	-2.39898
2.75164	-1.01774	-1.25578	1.87992	-3.50835	1.31664	5.60608	-1.83136	4.14667	-0.563765
1.13857	-1.91944	1.19664	-0.00907959	2.04157	-0.381142	-2.76137	-2.10278	-0.777415	5.98755
2.62583	-5.95779	-3.15417	3.33193	3.82534	1.27886	3.1653	-0.0821272	3.02232	5.92674
-1.29441	4.10107	-1.06466	-4.82297	0.983476	-1.68805	-2.71291	0.956102	0.372658	0.694824
-1.35075	3.66654	0.321283	0.151887	0.0511369	2.22844	0.864702	-0.00804364	-0.543751	0.650436
-0.00322612	0.410342	0.0923821	-0.183898	-0.211477	-0.19929	0.0410006	0.124948	-0.441872	-0.126774
2.19203	0.253016	-0.978352	2.93715	-3.39463	-0.626437	2.67425	-1.06921	0.733054	-0.518192
-2.01245	4.42664	0.0657172	-5.9432	-2.76397	-1.03001	-0.571142	2.32134	-1.79296	-1.94721
-0.99157	0.188892	0.00666355	-1.97149	-2.28314	-1.34295	2.79187	-0.317067	0.418571	1.0726
-2.1758	5.29952	0.396183	-3.59453	-0.452601	-0.673616	-0.0720635	0.24308	-2.59352	-5.82622
0.693601	1.92409	0.769945	-6.78579	-1.97006	-0.0348591	-3.0216	0.116692	0.287599	-2.66828
-5.08714	5.31634	0.415224	-8.72643	-1.80735	-0.158804	-7.11234	0.983848	-3.84424	-0.240129
-3.22425	-0.931405	-0.181329	-1.97013	11.9032	-0.555016	-1.64844	0.2884	3.76262	6.06786
-0.260037	-1.88657	-0.286913	-0.187352	-2.55409	-0.762062	4.71721	1.01254	-0.816244	-1.24181
0.16562	-1.80421	-0.562654	-0.340846	-0.579354	-1.0369	2.02088	-0.513363	-0.010118	3.54554
2.42878	1.4645	-0.658881	-4.82248	-1.08115	-1.70428	0.373443	0.907409	-1.94751	1.79528
-0.00322612	0.410342	0.0923821	-0.183898	-0.211477	-0.19929	0.0410006	0.124948	-0.441872	-0.126774
-4.72344	1.73904	0.0350035	-2.92104	-3.98922	-1.58831	-6.3776	0.0433607	-0.735922	-4.8241
-1.44015	4.98579	-0.913587	-1.49402	-1.93027	2.19364	-5.44047	-0.350602	-3.24945	-3.56886
-0.00322612	0.410342	0.0923821	-0.183898	-0.211477	-0.19929	0.0410006	0.124948	-0.441872	-0.126774
0.482015	4.20219	1.10576	-3.99316	1.0113	-1.73905	-3.06189	-0.639873	-2.54045	1.62144
-0.306591	1.65448	-0.0131344	-2.72369	1.36713	0.318627	3.93588	1.26449	-1.22025	1.14193
0.866625	-6.36376	0.748219	2.53262	3.45772	-0.689839	3.42176	1.82655	-0.78835	2.91457
1.01386	-1.64585	0.364991	-2.05089	1.19438	-1.23812	-0.288869	-0.718796	-1.99006	1.18003
-0.00322612	0.410342	0.0923821	-0.183898	-0.211477	-0.19929	0.0410006	0.124948	-0.441872	-0.126774
0.130594	-4.67869	-2.42584	-0.808134	-0.35656	-0.872762	-0.906702	-1.57282	2.94274	-2.90199
1.49128	-1.20771	-1.61637	0.484264	-1.00738	0.91215	3.71021	-0.440755	1.49315	10.7658
0.990199	-1.69361	0.672088	2.71038	-2.64093	-0.516298	-3.06493	-0.847671	-0.703134	4.88446
0.104921	-2.64032	-0.0298169	-2.48865	0.465713	-1.12576	0.857196	-2.43736	-1.63002	4.71029
-0.00322612	0.410342	0.0923821	-0.183898	-0.211477	-0.19929	0.0410006	0.124948	-0.441872	-0.126774
-1.14282	1.82075	-0.144085	-0.468313	-1.99983	-0.297671	1.73088	-0.0949131	-0.669734	-8.31648
-1.61943	0.163462	0.492041	-7.37246	-0.475087	-2.21156	-1.61689	0.917692	0.38285	0.756819
-1.42185	-5.49071	0.161709	-0.316602	-2.72328	-1.53686	-1.26352	0.447417	-1.15567	-0.0765074
7.49648	-3.28113	2.31629	1.59539	0.903694	-0.893389	8.75918	-3.12253	-2.6385	2.59168
2.15815	0.342841	2.08525	-2.86923	-1.08325	-0.967853	1.32542	-1.26057	0.958963	-0.909443
5.47268	-2.10113	-0.883962	7.9376	2.42512	2.30312	7.12649	1.1823	1.1811	5.64753
0.291242	-0.243682	-0.163864	0.724213	1.30441	1.41972	2.79329	-0.955787	-0.351121	-1.85916
3.89075	-1.2977	-0.932225	2.76277	1.51619	-0.78385	-2.16308	-1.85934	-1.83012	-1.94829
0.822411	-2.07507	1.07373	0.761414	0.386996	-1.55033	3.24121	0.664666	-1.86747	-0.972154
2.71871	-6.82948	0.0487023	-0.64011	-0.288229	-0.191497	-4.22226	-1.79183	1.25559	-0.972435
1.13795	1.16269	1.82715	-1.82749	-2.74924	-0.250243	-0.734377	-1.81668	0.0208393	-1.8602
-0.00322612	0.410342	0.0923821	-0.183898	-0.211477	-0.19929	0.0410006	0.124948	-0.441872	-0.126774
-0.747087	2.22836	-0.144574	2.61681	-1.16479	1.22729	-2.97401	-0.912944	-1.15185	3.64743
2.15718	-0.852156	0.695083	8.90505	0.521222	-0.467916	1.20254	0.851179	-2.98202	-6.19479
-1.37945	2.57838	-0.466602	-5.23079	-0.640179	-1.10611	-5.17661	1.05584	-2.31257	15.5035
-1.52799	0.866135	0.275482	4.31051	4.9938	1.19041	6.12498	-0.653622	-2.32705	12.3399
1.10108	0.702116	-0.300814	-3.66385	0.765434	-0.0762295	-2.17284	0.0815024	0.700606	0.410026
-1.81538	-2.73144	2.1832	-3.78448	0.634731	-1.54599	2.24911	1.04652	-1.94602	-11.7106
0.61954	-3.7029	-0.329628	-1.18706	-0.81147	-1.783	2.98946	-0.871205	0.0822166	0.570712
-0.00322612	0.410342	0.0923821	-0.183898	-0.211477	-0.19929	0.0410006	0.124948	-0.441872	-0.126774
-0.00322612	0.410342	0.0923821	-0.183898	-0.211477	-0.19929	0.0410006	0.124948	-0.441872	-0.126774
3.87332	-1.08243	-2.20094	1.51713	4.15569	-0.757546	-5.81165	-1.74654	4.31316	-5.25966
-0.00322612	0.410342	0.0923821	-0.183898	-0.211477	-0.19929	0.0410006	0.124948	-0.441872	-0.126774
3.44425	-5.04252	0.147651	0.67033	1.58468	-0.0550063	3.22828	-2.84769	0.294077	-0.24317
-1.01794	-2.82932	1.03905	1.51026	-1.38835	0.681928	0.864168	-0.252591	0.636552	0.25795
-0.102309	-1.81233	0.473374	1.75228	-1.20108	-1.60284	0.442399	1.11301	-2.35316	-1.73939
0.607168	-0.486004	-0.0756865	-0.56759	2.52706	-0.851858	1.25778	0.23361	-0.0374455	0.765546
1.32874	-0.169223	-1.07569	0.282936	1.60857	0.588973	2.97077	0.412011	3.31542	1.20109
-1.06344	5.24935	-0.986567	-4.9047	-1.72561	-1.31397	-2.53934	1.0882	-1.15027	2.46967
3.52293	-5.94843	0.472482	3.03336	1.5766	1.7005	1.96139	-1.23724	2.03175	4.45399
-5.63693	6.84339	-0.458922	-8.88224	-4.49821	-1.13551	2.40977	0.625697	1.03797	-2.54868
-2.21518	1.89412	1.42358	-8.86375	-2.06298	-0.176899	-1.5256	1.68496	-0.672552	-4.30968
-2.86903	4.29585	0.378432	5.12097	-0.21226	1.17527	1.22667	-1.40172	-1.95915	-1.95628
2.81546	-1.67399	-0.714353	0.0694797	2.19207	-0.0113615	0.00208106	0.41369	0.14487	1.32111
3.38683	-3.95895	-3.631	7.28135	2.20825	1.71472	1.24771	-1.29704	1.06532	-6.73771
-1.62867	2.90238	0.526549	2.21907	-3.9672	-1.6992	-7.89613	0.296837	-0.698079	-2.45163
1.20316	-3.15075	0.568244	5.17857	0.82744	1.76524	-0.705632	0.00237198	0.119819	-4.03644
1.17412	1.93619	-0.863399	-3.29391	1.5467	-0.250434	0.480196	-0.83896	0.865941	0.275514
-0.00322612	0.410342	0.0923821	-0.183898	-0.211477	-0.19929	0.0410006	0.124948	-0.441872	-0.126774
0.35988	-4.51511	3.15439	7.59181	-0.913084	-0.724937	7.02726	-0.447903	-0.333006	0.770308
-0.778025	3.78293	-0.874335	-1.72811	-1.18788	-1.07818	-0.709983	0.0181506	-0.63648	-3.98404
0.937073	-3.90509	-1.70996	5.18665	-1.17418	0.430071	2.22507	0.435033	-0.262625	2.18848
1.16318	-1.08547	-0.180057	0.697678	0.8209	-0.521339	-1.35026	-0.133672	0.722231	2.71709
-0.164666	-4.05724	-0.433079	2.48302	1.75105	-1.41395	0.71904	1.21192	0.143946	-0.67341
2.8647	-2.3719	-1.84674	1.82655	1.81791	0.730343	-1.67857	-1.35085	3.46257	2.25012
0.39471	1.37728	-0.680873	4.01355	0.987073	1.67091	3.83665	-0.679525	-0.167082	-0.423301
-2.00719	-1.56151	-0.193277	-2.15934	-0.436571	-0.0932268	-3.07085	0.773935	-0.0450668	0.836526
0.072517	4.62004	0.573346	-2.78386	0.647301	-1.08611	-2.8404	-1.33655	-0.933198	0.927407
-2.68937	-3.54515	1.33767	-0.0185898	-2.28848	-0.703485	-3.63021	0.977071	-4.12811	1.06224
1.52635	1.83135	-1.37256	-0.754434	2.4544	-0.465573	-1.25191	-1.95582	-2.24655	1.50054
2.7838	-7.86986	0.00941728	7.55772	3.10649	-0.817432	2.72118	-0.825098	0.0143963	5.01777
3.14602	-3.29218	0.453236	5.17292	0.0368552	0.165886	4.12114	-0.236277	-0.716047	-0.933947
3.16007	-2.88659	0.145615	0.831146	3.93655	1.08987	2.68333	-0.311993	0.968257	-3.51714
2.22448	-3.09437	0.619178	4.07101	1.43595	4.1598	3.50597	-0.924939	-1.13929	5.1758
-3.3812	-0.696609	1.80011	-9.08259	-0.0263763	-0.118113	-2.60644	-0.147582	-2.34411	5.19396
0.249819	-5.19045	-0.412662	1.94717	3.7471	-0.578726	0.964036	0.519201	-0.234383	-0.155247
0.0550293	-1.91331	0.810569	0.651749	3.39291	-0.232826	5.88461	-2.90563	-1.67431	-3.24878
0.754998	-3.54836	-0.851294	0.153096	2.16809	0.0475642	-2.35424	0.184226	-1.3969	3.21911
0.139511	1.65967	0.251955	-3.40195	3.27043	0.752586	-0.449105	0.311905	-1.44216	0.881933
-0.00322612	0.410342	0.0923821	-0.183898	-0.211477	-0.19929	0.0410006	0.124948	-0.441872	-0.126774
0.551202	3.33781	2.59416	-2.13953	3.66364	0.587177	2.81126	0.715623	-2.66364	7.05399
-0.342934	-4.11628	1.03566	3.37605	1.66534	-0.961719	2.10526	-1.19031	-1.28885	-0.900178
-2.54809	-3.37142	0.628604	-3.20251	-3.27195	0.174629	0.246314	0.386414	-0.71024	-1.67005
2.92257	-8.01913	0.472346	5.81528	0.28439	-0.533904	3.58329	-2.83654	0.0400491	1.15585
2.11965	-1.29729	0.541292	9.42189	1.98062	2.63481	0.975996	0.0693394	1.57407	0.175732
1.59495	-1.57493	-1.34687	8.91974	7.74182	1.40892	3.278	0.221677	0.763368	-3.46723
-0.239143	2.01663	0.856341	-2.51744	-1.41444	-1.10539	-6.55659	0.894045	-0.538328	0.075696
1.02649	-1.55272	-0.36216	-1.06203	1.63001	1.83171	0.875769	-1.49349	-0.355242	5.63644
2.20402	-3.61616	-0.617801	3.05643	1.67327	1.1605	-1.63017	0.230219	1.19943	3.55607
-2.08527	6.82829	-0.935985	-4.2724	-3.54496	-0.788396	-3.10759	0.294316	-1.06276	-4.83843
3.07687	-0.255955	-0.297348	-3.24026	-0.484567	-1.3815	0.875999	-1.84411	-0.12782	2.47465
-3.10922	-2.82404	-1.03875	1.54833	7.56571	-1.59688	0.995035	0.835808	-0.80483	3.50848
3.94774	-0.752837	1.43359	2.26801	1.2099	0.083456	-0.654766	0.262797	0.792615	0.999912
-0.0993271	-2.26359	0.0198766	-3.2121	2.7153	-0.44104	0.774874	-0.708474	2.93486	-1.39681
1.29384	-2.76409	1.00952	0.29694	-1.15561	2.14727	3.87572	-0.0544105	-0.705603	6.33231
2.71574	-1.89925	0.74899	1.18501	1.35301	1.24559	0.746095	-1.42471	-1.29175	0.223267
1.72357	-2.90019	-0.310553	5.52296	5.23588	2.08361	2.17941	-0.949459	-0.796361	-6.6379
1.5737	-2.40481	-0.280557	6.56601	1.65075	-1.34671	3.96261	-0.100382	0.313605	-4.19776
0.53603	-1.64962	0.917147	0.330275	0.0322375	-1.4469	2.82877	-2.19504	-1.53563	-2.5045
5.07201	-5.96738	-1.91181	10.5551	0.3698	1.02417	14.1591	-1.39419	-0.0687128	2.9828
-1.46696	1.68945	1.77467	-0.619593	-0.470323	-0.801255	1.76158	0.142087	-1.36765	-2.26715
1.52856	2.03966	1.24835	-1.71653	0.0257262	-1.1252	-3.1893	-1.23023	-0.731902	3.2492
-0.00322612	0.410342	0.0923821	-0.183898	-0.211477	-0.19929	0.0410006	0.124948	-0.441872	-0.126774
4.06183	-6.33717	1.01212	2.93305	3.95676	0.652328	12.2628	-1.39234	1.82521	0.840441
-0.00322612	0.410342	0.0923821	-0.183898	-0.211477	-0.19929	0.0410006	0.124948	-0.441872	-0.126774
5.98141	0.324284	0.711387	-0.397917	0.243673	0.577471	1.51404	-3.77124	-1.56774	1.03939
-0.607615	7.52701	-0.863177	-6.55942	0.157847	-1.20337	-4.0269	0.579422	1.80281	0.976102
-0.00322612	0.410342	0.0923821	-0.183898	-0.211477	-0.19929	0.0410006	0.124948	-0.441872	-0.126774
-3.73996	4.30377	1.06348	-5.81532	-0.63104	1.78607	2.87162	0.135165	-1.00266	-0.406299
-0.00322612	0.410342	0.0923821	-0.183898	-0.211477	-0.19929	0.0410006	0.124948	-0.441872	-0.126774
1.78904	-2.63362	0.116678	-0.828165	0.629647	0.204463	1.3726	-0.577596	0.803184	0.427259
-1.01746	-0.398106	0.194831	1.94793	-1.86647	-1.32485	-3.73394	-2.63896	-0.396266	-1.69117
-0.472414	1.63468	-0.634688	-0.213297	1.50165	-0.504044	5.40053	-1.60992	1.95209	7.54854
2.63648	-0.0370385	-1.98574	5.86821	0.730438	0.497042	6.15798	-1.49197	2.82864	0.637332
3.23858	-0.713871	0.455513	0.755974	5.45286	-1.80993	0.997308	-4.063	-0.371897	2.12379
-2.33564	1.13478	1.06908	-4.4198	-0.902725	-0.623101	-0.90461	0.529837	-0.66261	2.44098
4.92291	-3.91216	-1.04644	7.40258	3.52548	1.08407	1.14489	-1.88086	0.57826	6.55534
-0.00322612	0.410342	0.0923821	-0.183898	-0.211477	-0.19929	0.0410006	0.124948	-0.441872	-0.126774
3.29524	-0.0863948	-0.889206	5.00482	-1.07231	-0.628904	-1.03474	0.741014	1.30022	0.203266
-0.994734	-2.04323	0.751854	2.84639	-0.921532	-2.08519	1.46379	-0.125369	-1.91354	-0.423856
4.21405	-6.28442	-0.973713	10.4775	2.87365	0.390735	6.2936	-1.8646	2.21775	3.48403
4.20828	-4.56527	0.143835	7.25842	-0.428802	1.0018	1.80423	0.175692	1.13287	1.2707
-0.346676	-0.738589	0.0162895	3.77783	-2.08504	0.127806	4.56556	-0.0675897	-0.449995	-1.96499
1.04877	0.532823	-0.700007	4.44425	1.3867	1.46455	4.21081	1.49525	0.519666	-2.27105
4.40868	-2.76202	-1.82846	5.63121	0.277876	-0.953118	4.43212	-0.331591	1.51214	-0.883657
0.0166775	1.48375	0.602303	-7.31591	-0.795507	-2.28293	-0.868795	-1.50937	0.563798	0.877663
3.248	0.908046	-0.098296	2.94422	2.53433	1.42751	1.65754	-2.5654	-1.78802	0.420487
-1.03355	-2.68255	-1.17689	2.70504	-1.54972	-0.118254	1.93121	1.15155	0.262338	-1.18845
[truncated: 41,617 more rows]

## Sheet: pc1_score_ckb
Artery	Brain	Heart	Immune	Intestine	Kidney	Liver	Lung	Muscle	Pancreas
-0.979725	-3.57779	-0.634271	0.52343	-3.00788	-1.57282	-0.744522	-1.06258	-1.30399	0.165746
1.39507	2.33504	-1.00367	-2.77252	0.837937	0.0834333	0.159016	-0.713835	1.97736	5.69681
0.346366	-2.17797	2.25485	-1.34108	-1.31931	-0.363554	0.636811	-0.012346	-0.908384	0.78054
0.328762	-2.58442	1.27302	3.50627	-1.15888	1.47597	-4.26857	-1.68545	4.14375	2.47513
-1.32093	-0.318641	0.93274	-1.24936	-7.93044	-2.00581	0.751702	0.914817	-0.734991	-0.410878
0.530849	1.01214	-0.151216	-0.892483	3.34311	0.833091	-1.8419	-1.22747	-1.03341	-1.26049
0.562764	0.328317	0.401261	-4.46795	-1.96059	-0.794658	2.18832	-1.36603	-0.885699	-0.2528
-1.97438	-8.13148	-5.50939	0.749021	-1.98506	-0.492253	-2.06555	-2.10727	3.07214	-1.60798
-2.57423	-1.26322	-0.503168	-0.196836	-2.20538	1.13191	-4.88166	-1.22421	1.86633	2.51979
2.12294	3.02965	0.14554	-3.81068	0.775162	-0.882041	0.0307829	0.708146	-0.849591	-1.23877
1.99665	0.0753486	0.792923	1.55928	2.58697	0.504973	-0.75943	1.57117	0.404288	-2.4832
4.29492	0.66874	-0.492432	-9.73076	-1.20053	-0.173274	-4.61699	2.20674	2.79942	3.7662
-3.43975	-3.94269	-0.910846	2.73372	-0.777596	-0.652813	0.915345	-2.8403	1.30455	-6.94402
0.543261	-1.2661	0.271883	2.27061	-2.01842	0.395232	0.520123	0.935354	-1.11315	1.03921
0.160521	-0.905617	1.85403	-1.56164	-0.887799	-0.461476	1.5313	-0.0860962	-2.98739	-1.13901
-3.04485	-12.9272	-6.86049	4.16822	-1.98564	1.68358	-2.3427	-0.376472	6.38926	-1.41116
0.221291	0.746954	-0.353573	0.550629	0.0436702	3.22666	3.77571	-0.155361	2.7425	1.2523
0.270714	-2.66057	1.9167	-2.32901	-1.3389	0.357339	2.65382	-1.31748	-0.52851	2.37653
-0.368277	-2.95151	0.0343091	-0.55487	1.38801	-0.807984	7.94232	-1.24018	1.32891	-2.05526
1.07498	1.61863	-0.0784389	-0.263623	1.72612	-1.84142	1.78035	-0.21932	2.5038	2.77248
0.785061	-0.560139	2.11394	-4.76109	1.20305	-0.629938	1.73798	0.585611	-0.0822349	4.92498
-2.11423	0.832494	0.465135	5.90329	-0.344533	1.50337	0.220338	0.830769	-0.909301	-2.80525
-0.376515	2.84845	0.680362	0.485136	1.95169	-0.447087	1.47155	-0.766388	-3.16425	-6.29156
1.37934	-3.10875	-1.34331	0.739349	-0.825092	-2.33793	-0.510722	-0.681158	2.7983	2.11349
3.50984	5.41927	0.237976	-3.78384	2.94904	-0.0376708	2.74933	2.80827	-0.379525	3.84895
2.44228	3.04312	1.37406	0.0461442	1.0741	1.87707	-7.10679	0.972122	0.773158	4.36743
1.93552	1.58682	1.12612	-7.87008	1.91981	-0.505645	0.958058	0.177321	0.359813	-0.525817
-1.53647	-0.092165	0.726189	2.16742	-1.5719	-0.602123	0.0273874	-0.219524	-0.60396	-4.44385
0.177751	-0.223115	-0.744235	-7.29485	2.27375	-0.890105	7.39114	-2.47185	0.576855	-2.88075
0.960703	0.860333	0.906269	0.187036	0.89781	-0.541027	-0.840557	-0.923574	-1.63966	3.58703
-1.1104	-0.566201	-0.218534	-3.52736	-1.61875	0.347484	-1.91535	0.448179	1.19792	-0.331348
0.832458	-1.31862	2.33406	-3.30005	-0.690201	2.05069	0.319597	0.0247727	-0.344604	-0.0824317
0.532625	1.93114	0.396036	0.811835	0.662726	-1.31992	-2.6374	-0.639705	-1.76282	0.467694
4.86327	1.9767	-0.698574	-9.10383	4.50307	-0.929005	1.52143	0.742275	-1.9253	1.03405
1.88812	-1.71162	0.0507066	-3.15543	2.90798	-1.61345	0.935817	-0.391164	-0.301166	0.528664
-0.984231	-1.3737	-0.118132	-0.293041	3.0092	1.96136	-5.23903	-1.64972	0.246658	-0.0579229
4.52971	4.89937	1.9449	-2.92369	2.06114	-0.366727	-2.2236	2.29376	-2.58107	-0.803079
2.41241	3.48313	1.5258	-3.86749	4.10241	-0.237367	0.808189	2.41408	-0.382958	-1.69171
-1.2327	-3.47662	-1.08452	5.4457	-2.08693	0.160078	-0.18945	0.489235	2.48631	-9.48769
0.505661	-0.118407	0.533814	-4.6038	1.75957	-0.763154	-0.210775	1.19984	0.814742	1.20608
2.1614	2.29893	0.290903	0.0188865	-0.116303	-1.67788	2.53542	0.0165961	-0.635746	6.81765
-2.17277	-2.32826	0.0138733	4.97294	-1.08043	0.554044	-2.65318	-0.360853	1.14269	-0.959463
-6.87693	-2.91394	0.0961424	5.00061	-3.14636	0.923974	5.54187	-1.14931	1.4458	1.19595
1.75684	1.45299	1.75652	-2.5658	0.424702	-0.365853	-1.65483	-1.29096	-4.23811	-2.78784
2.28246	2.49879	0.315571	-2.80342	-0.25933	1.17316	3.01935	1.23853	-0.177265	1.85101
0.809304	-2.37004	-1.11016	-4.23074	1.04445	-0.767621	2.19747	-0.26255	-1.37244	-3.15828
1.2527	7.73058	1.16748	-5.28549	0.938935	-0.643455	-1.90608	1.22232	-1.26758	1.78965
1.54715	1.54553	0.469251	-0.0960116	2.93855	-0.250071	1.02622	-0.032641	2.03119	2.81348
-0.828577	1.90933	0.253393	-5.00149	1.48076	-0.514118	3.76288	-0.561357	-0.555269	-2.10502
1.07406	0.338111	1.2007	0.4946	0.158781	0.840606	0.938672	0.272632	-0.635675	-0.654162
-0.562765	1.73222	-0.0637972	-4.19009	1.77089	1.1576	6.54436	-2.21158	-1.14744	-1.02642
0.826246	-0.329585	-0.471453	2.37335	2.70644	0.242792	-3.52344	2.05437	-0.0112821	-2.04949
-0.591515	-3.24323	0.51043	0.643656	-0.201673	1.48516	-1.96992	-1.45309	1.36532	1.41439
0.546667	-1.10052	0.392593	1.84635	-3.27341	-0.0726058	-4.16647	-0.0984521	-0.0755633	-3.04308
-0.212359	1.92455	-1.01994	-1.60351	-2.81252	-0.274022	1.79944	-0.863684	0.707901	1.623
0.339732	3.93922	0.27907	-0.737001	-1.43398	-0.234379	-0.0697575	2.19038	0.237484	-1.00093
3.13102	3.77432	1.95436	0.50624	3.80583	-2.02004	-0.372576	1.1119	-2.04121	0.121864
-0.982536	-1.893	-3.04033	1.88665	0.194878	-0.920086	3.89414	0.516406	-0.716935	-0.979427
0.413604	1.49699	0.757658	-3.06976	-1.39287	-0.341322	-0.948659	1.01817	-1.01846	0.638609
-0.523823	1.34813	0.160652	1.29201	1.53525	-0.750272	-3.33861	-2.87216	-0.658152	-4.95412
0.436443	1.62796	-0.537112	-1.91857	-0.151328	-0.189715	-2.56675	-1.3239	1.17631	4.35525
-1.54471	-1.36713	-0.567757	1.14988	-1.73401	0.428641	-2.94045	1.64441	0.972297	-0.409332
0.453468	-1.98616	1.29577	2.59031	-0.509392	-1.10593	4.68679	1.6624	1.01389	0.185814
-0.784971	-0.281315	-0.0902705	-2.69484	3.18043	-1.83895	0.468986	1.17353	-1.63044	1.07895
2.42321	1.61194	0.0499207	-2.72617	1.98015	0.212985	0.0670384	-0.345018	-0.830844	-0.00848987
-0.344292	-4.41733	-0.220112	-0.271398	-2.83137	1.2839	-2.04972	-0.414886	5.02352	-3.37025
-3.00602	-1.9721	0.937225	4.557	-0.667569	1.79355	-4.15749	-1.38367	-1.74625	2.31178
-0.731777	-2.37213	0.554267	2.77272	-0.817152	-1.33746	-1.02638	0.38668	0.0496665	1.0033
0.995186	0.908969	0.344667	-0.281121	-0.490096	0.322497	2.42636	1.49093	-0.118734	-1.84696
-2.57211	-0.538856	-1.09982	2.04453	1.86009	0.825817	-3.73062	1.46505	0.787473	-2.28498
2.90477	4.71874	2.29517	-8.33319	-1.56443	1.01775	0.238396	-0.466686	-3.30467	-2.22919
-1.53218	-2.23243	0.563679	-1.14436	-0.267725	-0.308327	6.07481	0.404251	1.75334	-2.05394
1.25672	1.81581	-0.144214	-3.68022	0.711732	-0.725185	2.25203	-3.2592	-1.0941	1.42839
3.31968	5.23485	-0.531865	-0.0169415	3.53319	-0.860551	-2.21349	2.95954	-0.789398	4.06406
0.201188	-10.8344	-4.77125	0.316008	0.886939	0.171134	4.13338	-0.921212	6.49866	-0.70646
-1.11452	1.49161	-0.393396	-1.3175	0.176676	-0.0707606	-0.451775	-1.61105	-1.44132	-0.435109
-1.08808	-0.190523	0.390507	5.80846	2.09029	-1.27015	-1.01986	1.01896	-1.50475	-0.113951
0.654379	1.86723	0.623158	-0.891831	1.66052	-0.522527	0.732194	0.781122	-2.1428	4.32564
-1.10202	-3.18144	-1.91488	-0.496392	-6.44458	-0.0437161	4.89676	1.07537	6.48373	-1.07459
2.62003	1.78009	0.185675	-3.38058	1.86492	-1.56045	2.54456	-0.0695848	-2.26365	2.96048
-1.94975	2.82767	-1.49852	-2.04213	-3.39474	1.4702	0.61203	-2.92568	1.34259	-3.30241
-0.924874	-4.67832	-0.313705	10.8687	-2.23372	-1.43451	2.93537	-1.62646	0.0689659	-1.23906
-1.52468	-2.50759	0.292262	1.97696	-0.785947	0.66011	0.822367	0.0379023	0.775013	1.89088
0.547233	-0.883749	0.352085	5.26697	0.109837	-0.63506	3.57876	0.651812	1.18712	2.78375
-1.73066	-4.6223	-0.931883	1.25321	-3.45108	-0.1154	1.43131	-1.69863	2.77274	3.17661
0.210905	2.14819	1.06966	-1.94604	0.39443	0.999244	0.110091	-2.19604	-1.04379	-5.45023
-0.968708	-1.28937	-0.10354	-3.14427	0.165353	-0.660155	0.397212	-1.86617	2.64898	0.714642
-0.223064	0.516025	-0.651531	-3.22787	3.56345	-1.03977	1.63149	-0.223052	1.6218	-1.02998
-1.15424	0.905915	-0.552373	0.224436	-1.48997	-0.0299614	-0.0676885	0.140347	2.44011	1.15556
0.567734	-1.37676	-0.485674	-0.231237	0.117745	0.978192	-1.22924	-0.348395	0.256578	2.05307
0.515956	5.33511	-2.42622	-2.0349	0.673049	0.616833	-7.74442	2.6537	0.985673	-2.50899
2.08723	3.44338	0.546104	-8.07965	2.98614	-0.432485	3.96712	2.90142	-1.67155	-1.00337
2.13168	1.8154	-0.124198	-2.76817	-1.09319	-0.515212	1.19075	0.704394	-0.57406	2.37441
-1.63877	-0.211503	-2.10085	1.14466	1.47018	0.175763	-4.93387	-0.437529	-0.774446	0.946739
1.59603	0.0572124	-0.0781321	0.321961	3.31893	-0.853018	4.38628	2.14861	-0.861727	-0.721109
-2.15728	-5.29799	-0.195733	-1.25573	-1.49731	0.00414806	-3.41951	-2.1518	-0.0717849	-1.54998
1.14025	0.989426	-0.392565	-6.72836	2.2948	1.2712	-1.77847	1.76291	-1.26147	-3.64621
-1.49902	2.74733	-0.70061	2.88684	-2.24268	1.5562	-6.48209	-0.243275	4.73595	-3.35756
0.446986	0.181103	1.76357	0.920529	0.768594	-0.241273	-3.31692	0.484435	-0.400435	-3.03425
-2.82391	-2.40833	-0.693162	-0.967057	-0.624566	0.052508	-2.19126	-1.66916	0.693844	0.00136615
-0.320791	0.999684	0.533068	-4.44718	1.43069	0.36388	6.57498	0.610421	-2.88589	9.65031
1.03107	-1.06141	0.830765	-2.96738	3.87076	-1.47673	8.89485	-0.84008	0.159045	1.24458
-5.18129	-10.1301	0.0166951	9.77726	-3.48663	3.93282	-5.09822	-2.5023	2.34307	-6.18093
2.46614	3.19501	0.927831	-2.92308	0.4729	-1.014	1.18802	1.87937	-1.79253	1.23827
-0.423184	4.14454	0.153865	0.325774	0.827561	-1.00886	1.82321	1.30557	-0.0822373	1.2571
1.80225	0.125273	-0.624149	-3.84634	3.43549	0.108503	1.54897	2.25378	5.76835	-0.65062
2.37712	0.585335	0.335991	4.69835	1.05659	-0.580547	-5.20303	2.10059	-1.32769	1.67392
-3.08126	-1.975	-0.328669	1.71169	-0.406477	-0.0566425	-4.05458	0.170779	-0.191066	-2.45703
-1.62164	-0.452171	0.00489256	-0.87454	1.24843	0.280675	-0.375386	-1.93642	1.40019	-1.46377
1.51937	-13.0921	-5.24321	1.05279	-3.77026	0.970635	-4.2501	-0.117217	11.4497	-3.61927
0.925342	-3.16618	1.24691	3.62581	-0.793725	-0.247189	0.456566	2.32199	-1.37442	-1.6787
1.16401	1.4282	1.27263	-0.941864	2.82795	-0.363545	3.04346	0.127914	-1.09526	4.25872
0.393739	0.737809	1.277	-1.94452	3.09481	0.560383	1.11194	1.13909	-1.18834	-2.27057
0.842889	0.532304	1.49796	-2.10741	2.72983	-1.00244	0.619948	-1.5165	-1.99967	4.1014
-1.04588	-1.08003	-0.748472	0.864816	0.305396	-0.546497	2.69884	-0.121279	-1.86244	-0.917592
-0.504303	-2.9099	-1.13006	1.47042	-2.06175	0.809751	-0.561395	-0.0344781	3.57469	-3.616
-0.370728	-2.11496	0.261559	-0.550719	-0.408776	-1.07408	0.527844	-1.14264	1.07055	-2.81837
1.02752	-1.11724	-1.65397	1.30459	-0.360439	0.223434	-5.94091	0.848751	5.07132	-0.524117
-1.46316	1.75928	0.150555	4.99885	-2.96753	1.45983	-1.14244	0.488482	-0.0637871	1.16853
2.31888	3.47971	0.847108	-3.73184	1.94998	1.41096	-1.81218	0.243273	0.735247	3.54998
1.17979	1.89677	0.36676	-3.204	-1.86427	0.362874	2.80617	0.661048	-1.50562	0.302673
1.30789	-0.255079	0.738642	-2.73318	2.39226	-0.919374	1.47431	1.5347	-0.86467	-1.81832
-2.08479	0.914116	-0.0828292	-3.47471	1.25616	-0.0775806	-0.13341	0.0416599	-1.36605	-1.80048
-2.06965	-0.703959	-0.0553267	0.781136	-0.271428	-1.75274	5.76591	-1.14128	-1.37912	0.930341
-0.642198	-3.10778	-1.34402	10.0327	-0.837873	-0.797152	-7.00552	0.872664	0.276423	-0.30501
-0.847888	-3.52392	-0.162268	-1.1701	1.52183	-0.593626	-1.79113	0.674361	-0.633121	-1.0217
2.98865	4.56702	1.39603	-2.27981	2.59646	0.53872	0.130867	3.18487	-2.83659	1.99285
-9.00678	-5.4747	-0.784449	15.2088	-3.87934	0.611539	9.03641	-3.06273	-0.383141	-7.4257
-1.30725	-0.468215	-0.98615	4.70959	-0.486223	0.529714	-1.26239	1.38924	0.409981	3.32819
2.21687	1.17842	0.583115	-5.90479	3.66722	-1.31971	-3.06515	1.2802	-1.02419	4.3405
-0.0899038	0.458725	-1.05324	-5.3177	2.07604	-1.56171	-2.48095	-0.721911	-0.273262	0.111098
-0.357408	2.25965	0.262263	4.61223	-1.66499	0.678291	-2.98865	1.30963	-0.222565	-4.58946
2.03417	5.18294	-0.306772	-5.26207	-2.24071	-1.54674	-2.09746	2.002	2.6331	-3.08647
0.193248	1.97725	1.06412	1.74858	0.215983	0.613148	-1.20581	1.75785	-0.880807	2.76817
2.18807	-1.05332	0.957711	-3.53091	4.9634	-1.12232	-1.9329	1.68127	-1.35108	-0.51507
-1.44235	1.48507	0.473376	4.3002	1.29739	-0.497492	1.0615	-0.226566	1.46413	1.53635
1.58387	5.01762	1.33306	-2.0969	-3.85444	0.813994	-3.42359	-2.63824	0.429482	0.50332
0.0614052	0.589609	0.632999	-3.25491	-0.42693	-1.73744	-0.489858	0.894405	0.115675	-22.0322
0.445359	-3.04795	-0.316926	1.47195	1.20351	-1.01078	-1.4665	-0.844685	2.73519	-1.72126
2.32066	0.582952	-0.522946	-1.02258	-1.83624	-0.580609	0.916361	-0.00232147	-0.215145	-7.0158
-0.0709224	3.28804	-0.166808	-6.07413	-0.858336	-1.2503	2.40046	0.641885	-0.996196	0.992036
2.14586	4.33129	0.127172	2.8668	-1.02578	0.858824	3.12882	-1.32695	-1.05494	0.984822
-0.59409	-2.70455	0.576305	-0.338853	-1.44327	-0.917985	-0.567571	0.675559	0.623744	-0.907603
-2.38302	-2.19105	1.16703	-3.75127	-0.0251757	0.478524	1.96871	-0.565628	-1.30126	-0.567447
-1.48607	-1.13614	-0.286937	-0.352712	0.120571	0.756723	-2.80967	0.981916	-0.826294	-1.4028
-1.50197	-2.14146	0.522811	2.43711	-1.26975	6.20304	1.2322	-2.10562	1.02428	-1.54853
2.72414	3.0701	1.13693	-4.33843	3.0118	0.0125489	-0.72695	0.0470235	0.112446	5.27349
-2.06446	-0.93232	0.45023	4.56592	-0.100057	-1.05602	4.76787	0.26854	0.903105	-0.378342
3.23911	1.44639	0.563085	3.44504	-2.57314	0.776094	0.526548	1.54133	-0.664493	6.75503
2.88693	2.98064	-0.608442	-3.84125	3.02492	-0.637558	1.69313	1.26208	-1.39131	1.04978
-2.20944	3.38351	-0.641649	1.76459	-5.04558	-0.535294	1.15993	0.519052	-0.361019	-2.91284
-1.12034	1.321	0.710654	-1.41798	-0.884038	1.13388	3.13099	-2.00986	1.49929	4.05379
-3.95605	-2.76908	-0.0632472	0.204808	0.0227898	-0.451172	-4.06603	-1.029	-2.59703	-1.31322
2.40422	1.62341	1.70694	0.953884	0.816021	0.0799259	-7.08053	-0.347262	-0.125629	0.783548
-0.582039	0.954859	1.02662	7.27293	1.03075	0.408476	-3.54459	2.2826	-2.00368	0.818066
2.57127	-0.468574	0.387315	5.73192	-0.43935	-0.0299888	2.06701	-0.84296	-0.0517137	0.126302
-0.579964	2.9738	-0.596111	-5.42552	-0.114191	-1.13206	3.69838	0.270305	0.612894	1.41038
1.00621	1.94926	-0.0449999	-5.11888	3.08449	0.312748	2.16568	-0.636362	0.110614	2.97931
1.47719	5.66081	0.775412	-2.42867	-0.0497206	1.52064	6.78615	-1.77046	-0.513513	1.46076
-2.44757	-2.45443	0.00311175	5.846	0.811036	-0.751461	2.46014	0.0180521	0.189806	-2.98559
-1.03694	2.62921	0.649157	-4.0058	-0.358661	-0.760014	-0.936237	-2.29033	1.16584	1.84451
-0.0390721	0.543663	-0.0523051	1.53151	2.23752	-0.0328495	2.61346	0.0394929	-1.12251	-2.92569
-0.802945	-2.88013	0.452625	5.3562	-1.82433	0.369164	-1.43843	0.0344044	-0.731821	-1.49843
-2.48389	-2.08543	-2.40524	0.404164	-1.71958	-0.249888	-6.73575	-1.89506	3.21769	-1.78704
-0.250078	-0.864889	0.625544	6.31589	-2.01206	-1.3825	-3.2172	-0.664377	-1.61798	-4.10719
-2.99749	-4.84369	-0.410276	7.25383	-0.9245	1.51878	1.25313	-1.72711	2.04558	-0.183654
1.43989	0.426131	0.316652	-2.67322	1.47971	0.00448169	-2.49785	1.17804	-2.41906	2.67943
-3.01489	-5.62736	1.07921	4.8403	-5.06104	2.42657	-3.42041	-1.72396	1.31443	-5.83616
-1.13672	-1.59942	-0.545293	5.29266	-0.154694	3.47581	-4.65449	-1.89958	-0.144548	-3.64717
0.480961	1.10076	-0.367282	1.46681	-1.2096	0.033351	-0.0159409	1.24152	-0.613684	-2.01141
-3.37239	-1.90853	-0.35122	5.89501	-0.210908	0.90265	-3.36754	-2.16687	-1.22263	-0.517687
0.449363	1.09985	0.0471638	-4.16073	-1.87863	0.469119	-2.53513	1.75855	2.51334	3.32449
1.68893	0.436645	-0.393114	1.67786	2.4489	0.970101	-0.731481	1.38933	-1.19259	2.47713
0.850025	-2.31072	1.50802	-1.04459	-0.211757	-0.284409	-3.55262	-0.588158	-1.04	6.0185
2.68347	4.16627	0.911976	-4.86169	1.53232	-0.977522	6.84576	0.00636248	-0.962634	2.65672
2.14017	1.43855	-0.190871	-5.34676	-1.10988	-2.07522	0.717405	2.00981	1.17834	-0.262352
0.873391	1.45409	-0.935541	1.3181	-2.8402	-0.178641	-0.894313	0.316994	0.324682	3.72131
-0.285266	4.92737	-0.86366	-0.505288	-1.65546	0.831106	-5.20844	0.191102	2.49256	0.428667
0.509577	-1.94037	0.448064	-1.6447	0.559669	0.161757	-1.32155	0.271377	-1.55923	-0.164666
-5.08555	-3.77221	-1.1988	6.16608	-1.12064	-0.256383	-0.829216	-0.354017	2.58582	-2.51737
-1.90535	1.95553	-0.955682	5.40942	-1.31027	-0.326392	-0.90084	-1.29987	1.48057	5.29472
3.85427	5.42686	1.20525	-9.6724	2.12669	-1.6347	2.49207	2.58995	-1.81728	2.10405
-1.59666	-1.6115	-0.909958	-0.127682	-3.70538	-0.481584	2.08591	-2.03005	2.14121	-2.18357
4.11085	3.5234	0.306284	2.98948	3.20609	-0.0679172	2.48954	2.3423	-1.31566	2.34113
2.52053	1.01497	1.3193	-3.51232	3.79695	-0.926176	1.73391	-0.124552	-1.95807	-0.260256
0.642534	-4.03712	1.34884	-2.58735	1.03695	-2.81206	-0.798714	-0.952845	-0.603001	-0.797491
3.18681	2.02943	0.709435	-5.53048	0.403498	0.477068	-2.68577	1.59776	0.158516	0.793425
-2.23603	-0.214914	-0.523744	2.55503	0.731364	-0.600698	-1.1317	0.079424	2.22542	0.551889
-0.563306	-0.25161	0.426507	-2.32278	3.4403	-0.0473819	-1.55605	0.898621	-1.57767	-1.10875
2.52322	3.32342	-0.642673	-4.46555	3.32061	-0.330826	-2.86885	-0.652533	-1.34452	-0.77645
0.538259	1.22265	1.34567	2.01788	-0.914445	0.405294	-0.118679	1.29478	0.703452	-2.55149
3.04328	-0.793807	-0.75201	-1.51771	-1.47405	-0.0304807	-3.12502	2.19489	-0.21075	-2.12088
0.448076	-0.924002	-0.665532	2.75865	0.598637	-0.62453	2.80299	0.0616998	1.27583	-0.899127
1.84165	1.61795	0.30337	-1.56521	0.724044	0.726664	-1.12931	1.14536	2.01916	3.22297
0.832438	-1.76966	1.20395	-0.393061	1.67296	-1.16326	-1.06889	-0.096563	-2.77972	0.772649
-0.212147	0.17017	0.268688	-3.26501	-0.365722	0.645935	0.829346	0.285871	2.38391	-0.149359
0.882552	3.28713	-0.0885924	-1.95978	3.51719	1.3455	4.50193	-0.850856	0.0989886	1.69754
0.0190769	0.155487	-1.66688	-2.1759	0.140243	1.55984	6.40963	-0.759306	13.5437	0.104856
-0.581121	0.816183	-0.280896	-3.90631	-3.59774	-1.57323	3.02051	-2.13852	1.10389	-4.24247
-0.340283	0.125342	-0.606581	-0.632143	0.655389	-2.05245	-4.0583	-0.349089	0.090156	-1.39334
-0.620119	-3.29127	-0.436603	-0.15826	-0.941539	0.367038	-2.34661	0.0937328	-0.442688	-1.98178
-1.69935	-3.86903	0.80663	-1.86551	-0.867569	-1.30605	5.3756	-1.52743	-0.16383	-2.68663
2.10713	2.82335	1.2432	-4.57923	2.31687	-1.50208	-0.339221	0.567119	-0.492028	0.892386
-3.06353	-0.721767	-1.18571	3.04345	0.784974	-0.0202841	2.60867	-1.45906	0.10015	-1.58125
0.471426	2.57593	2.11975	0.0262846	2.14684	0.121248	2.05493	0.423107	-2.02088	0.622184
2.06472	2.5006	1.05268	-4.94712	3.65218	-1.09897	1.66513	2.33148	-2.72436	-3.34282
-1.33861	0.481846	-0.143089	-3.01699	0.430859	-0.0670746	-1.34816	0.450158	0.831124	3.47909
2.28096	3.55778	0.96971	-5.93569	1.08346	0.44617	-0.215607	0.201355	-0.238738	3.49209
-1.64625	-3.33113	0.636657	0.904592	2.54332	-1.85729	2.96272	-0.487639	0.637611	-2.44822
-2.97685	-0.723291	-1.37932	1.92309	-4.39105	0.48618	2.57532	0.0881831	1.08381	-1.37866
2.64882	7.07665	1.47519	-2.42688	4.83936	2.23345	0.061955	0.630537	-2.09646	2.719
-1.13611	-2.16409	-1.33085	-4.11359	1.84584	-0.570388	-1.60437	0.197097	2.87116	-0.545151
-2.77497	0.334698	-1.75749	1.65994	-0.0791607	0.480051	0.59259	-2.31403	1.9524	4.88852
-0.54258	2.25725	-0.934978	0.0262698	0.777615	-0.0132762	-1.85063	-0.62264	2.58691	-2.32937
1.79301	-1.46847	1.72698	4.57404	1.68552	1.3688	1.03182	2.04778	0.651106	-9.78393
-2.43226	-2.94532	-0.0598008	5.35395	-1.5735	-0.0776026	-2.01358	-0.675619	1.32084	1.84415
2.21745	-0.259662	0.0271068	1.87658	-1.4866	-0.234863	1.19563	1.54253	-0.04809	0.190791
-0.262171	2.7747	0.0271584	-3.6604	-1.2084	0.713187	-0.790775	0.0656012	1.45413	-0.171794
0.809543	2.58681	-0.0763321	0.422145	0.493897	0.511436	-0.997081	-0.39437	-0.623957	-0.806285
0.754739	1.17725	1.08581	-2.65999	-0.432059	1.97761	-0.61227	-0.603162	0.417186	-1.42593
-0.498797	-3.97015	-0.210111	2.97602	0.0234215	-0.0836015	-2.65028	-0.967728	-1.45659	-0.507071
0.416905	3.68916	0.0262988	-3.54078	2.10391	-1.58635	1.8703	-0.612249	-0.455355	0.810572
1.00136	-1.47963	0.207356	-1.7918	1.12029	-0.964142	-0.169387	1.85493	0.0786588	3.35273
-1.10033	-1.4157	0.340251	-1.72452	-2.61518	0.494645	-5.13642	0.338835	0.0286347	1.73936
0.815834	3.60404	0.0831943	-3.63538	-0.149746	-0.324556	-5.14824	-1.72074	-1.0424	-0.925926
0.4968	1.95636	0.770115	-6.41802	-0.816241	-2.20477	1.38559	1.3256	0.0134116	-2.34911
2.93519	0.652931	1.47066	-6.50264	2.80013	-1.38445	5.12002	0.315024	-3.46747	1.27451
3.62512	4.79016	0.734981	-4.93393	3.55002	-0.117819	3.51519	-0.689884	-0.326033	5.37224
0.667117	-0.255491	-0.0605998	4.84698	1.59788	0.00268518	-0.664448	1.33582	-0.615846	0.0177255
1.91213	2.81626	1.44549	-1.19147	2.4134	0.377477	-0.543974	0.435099	-2.46919	-2.11218
-0.510097	-4.93362	-0.267193	1.93228	-1.02371	0.641405	4.18455	0.134629	2.6703	-3.53287
1.92147	7.42002	2.45339	-2.66945	3.46708	-0.425679	2.04029	2.18169	-3.64583	1.50771
-0.977562	1.01221	-0.592328	-3.96602	-0.475809	-0.361524	8.79012	-0.252888	1.46801	4.36729
3.1782	9.1626	1.94432	-6.06063	1.69871	-0.528834	0.563252	0.7761	-3.04447	-1.59884
-7.05689	-7.65386	-1.30656	11.2796	-2.38003	2.00748	-10.293	-2.51091	2.39296	-5.7895
0.394344	5.46049	-1.57622	-2.37139	-0.516582	0.52297	-1.19506	1.89901	9.27007	2.30943
0.632419	1.79151	0.773536	-3.1125	2.96151	-0.0803719	-1.21863	0.546208	-0.922518	4.42376
1.14921	1.35477	0.941649	-0.33292	2.13573	1.84938	1.83794	0.824599	-0.893162	2.47873
-0.967539	0.40408	0.342436	-3.87942	-0.467283	0.669177	-2.00849	-2.49518	0.871755	-0.228484
1.62139	-0.822022	0.0723954	-2.20111	-0.0676655	0.467701	-3.94453	-0.774652	-3.18544	2.48355
1.21119	-1.50033	1.16981	-1.03363	-5.44484	-0.158446	-2.1155	-0.117353	-2.01734	0.524952
0.421236	-0.0728273	-0.67209	2.09245	1.95637	0.185287	1.00256	0.281438	0.665362	0.207377
2.88476	-0.0118971	-0.333587	-1.26612	4.20497	-0.113869	0.819626	2.15406	-1.02692	3.13228
-0.133402	-4.28462	-0.602171	4.46114	-1.09168	-0.513781	-3.06457	-0.16037	1.86765	-5.52167
2.62501	5.44151	1.22022	-6.45569	3.15728	-1.10288	-0.344012	0.979127	-2.65127	-0.00639861
0.0911872	3.34128	1.69011	-1.94982	-1.5992	0.802943	1.24726	0.664979	-1.60331	2.24454
-0.838342	-4.51866	-1.74756	5.90019	-4.62759	0.958566	-0.633526	-0.0530355	3.41452	-1.0212
-0.620787	-2.67325	-1.12647	4.08995	-1.87707	2.45855	-2.06027	-0.645769	4.82945	-1.6499
0.44643	0.202324	-1.1503	3.37714	-2.5434	0.683202	-1.02847	-0.628355	-1.25562	0.367486
2.04715	1.26978	0.770517	1.22835	-0.891723	-1.05997	0.66265	1.69192	-0.597621	1.93283
-0.461822	1.40758	1.20259	-8.2082	2.49322	0.872796	5.48107	0.800128	-0.256033	0.26226
-0.175045	1.1691	-0.854475	2.63086	-2.80286	0.33584	2.20504	1.52307	1.3415	-1.75147
1.23228	0.96047	1.12028	1.0454	0.155021	-1.35146	-3.98183	0.895558	-2.29733	5.53676
-2.12739	-4.42479	0.375644	4.49346	1.33148	-0.413771	7.12558	-1.13618	1.22264	-0.654165
5.75836	-0.236469	-0.324825	-2.51026	3.4678	-0.567374	-0.531297	2.94362	-1.15505	3.04682
-1.71138	0.336544	-0.356681	3.37034	0.971814	-0.0320822	-3.03618	-0.644951	1.53531	-0.588237
3.31041	4.78837	1.29443	-3.06481	2.29902	-1.20092	2.0354	0.336782	-0.273466	1.98495
0.613428	-2.00018	0.50865	0.621105	1.1196	-0.497545	-0.258025	-0.629533	-1.41146	-4.40027
0.941992	2.4799	0.428883	-2.84042	-0.544275	0.0153463	4.33669	0.803597	-1.27632	2.89623
1.74614	4.09294	0.388262	0.562426	-0.690191	1.8312	0.887248	1.21889	-2.24387	5.87787
0.153402	2.66623	-0.907693	0.374872	1.43727	-0.526986	-1.97977	0.607061	1.69857	3.08845
-1.90813	-1.05631	-0.576267	-0.273813	0.203148	-0.286814	-4.78639	-1.17203	-1.37819	-1.74129
3.34453	0.624255	1.11687	-4.73082	-0.386014	-0.392334	-0.800008	0.423302	-1.04617	-2.72621
-0.200477	2.80821	-0.11302	-9.21599	3.46803	-1.53265	0.366917	-0.386086	-2.09376	-0.147334
-1.10026	1.10947	-0.495586	1.22926	2.82271	0.583147	-0.269112	0.376799	-0.200002	0.454944
-2.35958	-1.54216	0.171014	1.61833	-1.08905	-0.841377	-0.143069	-1.43785	-2.12337	0.361278
-0.077678	2.52508	0.232418	1.01182	-3.37724	-0.883215	-0.173209	-0.699107	-2.63733	-1.31198
0.562057	-0.569578	-1.28251	-4.1045	-2.06088	-0.881359	-1.23954	-0.87503	1.97902	-3.30135
1.5626	5.61911	0.0252063	-1.13903	3.63775	-0.865223	2.95151	2.90108	-0.259674	2.36245
0.377053	-1.02106	0.857626	3.6219	-3.58342	0.728429	-3.85393	-1.27694	-3.70071	2.02998
1.62873	3.01973	1.23361	0.290365	-0.464105	1.03842	1.3419	1.69919	-1.0289	5.35863
1.5272	1.40542	0.940684	0.470778	-1.14617	0.131877	1.18749	0.10674	-0.502239	1.15163
0.131076	3.41898	0.673303	-3.49694	-2.61688	0.657038	1.52942	-0.88571	-1.79828	1.43025
0.043389	-3.42156	-0.126058	4.31117	-0.405397	-0.470854	2.44606	-2.48598	-1.05572	-2.9454
-1.54368	1.00676	0.504784	-1.58456	-1.0922	1.03185	0.208015	0.6847	-1.79825	-0.0421018
-2.31197	-0.726232	-0.582289	-2.67412	-0.694054	0.884366	-1.7917	-1.17808	6.33495	3.40471
1.85345	-0.28394	-0.020519	-2.41141	2.19698	-1.13121	1.50856	-0.479917	1.22969	2.42474
-3.40115	-2.28636	-0.658746	1.11716	1.51978	0.406234	-3.4249	0.377775	1.31711	0.426009
-1.07693	1.2659	-0.604389	2.83081	-0.801459	2.55944	-2.87507	0.444133	2.29209	-9.25101
0.751656	-1.97168	-0.410974	-1.10192	0.706715	-0.521762	-2.23598	-0.783977	0.895523	2.09025
-3.38421	-4.57537	-0.941125	1.64911	0.21769	0.795132	3.24508	-0.460213	0.0871546	2.50319
1.78271	1.69303	0.93266	1.79561	1.29631	0.26134	1.71993	0.357105	-2.60882	3.1165
-9.77117	-8.65469	-0.01819	15.7363	-5.10887	1.15418	16.1619	-3.33558	1.16353	-5.66246
0.220762	-0.7638	-0.429468	-1.26541	0.430473	0.373778	0.894605	-0.155568	-0.609154	3.46827
0.786366	0.869736	0.526805	-0.326253	0.0269855	1.06879	0.102702	-0.819746	2.85548	1.42695
0.170196	2.5212	0.0374475	-1.47463	2.03142	-0.134101	1.42576	0.136043	-1.22948	-4.06608
2.38346	4.17292	1.04486	-7.8904	-2.02118	-1.06064	0.720095	-0.779241	-0.0304954	-0.430803
3.13148	4.50845	0.800416	-2.99159	0.976813	0.234269	5.43551	2.84103	-0.632015	7.74034
5.01978	7.67478	1.03167	-7.47682	0.158751	-1.88728	7.34733	0.902648	-2.01149	1.22168
0.0876414	2.69276	-0.862007	-5.60089	0.999574	-0.188598	-4.96493	0.572002	3.03488	-2.4959
-2.20603	-4.50953	-0.729225	-2.09483	-1.14727	-1.03046	-0.691584	-1.2179	-1.55975	0.479988
-3.32602	-5.10495	0.656842	1.33913	-2.2626	0.649229	2.28387	-2.20132	0.312295	-6.63858
3.37339	1.36953	1.30949	0.891945	-1.76946	-1.03191	1.39591	-0.330528	-0.422584	1.3489
-0.779316	1.93982	1.54427	-5.13588	2.51885	-1.23972	-0.727825	1.01802	-1.71813	3.34288
0.79492	-1.52648	-0.0175936	2.84668	-3.91111	1.5295	-1.471	-1.86044	2.68351	-1.53732
-1.64387	-0.591244	-0.0408892	-1.89137	-1.95466	0.233697	-2.03739	0.583819	1.29265	-2.11277
0.728057	-0.0227841	1.3143	-0.0169069	2.89178	-0.311769	-1.121	-0.12393	-1.06132	1.36462
-1.78991	-4.43031	-0.180212	9.42568	-5.15542	-0.513334	-4.42598	-0.389049	0.106797	-3.36853
0.256699	4.78837	-0.124962	-3.21502	0.659727	-0.942393	-2.3881	0.562989	-0.966334	2.90671
1.91872	-2.22984	-2.64594	0.55466	1.28246	-1.66641	1.14561	-0.153458	-2.49214	-1.16935
0.47843	4.1499	0.74885	-2.20523	0.914919	-0.611078	-0.00817019	0.929908	0.13846	-1.57285
3.94851	5.45495	0.947472	1.18328	1.15651	2.1287	4.94946	0.748775	-1.09973	0.487462
0.475965	1.33692	0.480979	3.36416	-0.633455	0.46093	-3.35696	-0.580154	0.855239	-0.544721
-4.52666	-6.14088	-0.0422398	4.85405	-2.06065	-1.0326	-5.43717	-0.800724	0.727716	-4.42986
-0.970868	0.048485	-1.27428	-1.91176	-0.657142	-0.547069	-0.196276	-1.13422	2.57847	-3.36999
-2.88203	-4.06861	0.417843	4.27936	-3.08326	0.881656	-2.25364	0.450806	-0.141247	-1.51373
-0.806996	-1.37173	-0.473003	4.28616	0.836739	0.131001	2.36361	-1.25894	0.850153	1.91623
-0.253132	-1.8372	0.0334186	-1.75863	-1.11512	0.314601	0.687779	1.32919	0.902013	0.877345
0.131265	-2.34558	-0.137492	-5.04221	0.636657	-0.79615	3.22554	0.510541	-0.624637	-1.25163
-2.42593	-3.80465	-1.24847	8.35095	-3.36967	0.882074	-2.98403	-0.675965	0.95303	-2.88547
0.306552	-3.37551	-0.812213	3.9435	2.15075	-1.09532	3.4148	-2.28817	1.52301	0.650886
-0.66837	-2.72793	0.820531	1.48727	1.23962	-0.651449	2.27782	-0.304874	-1.61221	-0.851856
-0.697185	-5.26859	-1.72362	-2.47722	-1.05714	-1.43264	5.31884	0.732124	-0.261288	-2.67159
-0.00949628	-1.16874	-0.214239	-2.68865	1.75244	-1.34985	3.51071	0.815723	-1.59464	2.51555
2.03306	2.15788	0.752859	0.869742	1.82082	-2.09055	3.83913	0.497435	4.96133	-1.47091
0.978274	1.17899	0.98968	-2.07128	1.70657	-1.87454	3.50491	0.446193	-3.29014	0.505003
-1.8849	0.864974	-1.09391	3.99364	-3.45616	1.96681	-3.15451	0.633279	1.37806	-0.635031
1.33639	-0.348476	0.98524	-3.43271	1.36776	-0.873883	1.76244	0.245255	-1.18471	-2.68159
1.3768	-0.123778	0.459713	3.51001	-0.265613	0.187786	3.15891	0.259752	0.981793	2.96353
0.19484	0.511781	0.213668	-1.59912	0.830405	-1.48445	-1.43578	0.702548	-2.15485	-4.6133
-0.0147598	-0.862608	0.37234	-1.43767	0.596764	0.126314	3.31678	1.23388	1.20062	-1.47411
-2.46449	-3.38599	0.723048	1.77344	-4.9654	0.248954	-3.64596	-0.348725	1.47309	0.884465
1.73499	5.19485	-0.0340982	-2.87106	-0.197008	0.507861	-2.15199	1.92618	-0.93028	-1.0936
4.69906	1.26718	2.17623	-5.45106	4.25125	-1.55441	4.79984	3.04396	-1.9676	-3.40997
-0.969321	-0.265904	0.430902	4.93002	0.15891	-1.0571	-1.55441	-0.260445	-0.105821	-0.984006
0.460169	-2.62562	2.5237	-1.32602	1.89352	0.088536	2.062	-0.199014	-1.22781	3.61576
0.272515	-0.792546	0.267612	-0.870799	-0.213083	-0.110259	1.2136	0.459017	0.99533	4.96439
-0.38245	-0.674209	0.399338	-1.94995	-2.05671	0.638379	1.4573	-2.43711	0.0639973	-3.77287
1.2057	2.98196	1.19077	-1.9737	2.54298	-0.786251	-1.13988	0.29343	-0.595448	0.595387
2.77531	3.01472	0.844356	-3.99599	-3.07586	-2.66954	-1.53551	2.52166	-3.79887	-3.94267
2.08754	1.75469	0.71565	-3.60347	2.18128	0.150862	-3.90015	0.926009	-1.41521	-3.44425
3.88387	3.23174	2.43978	-2.49482	2.54181	-1.27216	-0.932403	1.29796	-1.60549	0.62537
0.839514	-2.1269	-0.0620779	-0.550204	-4.92966	-0.147032	6.51039	-0.387442	0.615103	-1.21565
-1.66184	-1.98149	0.748897	1.97796	-6.21891	0.15052	-0.00142339	-1.15055	-0.166415	-0.590593
-1.01571	-0.745275	0.229518	-0.0462868	-3.03576	-0.34274	-2.72819	-1.10436	-0.0440876	-0.685681
1.7005	3.18164	-0.581344	4.50376	0.301064	0.127715	-3.00636	2.99588	1.12166	0.668855
2.35176	2.56319	1.22065	-1.92846	2.26243	2.24023	-0.264994	-2.44824	-1.02902	2.89901
-2.21161	-0.499101	-2.39875	6.62535	-4.07046	0.0277994	-2.42359	-0.900805	0.221634	-5.85603
1.28767	-3.46155	0.944793	6.22078	-6.8825	-0.292481	3.02327	-1.72197	-0.373782	-7.42996
-2.77151	0.00919171	-3.32808	-6.50217	-1.49452	-1.7552	-0.410146	0.400955	1.8473	2.88695
-2.48257	-9.05793	-1.44209	12.3489	0.443905	-0.430726	-0.877682	-1.41821	1.0051	-6.53675
-3.32898	-2.97511	-0.475277	6.68201	-1.85611	-0.389084	-2.17022	-0.763406	1.66004	2.21125
-1.10587	1.23022	-0.604793	-1.46792	0.0119941	0.276261	0.798237	-1.42968	4.27075	-0.947651
0.634197	4.82325	0.687078	-3.03639	3.66817	-1.47741	6.90778	1.86182	-2.2375	4.26063
3.01804	1.26872	0.730733	-0.929942	2.51776	-0.940429	7.76704	0.0807365	-1.18294	2.30182
0.396762	6.48682	1.02938	-3.67027	1.84962	-0.0304528	0.25511	0.0288364	-0.221742	1.43605
-1.28051	-0.881837	0.166992	3.46737	-2.0893	-0.404215	-4.25846	-0.76005	1.2132	0.00408592
-2.41705	-4.57667	0.721	-0.797535	-3.88994	-0.681225	-2.41801	-0.810391	0.0387341	1.09073
0.712954	-0.319565	0.865658	-0.427724	-2.69583	1.83535	-5.72083	0.908012	-1.87859	7.35552
-1.56634	0.05935	-1.14711	-0.67224	-0.514367	-0.151823	3.48401	-1.58627	-1.07968	0.319831
0.200163	-2.20507	-0.472011	1.88995	-2.63312	0.347928	1.71322	0.752964	-1.71678	4.19161
-1.57202	1.29685	-0.764588	-1.57368	-0.473957	-0.0665363	0.692519	-2.40049	0.193116	-1.34287
1.64608	0.0521736	-0.249345	3.43601	0.309696	-2.54033	3.32989	1.079	-0.252198	3.43868
-1.0953	-2.03106	-0.671069	0.0515471	0.294356	1.91086	8.24807	1.25247	4.52254	0.920182
1.65096	4.35595	-0.143726	-9.21784	2.09546	-0.34285	-1.45767	1.66432	0.24382	0.560446
-0.916633	0.734998	0.447483	6.24817	-0.861064	-0.535912	-8.36305	1.53169	-1.25944	-5.37659
1.01118	1.10148	1.02142	0.952159	-1.82421	1.73264	-6.02018	0.28984	0.538066	-2.69349
-0.91059	-4.02191	-0.504972	-0.957494	-0.887779	2.70069	0.498344	-0.0171707	4.92432	-4.19806
3.68989	3.88748	0.2269	-2.74323	3.60408	-0.242933	7.98522	-0.0653078	-1.46212	1.16813
1.03938	0.339384	0.745688	0.181296	-1.44667	0.89768	4.51252	-2.51746	2.15402	-3.44675
0.237256	-0.248582	1.97209	3.09567	-1.97739	1.80319	-1.7662	0.40965	-1.72251	-1.33136
-0.593747	-1.55826	-0.132417	-1.63361	-1.26616	0.101268	4.46401	0.0821928	-1.25043	-0.697815
-0.0107105	-0.238788	-0.187932	-1.05099	-2.09243	0.196715	-0.963692	-1.27304	0.825047	2.86034
5.29061	4.65067	1.97084	-6.92106	4.64992	-0.906428	5.48073	2.6988	-0.806753	3.13543
-0.496819	-2.21682	-4.04054	3.47259	-3.91415	0.143478	-5.42687	-1.28763	1.03255	0.162917
1.17824	3.24478	2.18485	-0.924143	0.439376	0.0859917	3.62437	-1.86513	-2.70471	0.989315
0.507465	0.567308	0.769317	-0.737701	2.04226	0.303795	3.02263	0.581307	-1.99004	-1.47569
0.558759	-0.638544	0.577289	-0.806757	0.53712	-0.182224	0.554318	-0.548771	-0.986018	2.48454
3.37329	8.29926	0.364881	-2.0836	2.32606	-0.171195	4.03555	3.08441	-3.02976	2.33788
-0.312942	-2.99366	-0.421449	-0.877833	-0.903422	0.0100495	-0.284269	-1.98831	3.22926	-0.342333
-1.60578	-2.37916	-0.403299	4.69167	-0.254183	1.63024	-6.27574	-1.09025	-0.447355	0.78046
-0.514283	-6.59639	-2.91871	4.81683	0.19102	0.195916	-5.54636	-0.282937	3.04397	0.997595
0.775576	2.65573	0.0022367	2.19562	3.90638	0.326771	-1.53042	1.22087	1.55774	1.45191
1.22651	3.72194	-0.11976	-1.18153	-0.718454	-0.677391	-2.1056	0.957224	-1.33774	-1.22201
0.819701	-2.32239	0.353111	-2.42568	1.66056	1.47391	2.33988	2.61873	0.621729	0.307598
1.64752	4.91481	0.545635	0.893071	-1.9236	-0.724287	1.65363	-0.195678	-1.15079	0.327548
-1.29694	-2.03724	-0.763466	2.78348	2.03299	-0.300779	1.87373	0.273015	0.162915	-6.27573
-0.547156	-0.877951	0.188267	-1.11035	3.41164	-0.31747	-3.17438	-0.788269	-1.01625	-1.40744
0.670478	1.8197	-1.24877	-1.48413	-2.28709	0.300837	3.23279	-1.71746	3.89523	-1.26111
-1.71332	1.45262	1.07842	-5.26657	2.84057	0.959598	5.44925	-0.0307472	-2.86049	1.63803
1.65517	1.08498	-0.278408	-1.52302	0.528751	-0.338029	2.16782	-0.315551	1.31071	4.27805
-1.4412	-2.74651	-0.831274	0.0135517	-1.08632	0.949518	-0.167608	-1.56019	1.93426	1.87082
0.226488	0.365676	-0.183586	-1.75733	4.76669	-0.167598	-2.1471	1.06643	0.278307	-2.71012
-3.70109	0.815061	-0.829871	1.88962	-3.34592	-1.32502	-3.79923	0.998545	0.490623	0.819392
-2.32505	-2.17398	0.420336	3.711	-0.406336	-0.0401755	-1.14543	-1.86307	-0.655137	-2.51045
3.00357	-2.49695	0.323669	-5.22432	0.542724	0.330997	-2.57705	1.21267	3.47197	-2.20249
-2.00821	-0.788857	-1.1026	0.750571	0.195534	-0.592239	-4.32999	-0.474517	0.296952	-1.14558
-0.756628	-0.502775	0.238344	0.323168	-1.09985	0.706203	-0.800891	1.70636	0.541295	1.59133
-2.50021	-2.81192	-1.71227	11.1702	-2.90887	0.412182	-3.51954	-2.37113	-0.774483	1.74113
0.533899	0.39332	-0.21518	-6.01247	2.67279	-0.427501	5.08105	0.082101	0.343849	1.82867
-1.48118	-4.37372	-3.42	0.801211	1.13008	-0.469837	0.689704	-1.03281	3.92969	0.25231
2.94981	2.18259	1.80068	-2.78614	1.35912	0.0687243	-2.6383	-1.52764	-0.0385091	1.1954
-0.505613	-0.0662713	-0.679432	3.87806	-0.670445	-1.13139	2.16799	0.256101	-1.73757	0.854696
1.7266	4.08018	-0.254978	-3.72743	2.52745	1.036	-4.68925	1.25642	0.886973	2.18872
1.29761	3.1889	-0.531634	2.42136	2.95706	-1.2732	5.49643	2.5689	0.968557	2.97148
-1.8079	-0.696473	-0.374533	3.30594	0.499386	0.284788	-5.49982	-0.226738	-0.105583	4.0748
1.07264	5.21166	0.342552	0.0447148	1.01886	-0.193871	1.97602	1.13237	1.46808	1.09175
4.41752	7.62053	1.37101	-5.37158	3.32032	-1.03463	3.80578	1.95707	-2.97026	7.6415
1.56695	-0.822239	0.53704	-3.82891	0.881873	-0.72991	1.41816	-1.98911	0.332966	-6.41696
0.824916	7.25314	0.820137	2.90593	0.841889	1.22829	-2.76256	2.77054	1.02139	-0.878802
0.797331	1.2636	0.492472	-2.71128	2.1405	0.668321	0.97717	0.275506	-2.44335	4.14864
-1.70448	-0.274508	0.955879	-2.71449	1.666	0.614778	-2.72343	2.98971	-0.648114	-1.04601
1.90355	2.19474	-2.09449	-3.85791	2.30728	-1.22815	-0.52558	-1.92844	1.39312	-0.513258
2.95473	4.83839	1.95771	-3.83119	-0.947592	0.872673	3.09662	1.9536	-2.47635	2.06785
3.40726	2.58972	0.494098	-1.08433	0.202456	-1.88158	-3.47943	1.20265	-3.1801	0.564213
-5.02959	-8.61735	-1.45174	5.53132	-2.61309	1.10806	-4.96629	-0.161145	-1.85591	-8.29047
1.98753	2.57582	1.71597	-6.51434	1.32544	0.0489289	-0.257008	1.2527	-0.627265	2.8895
-2.22494	0.546843	-2.17624	-4.79853	-0.329589	0.700737	2.24039	-1.4682	1.36188	-0.138621
0.993015	-0.348162	0.538061	-1.90084	-0.220869	-1.86628	-1.50132	0.832211	-2.9686	-0.242411
1.24904	0.982325	1.00252	-0.785802	2.44397	-1.03021	-2.72379	-0.544294	-0.383368	1.7614
-0.21489	0.338497	1.21823	3.745	0.972746	-0.830665	3.40361	-1.36221	-1.58609	2.37404
1.38947	1.3841	0.116595	-4.48914	1.32626	-1.44387	0.469678	0.951159	-0.56459	-0.360433
2.2042	1.41898	1.18219	-3.84862	0.667249	-2.29998	4.36757	0.502752	-1.70576	3.27971
-1.26972	-4.33006	-0.919471	4.26338	0.342921	-0.117557	-3.25934	0.490986	-0.366926	3.83317
0.0631776	-0.770725	-0.935182	5.46798	-2.89942	-0.46968	0.73494	-0.0467123	-0.144856	3.65101
0.554886	-0.475744	0.538487	1.62772	1.7062	1.08544	-2.14562	0.837291	-0.838551	3.83229
0.713979	0.935572	0.561154	-4.00446	1.56403	-1.79781	5.73065	0.601438	-1.29033	0.554081
-0.992785	-2.95622	-0.294533	4.49638	-0.484315	1.04661	-3.50939	-0.436331	3.62991	-2.50254
-4.07381	-3.36823	-0.379229	2.13478	-1.85513	-0.590729	1.4481	-0.208692	2.81521	-0.731473
0.112251	-1.82782	-0.113735	0.305558	-0.844301	0.0775778	-5.95825	1.84933	-1.12125	-0.96054
-4.14321	-3.19219	-1.26311	5.45075	-1.17556	-0.232427	6.61095	-1.44329	2.19453	-2.73776
-2.8736	-3.56289	-1.90806	2.67237	-0.884035	0.630286	-7.50386	0.0242227	2.17801	-3.4667
-2.13653	-4.21062	-0.120974	0.772653	-1.22025	-0.28266	-6.77973	-1.50599	-2.6633	-6.01342
-4.56732	0.0047095	-1.16209	4.51854	0.634598	0.618705	7.0243	-0.0741552	1.30604	-0.592565
1.75976	5.13315	0.338249	-4.2511	3.30746	-0.0137609	-5.38774	0.653361	-0.367876	1.55303
-1.82087	-3.17858	-0.689906	-0.959306	4.14968	-0.916064	3.77104	1.37193	6.81004	1.5441
1.74311	0.687402	-0.304916	-0.452846	0.0777024	1.43373	-4.70585	-0.401403	-2.08795	-0.649755
-1.97447	-3.52826	-0.41051	2.64015	-0.16295	0.629803	-4.65904	0.0632102	0.465736	3.70515
0.146112	1.75636	2.83055	-1.09423	0.489551	0.49277	-4.16365	-0.640419	-2.44524	-1.67151
-0.517966	-2.43948	-0.095169	0.953705	-0.206844	-0.467441	2.20904	-1.15884	-0.654146	0.970058
0.814919	0.648467	1.63912	-3.53483	3.48101	-1.04396	1.85308	0.140613	-0.552656	1.43177
-1.92828	-2.77189	-0.450509	-3.31442	-1.10478	-0.0947701	-4.01787	0.167436	-0.35811	-4.94977
-1.04815	-2.62849	-1.33212	-0.631263	0.919269	-0.252103	-3.30619	-0.176215	1.19721	7.49101
-1.92095	-3.66347	-0.0775449	1.8989	0.155784	1.11929	7.83539	-0.795308	1.35253	-0.309998
-3.98826	-10.0318	-0.157722	7.51331	-2.49984	1.22504	-0.485728	-2.00725	0.364848	-5.74008
1.88103	-2.40897	0.255414	3.32437	-4.01649	0.24115	-0.0334757	2.02382	-0.703673	1.26558
-1.6105	-2.15222	-0.0862713	4.68417	0.0113032	1.11876	-4.2264	-2.85188	0.448889	2.20672
1.68724	1.29328	0.734523	-3.93979	1.09016	2.26164	3.13943	0.246389	-1.15641	5.90101
1.07189	5.94793	1.12468	-3.87622	-2.16016	-0.307258	1.3711	0.726718	-2.83797	-0.424744
-2.91061	-1.16905	0.506582	-2.96349	-0.137378	0.0219891	2.75188	1.67863	0.501008	-3.6485
0.881323	1.59223	0.254887	-3.0697	-1.37213	-0.90713	6.26783	-0.38884	1.03409	2.49978
2.64007	2.61203	1.79276	-3.94728	-0.133472	-1.32836	3.41412	-1.41068	-0.526265	-0.0974211
0.828978	3.85459	1.72057	2.89016	0.404443	1.9013	-2.61523	-1.3061	1.82133	0.419808
0.811558	0.652542	-0.0277219	-1.12409	1.47368	0.0430866	2.79399	-0.614222	0.14847	3.40054
-1.57132	0.39121	0.920466	-2.86414	1.08146	-0.15895	0.0896251	-1.37476	-1.2084	-2.40223
2.04498	0.432002	-0.400187	-2.87515	3.63288	-1.29696	3.53457	2.73567	-0.816217	1.48099
-2.10376	-7.15952	-0.216347	4.69268	-0.981844	-0.752429	-1.97717	0.125064	1.77038	-8.92764
-0.483043	2.73927	-0.579329	3.26327	0.842253	0.699655	-3.84527	-0.840118	-1.77663	-1.27838
1.03005	-3.15958	-0.401786	-3.69656	-1.19595	-0.84554	5.13748	-0.82002	5.73153	0.450428
0.958423	-4.00678	-0.610087	-0.845713	0.65624	-0.260555	1.4099	-1.11057	1.01806	0.0321156
2.10871	1.79806	-0.0424975	-5.00812	-5.27314	-0.351375	1.49845	0.872561	-1.53968	2.45832
-1.02318	-1.144	0.128279	-2.52028	-1.02153	-1.41856	1.18831	-1.20768	-0.442066	-1.43564
6.78523	-8.91278	-4.47427	-7.69776	1.44542	-1.42294	3.17085	2.98565	8.43851	-0.163243
1.01338	-1.11464	0.0185336	0.737963	1.24555	0.62247	1.1168	-1.18233	1.12169	2.79258
-1.96079	-2.88066	0.0633685	4.10438	-0.793938	0.145914	2.86766	0.134387	0.399694	-4.10329
0.13612	-0.837095	1.39542	-1.64412	-2.61084	-0.24689	3.10585	-3.34802	-1.16534	-2.07704
-0.865312	-1.92383	0.686727	3.06341	0.027975	-2.10729	4.92049	0.708342	-1.68658	0.488927
1.08872	1.14452	0.235918	-3.19502	0.278618	0.854341	7.21721	-2.80556	0.978205	1.73269
0.259043	-1.45892	0.600697	-4.20132	-1.74645	-0.568286	1.51375	-1.35545	-0.611557	-0.538672
-2.25604	-3.4238	-0.453751	-6.405	-0.383355	0.262062	3.34748	-2.37202	1.2425	0.680237
0.561572	0.831483	-3.99499	4.63255	1.24689	1.09039	0.510745	0.944436	5.7895	2.09065
-0.0899108	-1.37513	-0.494115	1.03315	-1.67627	-0.752718	6.88795	0.806007	0.0284785	-4.2186
0.291182	1.8867	0.695775	-4.57341	3.5354	0.319202	2.0271	-0.739473	-1.91327	1.44667
0.364141	2.0985	-0.684044	-2.89684	2.01697	-0.880294	-3.55408	0.45445	1.89132	-1.12566
0.775659	3.48285	0.806801	-7.69817	1.61285	-1.40366	0.512674	-0.689729	-1.56192	-1.03959
0.430931	6.41057	-0.736132	-4.94623	0.334655	0.223851	0.327428	-0.456429	1.05477	7.05395
-0.365713	3.12961	-1.00224	0.44906	2.89182	-1.30965	6.10092	1.63249	2.74575	-0.0232066
0.241643	-1.75601	0.221491	-1.56035	-1.57287	-0.311441	2.33294	-1.73777	1.55759	0.32233
0.516874	2.6838	-0.544804	-5.8519	2.37286	-0.395047	1.44117	-1.28927	-1.5483	5.13834
-0.134858	0.282751	0.634785	-2.44011	2.59505	1.98089	-1.68758	-1.78777	-1.3358	4.56948
-1.56026	-1.7896	-1.27618	0.156705	-1.1704	-0.179449	1.97871	0.270177	4.34144	-2.5196
0.287763	-1.1568	-0.0523879	-1.76972	-0.0639644	-0.361529	-2.47115	0.368607	1.10324	-3.49439
-1.73965	-4.62037	1.33823	3.25482	-6.65968	3.02236	-0.325498	0.615402	0.885566	-6.96309
-1.67737	-2.04168	0.668978	0.422913	-0.96775	0.338157	5.15089	-0.402655	0.558344	0.279645
0.191991	0.75888	-0.128638	0.979195	-0.939024	-0.806149	-2.60213	-0.0346558	-0.186903	-2.0959
-0.1294	-1.0027	-0.674181	0.135848	0.598706	1.249	1.63621	-1.87251	-1.12917	-2.7017
0.0792723	3.98295	0.00630664	0.83293	0.108058	0.464338	-0.117578	-0.848031	-1.22375	-2.65876
0.570061	1.7571	0.00964344	5.68837	1.37284	0.145027	-5.05712	1.7493	-1.53361	-0.869204
0.972312	4.74004	0.131758	-4.64888	0.525517	0.0144594	0.446808	0.429307	0.130862	1.75982
-1.87373	-0.995704	-1.31549	10.2244	2.21857	2.08857	-7.52195	1.48546	0.0114716	-1.57612
4.05347	2.5391	1.18692	-4.03334	0.543379	0.775021	-2.17828	2.2241	1.06629	2.09763
-0.313364	-1.20739	-0.0224067	11.1932	-6.51	0.289106	-3.48075	-0.0164874	-0.126795	4.73782
2.57768	1.75637	0.977949	2.5023	-6.06854	0.0632457	0.973853	0.993884	-1.12501	-6.24786
-1.74295	-3.46379	-0.707564	-0.874298	-1.50511	-0.0753197	-1.4843	-0.660412	-0.101189	-0.591919
-1.2198	-22.5829	-8.07141	6.64762	-0.771239	0.952949	4.60464	-1.91076	13.2184	-3.89008
-1.67391	-0.91404	0.15189	1.93265	1.88002	0.590194	-1.50921	-0.112088	-0.656941	0.0516019
0.772805	-4.67991	1.21651	0.801277	0.141857	0.198526	-4.14097	1.19709	1.32844	3.1557
2.86807	4.09741	-0.0420786	-6.20964	-2.83871	0.454306	-0.0777692	0.276603	-2.1011	3.17064
0.384664	-2.3613	-2.34726	6.26361	-0.209216	-0.719156	-11.1956	-0.0773974	-3.1045	3.75127
-0.812657	-1.46573	0.103891	-1.90901	-4.78821	-0.0528342	-1.331	1.63474	-2.12896	1.38027
-2.60701	-5.48525	-1.33818	5.77299	-4.74988	3.59494	-3.03402	-2.23727	0.919893	-2.67398
-0.128647	-2.18621	0.89454	-1.06068	3.07073	0.968994	2.27419	-0.54976	-1.39379	1.77315
-1.12043	2.88613	-0.636151	-3.15914	0.0749454	-0.876267	0.945771	1.1302	-0.380733	-4.25184
1.992	-0.142969	0.51198	-2.84091	2.73973	-0.229135	1.45624	-0.520947	-1.6796	2.85255
-2.47984	-4.25917	-1.77096	7.40254	0.498252	-1.44019	-3.2065	-0.458903	0.49037	7.04976
-0.327588	-3.44501	-0.0859549	-1.88336	-1.58273	0.499656	-3.91436	-0.454926	0.36002	0.676897
-2.63077	-5.85515	1.9094	-5.0973	1.32073	0.726175	-0.430397	-1.0045	-0.232988	0.204187
0.201321	-0.230339	-1.09622	3.37289	-0.674048	-1.71449	-14.2618	1.89498	-1.71396	0.0535346
2.78669	5.7054	-0.704129	2.53359	3.39552	-1.19921	-0.64275	4.85523	-1.65399	6.0477
2.77771	3.97271	0.0598259	-4.57063	2.32255	-0.561459	4.3233	0.71611	1.61675	3.58616
1.48913	4.7104	-0.176611	-2.75573	0.117084	0.775041	-3.02903	0.956925	-0.152212	4.71078
-3.16025	-0.151141	-2.11411	3.01089	0.824066	1.05788	0.456281	0.16468	0.647577	4.87374
0.110008	2.13505	0.385938	1.03149	0.62361	0.518197	-0.833974	-2.10524	-0.321228	2.90091
-1.44355	-0.675946	-0.526726	3.65858	-1.8493	0.132965	1.2789	-0.988114	-0.32207	-1.44281
3.80772	2.85475	0.897349	-2.35246	1.4472	-0.170678	-0.810119	1.63839	-1.07798	3.53158
-2.86151	-3.79682	1.58892	-1.90333	0.859281	-0.0407783	1.55114	-0.381421	-0.478564	-3.27232
1.48026	0.0420081	0.467121	-1.49887	1.77147	1.90119	-2.82246	-0.289708	-0.345133	4.00716
2.0821	1.64908	-2.15492	-4.76679	1.56881	1.01835	6.74931	0.122071	3.85216	4.60723
-0.484245	2.07006	-0.101151	-1.75965	3.06541	0.861904	3.65152	-2.0725	1.49038	2.00784
-1.58006	-0.103775	0.193198	-3.09835	-0.160552	-0.508608	1.54381	-0.0226635	-3.58411	-4.64003
0.384714	-2.00183	0.526106	1.04402	-4.61479	-0.00393808	-5.06708	1.46719	-1.34361	4.87183
-0.190279	0.0221917	1.00588	-1.65084	-0.785955	-0.0857922	1.59778	-0.0945849	-1.58023	-2.6802
3.41237	5.84316	2.27027	-5.27719	2.70893	0.815398	2.25624	0.195977	0.0701607	0.511413
-0.0275775	-3.34801	0.433148	2.87553	0.264013	0.237778	-2.6456	-0.950191	-1.07017	-3.42668
-6.61288	-1.88358	-1.60307	8.93182	-3.63527	0.649998	13.3034	-3.84673	4.49547	-5.98604
1.45762	0.156515	0.880538	-4.52927	-0.160579	0.671556	-0.795047	-1.6622	1.86657	0.88114
1.3716	3.11999	-0.398334	0.865357	0.615525	0.64342	-6.80227	0.97564	0.267073	1.83339
0.404164	5.05215	-0.866343	-3.32281	0.0999172	-1.24177	-1.67477	0.0143099	2.39416	3.74209
0.200933	-2.0917	1.37208	3.95041	1.01134	-0.305858	-2.19394	0.799993	-2.81186	-0.350475
-1.25517	1.53212	0.358686	2.58676	-3.06283	1.01395	-0.215543	-0.405039	-4.54669	-0.26769
5.2508	8.07143	-0.00137131	-2.48637	4.3354	-0.804892	1.75105	2.12252	-1.54552	1.34745
-3.59238	-8.00001	-0.829131	5.80555	-0.970793	1.32798	-5.16484	-1.39475	2.09838	0.147402
-0.74415	-0.4161	0.114785	-0.707192	-0.795054	-0.292972	-2.47848	-0.0489651	3.19113	1.60745
0.768734	-0.314835	-1.95087	-3.32651	-2.44254	-0.169904	3.23718	-0.449059	-0.940536	-2.09932
-0.654105	4.5615	-0.403872	-0.896881	3.12186	-1.53474	0.129681	1.30856	2.38255	3.02904
0.362952	1.79921	-0.0897945	-2.50368	1.90311	-0.902303	2.70747	0.471563	-0.550711	-6.37184
0.761421	-0.0157075	0.471533	-4.17578	-1.55789	-0.312926	-2.95246	-1.11741	0.396783	2.4342
-0.667253	-5.23214	0.25215	-0.805326	1.98342	0.169328	-1.52677	1.12631	1.72432	-6.30481
1.12156	0.882171	0.520427	-3.14135	1.95073	-0.359152	1.98208	1.12887	1.58098	3.66197
1.00607	-2.7199	-0.701629	-1.83299	-0.820289	0.068607	-2.97304	1.05248	1.11226	-1.28338
-0.802345	0.470632	0.643545	-1.26986	-2.62702	-0.701783	0.301738	1.44656	-0.236421	1.2615
-0.779661	-2.76126	-0.190932	1.46151	-0.959912	-0.228793	-0.0818086	0.415474	-0.337778	0.39101
-4.95039	-2.54303	-1.04295	7.83672	-6.61784	1.57227	-7.16407	-1.27441	-0.767763	-4.73874
-0.0771909	0.222404	-0.575758	-3.5407	4.70384	-2.64181	9.2943	-0.254265	-2.6609	1.54445
1.90269	1.76587	1.54103	-9.66863	1.24038	-2.10958	4.23152	1.82663	-2.03341	1.87998
0.595047	3.79502	-0.913858	-3.23442	-2.26209	-0.947735	4.02535	-1.31924	4.64738	-3.93189
-0.510908	-1.35681	0.238538	-5.68746	0.839624	-0.754375	1.32407	0.434818	-1.15829	0.997772
-0.3588	2.13479	-0.33156	5.05677	0.717238	1.78293	-2.37482	1.53693	-1.3989	3.01639
2.02598	-1.1441	-1.23851	-7.91461	0.537106	-0.773241	-5.30646	-0.395897	-0.0567119	3.63699
-0.307816	-2.23121	0.412947	-1.85259	1.49757	-0.93927	-0.513926	-0.716246	-0.870471	-3.14958
-3.09404	-0.344624	0.614482	3.40085	-3.13985	0.538017	-1.22861	-0.0868714	-1.74616	-4.4651
1.10338	1.6045	0.0239136	-0.216439	1.68042	0.936598	-0.586071	-0.622699	1.42189	4.60982
2.25406	0.81235	1.38012	-4.11165	1.31439	-1.83402	2.44017	-0.463674	-0.768094	3.73043
-0.921222	0.852098	0.295318	4.59167	-1.04821	0.629392	0.231156	-0.352861	-1.10371	7.13763
-0.109017	-3.06938	1.14526	1.30698	-0.110425	-0.501458	1.47651	0.664185	-1.44643	1.65186
-1.9357	-4.47076	-0.10536	-5.55929	-1.24019	-1.33266	4.31377	-0.656244	0.528565	-1.53725
2.65166	2.07815	-1.42602	2.42373	0.493157	0.700046	-4.39119	1.43334	-0.559349	-7.39798
-0.580077	-3.03861	-1.11647	2.08177	-0.962238	-0.78646	-3.1322	-1.17661	3.59125	-0.701577
-5.78604	-0.173186	-1.81252	-0.17801	-4.86064	2.3955	-3.3612	-5.46322	0.0731579	-8.31657
0.681684	3.85808	0.973533	0.228337	-6.86236	0.667096	-0.139951	1.7918	0.796344	-2.49791
1.27852	4.30753	0.420826	-6.34829	2.27444	-1.41733	2.99886	1.58227	-1.93215	4.74775
-3.8653	-8.20155	-1.03041	4.06527	-0.578622	0.458288	-1.26399	0.0193785	1.5319	-2.45575
-0.0277921	0.39706	1.04986	-0.158156	-0.234304	1.37659	-0.454205	-0.840817	0.628559	-1.2649
-1.4472	-0.315281	0.114952	-0.844978	-0.261821	-0.135673	-1.97194	-0.186715	0.243291	3.00229
-1.19066	-1.21557	-0.860807	-5.21034	1.4194	0.138298	17.6411	-0.751755	0.792761	5.2833
-1.00778	-3.59094	-0.184688	1.18157	-4.04003	-0.545162	0.0910293	-0.07178	-0.420483	5.59828
-0.388236	0.467441	-0.907297	-3.3769	-2.54796	1.11891	-6.04848	-0.130638	2.32471	-2.03848
-0.360673	-4.55445	-1.02372	2.92382	-3.34321	-1.23139	-0.141295	-0.133549	-0.299214	-0.863934
-0.224406	1.29064	1.24987	-3.37258	1.22278	1.17569	1.29843	-0.80048	-2.30704	-3.18411
-4.16024	-3.80823	-1.45171	1.29365	-4.3556	-0.550709	-3.87639	-0.50051	1.89191	-2.18972
0.864594	2.34915	0.534652	-1.49819	-0.867354	-0.331032	-0.491788	2.25716	-1.27684	-0.616163
-0.924131	-2.04756	0.606958	8.45359	-1.86352	2.14287	-4.37915	-1.67983	0.648637	-0.327249
-1.20015	-1.45115	-1.39517	0.179863	-4.15665	1.03585	-1.70801	1.08267	-0.438096	-1.63235
2.73087	3.21217	0.426277	-8.66268	0.527262	-2.60983	4.88175	0.507388	-1.19945	-1.90364
-1.6832	-5.81094	-1.26112	4.30256	-4.59929	-1.09981	-2.36545	-0.0275835	-2.09814	-0.481198
-1.14272	0.498473	1.39072	-1.46154	-0.604045	0.146622	-2.68927	-0.399053	-0.419966	-1.58955
-1.72284	-3.5654	-0.310834	1.99243	4.13593	-1.51813	1.31124	-1.85261	4.34454	-0.49275
2.55065	3.95648	1.4609	-3.12254	-1.25319	0.0214829	4.01149	-1.11784	0.16482	3.40263
2.18095	3.0765	0.769672	-2.9391	-3.21631	-0.896391	-0.943885	1.53703	-1.99921	-1.41681
4.48664	4.22891	2.50769	-8.16604	-0.0889258	-2.03644	3.42072	2.57091	-1.39361	-4.17594
1.91727	-2.02568	-0.0468421	-0.584533	-0.287261	-0.700932	-0.657628	1.7648	0.218183	-0.461763
1.10544	-0.925143	-1.38331	3.78378	-0.843947	1.45396	-1.31918	2.26301	-0.266532	0.340421
0.630818	2.63088	1.50608	-2.98101	0.0966306	0.267066	-4.81364	-0.879561	-0.451372	0.748187
1.28908	1.76216	0.331928	-4.31375	0.857393	-1.08218	4.43812	0.681188	-2.75203	3.04949
5.95427	5.94351	1.82382	-11.2029	-1.56318	-1.65242	14.0279	2.11551	0.211453	1.35612
1.19513	6.12279	-0.0368472	2.5882	-1.04541	0.661689	-2.59752	-0.584803	-1.45149	-3.33916
-1.30904	-0.5025	-0.690174	0.49322	0.531341	-0.448502	-6.08397	0.97215	1.22249	5.06817
-1.46357	0.371766	-1.83586	1.03785	-0.719491	0.250488	-0.328577	0.752877	2.1803	-1.60185
2.89432	0.969678	0.193524	-3.83455	-1.3207	1.64546	-1.68532	-0.283625	-0.637227	-3.80533
-0.0492874	-0.327397	0.596329	-2.51609	-0.455358	-0.647182	0.514262	0.924047	-2.28175	4.1828
2.10401	-1.71481	0.792277	-3.52529	-0.899079	-0.351131	2.07197	-0.834143	-1.36795	-0.789343
3.48734	0.713074	1.0584	-1.52065	2.95285	-1.42682	-2.65622	0.0554344	0.445008	-1.83861
-0.134641	-3.24105	0.752235	6.23746	-2.54813	1.22553	-4.05105	-0.478169	-0.799063	-2.24337
1.01759	0.959237	-2.03853	-5.83487	-1.72064	-2.12147	7.34902	1.81823	1.42507	0.73082
2.98054	-5.7647	-0.807386	-0.85642	0.019695	-0.55122	-2.91631	0.102997	1.19783	-3.58974
2.57422	0.591791	1.75656	-1.5849	3.16484	-2.02595	0.40756	4.26528	-3.53938	5.46058
-0.0169953	-2.4659	1.60558	-6.35587	0.305894	-1.31587	4.32961	1.41781	-1.82578	1.97221
0.655126	-0.418879	-0.546451	0.872115	-1.0235	-0.743728	-0.72952	-1.63046	0.847055	-2.7129
2.56475	5.33126	1.9461	-1.58816	4.49859	0.217623	3.54912	-0.286431	-1.56227	-0.0158391
-2.12008	-1.25285	-0.416252	3.83506	-0.909866	1.15903	-4.54407	-0.954437	-1.56183	6.05295
-0.460795	3.17749	-0.351872	0.968422	1.43576	-0.340157	-1.78786	-0.1196	-1.66193	-0.679973
-0.425204	-3.84158	0.631694	-1.75533	-5.5981	-0.81733	2.19197	-0.864852	0.752297	-2.84402
2.59827	-3.52374	-0.898308	-0.401632	-0.835204	0.244406	-3.59205	2.02051	0.669785	1.27115
-0.391914	0.812749	0.956295	4.80082	-1.65639	0.29557	-3.91999	0.850454	-0.0661736	-1.49946
-3.19375	-3.41332	-1.91321	7.44117	-2.76213	0.638926	-3.49101	-3.162	1.69991	-4.40243
0.930254	3.83875	2.08225	-8.74212	0.0619496	-1.21162	6.82904	0.855775	-3.09556	2.1493
-0.837725	0.488636	-1.20488	5.08424	-1.11446	1.19362	-6.41884	-0.659861	-1.14923	3.00455
-0.290303	1.57501	-0.587813	1.01057	0.8184	0.615482	-0.779592	-2.35278	-0.63494	-4.72556
-2.3828	-6.59388	-0.24301	7.01683	-2.66138	-0.406465	-6.33329	-1.7423	3.43375	8.3814
-2.68976	-2.81541	0.461677	-1.04912	0.240864	-1.58548	3.04943	-0.27971	0.00769498	1.95685
0.482583	-1.37875	0.924936	-0.959948	1.2311	2.02645	0.76973	-1.84417	0.00167011	2.3886
-1.7483	-3.7433	0.161278	7.12404	-0.227607	0.812289	-2.19868	0.107485	-0.82613	-5.63877
1.7192	0.381649	1.17152	-1.29646	0.668332	-1.6047	-2.3682	0.316323	-0.185258	-4.67906
1.1647	3.51141	0.310711	-1.95344	0.140002	-2.07767	-3.16018	-0.402751	-0.912507	-1.20005
3.9794	2.55291	0.943454	7.26216	2.75393	-0.184448	-2.76435	1.74817	1.69281	3.77171
0.0945072	-2.24218	0.278532	1.59449	2.83795	-0.344422	0.0207623	0.59862	0.52206	4.4054
0.591462	-0.000373502	-0.187394	-0.682604	0.237326	-0.595367	-0.793473	-0.84602	-0.360165	2.03427
-3.50101	-5.47019	0.507332	0.38559	-0.986067	-1.09401	-4.64284	-0.29201	-1.423	-0.655248
-1.54915	-2.3111	0.143339	-0.609806	2.12793	-0.293025	-2.91812	-0.482629	-1.02527	2.83699
1.26483	3.64161	1.53175	-4.84197	3.22384	-1.51854	6.58266	1.4313	-1.46248	1.07219
2.48139	2.34775	0.390362	0.459998	0.692882	-0.342142	-0.590017	1.63223	0.675186	3.48669
-5.51896	-9.40492	-1.20334	11.1824	-1.55024	0.730648	-4.2047	-2.79399	-0.265025	-0.272387
3.29254	2.43084	0.348227	1.44593	-2.27382	0.869725	-0.703669	2.37689	1.33101	-0.396696
-0.370247	-1.72517	0.0514615	0.890555	0.529274	-0.088241	-1.82156	1.87666	-0.53768	-1.43853
-0.572741	0.245065	-0.000597395	-1.04223	-0.77731	-0.266638	-4.68518	0.672885	4.75506	0.275966
1.76602	1.7333	0.596029	-4.47799	-1.64014	-1.96553	-2.37786	0.854348	-2.378	-1.72739
2.345	1.59289	0.767962	-0.792133	2.40723	-1.32269	-3.65357	-0.357231	-0.308782	9.22579
3.48149	3.31089	0.360436	-3.4874	2.89398	0.0714741	1.67097	1.41806	-0.885165	1.09244
-1.40677	-2.70882	0.674855	2.45369	-3.77353	-0.692955	0.121174	-0.608546	-0.306677	-6.08112
0.371849	2.02718	1.85164	2.3119	-0.0286712	2.41235	1.48961	0.907088	-1.00295	0.21371
3.18369	1.4362	1.01475	-7.76407	1.44246	-2.17109	-1.05884	1.09047	-2.03159	-0.46251
0.0866752	-1.4268	-0.13095	-3.02371	2.24464	0.589185	-2.90182	-0.590901	6.9622	1.27444
-1.08797	2.46355	-1.01368	-2.08313	2.3485	0.0178239	-0.643124	0.0363003	-2.32373	7.16566
-7.4281	-13.5239	-2.06036	14.2594	-11.0964	-1.2747	-6.59241	-1.96626	1.03982	-1.13399
-0.667892	0.742631	-0.46756	0.16544	1.31299	-0.661416	-1.06389	-0.216686	-2.34839	-0.921752
-1.84481	0.299443	0.684292	3.39875	-0.109061	-0.0153161	1.39544	-0.943384	-0.776838	1.06543
0.745302	3.55766	1.429	-3.06393	1.57366	-0.270766	0.586797	-1.69713	-0.621206	1.38487
2.04412	-0.500338	0.29619	-3.51073	-0.235857	-0.726965	4.53547	-1.12233	0.276923	-0.370938
-5.3412	-7.15372	-1.85437	5.73504	-8.59883	3.29005	0.524982	-3.96952	4.02447	-7.45555
-4.73114	-6.63118	-1.88082	-2.91663	-0.173172	-1.64619	-1.73609	-2.08253	5.00806	-4.01906
-6.2748	-11.3585	-1.21993	9.03943	-5.20762	3.9513	-6.81296	-2.04447	3.70871	-3.16626
0.538669	2.59877	-0.735654	-9.28771	-0.0194631	-0.148711	5.27178	-1.38597	0.293407	0.829147
0.493904	2.25104	0.48655	3.72739	-0.559317	2.17879	-3.82575	-0.907892	2.398	-5.42083
1.47749	1.39754	0.135976	2.25427	2.49389	-0.166745	0.48905	1.74953	-0.293071	-1.56964
-0.605346	-0.806171	0.583777	0.164322	-1.14866	0.913806	6.29697	1.23632	1.83787	4.58011
-1.76376	-3.57675	-1.22577	0.0145771	0.475473	-1.1572	1.80395	0.676077	2.47797	1.1528
3.93089	0.601207	-0.184211	-6.20282	3.36835	-1.07277	5.16892	2.47772	2.00037	1.98923
-0.579757	-0.210538	-2.02498	2.47265	-1.14281	0.781016	2.43128	-3.25898	0.526357	-1.50108
1.17371	2.68691	0.48748	5.93737	0.856194	4.009	-2.52567	1.62278	-0.55293	-2.43063
-2.56854	-2.76299	-1.24765	4.05571	-1.93845	-0.214892	-0.0988562	-2.1512	-0.7035	2.30579
1.16174	0.0287917	0.0858438	-2.14184	-0.616392	-0.622703	2.04636	0.0728235	1.29757	0.193833
-1.13902	1.79913	0.180554	-2.05799	-2.13893	0.701068	0.710461	0.22395	-2.36398	1.74865
-1.46233	-1.06292	1.26488	1.23107	-1.06748	1.84554	-2.22649	-1.40763	-0.313196	-1.35596
0.598983	4.86423	-0.566048	3.27147	2.19683	1.08439	-1.80795	0.366443	-0.441268	4.05187
-0.436822	-2.61829	0.486767	3.61908	-0.526487	0.764749	-3.26705	-0.496026	1.88818	-3.1571
-0.184012	1.11307	-0.993234	-2.19801	0.0860151	-0.153816	-1.90023	0.893446	1.7776	-3.53035
0.586514	2.29863	-1.94504	-0.144955	-3.08512	2.09025	-1.36325	-1.45727	-0.236011	1.3653
-0.692403	2.7691	0.334303	2.45663	0.36115	0.627067	-2.49107	0.260602	0.092211	3.19183
-1.50972	-2.99758	0.0183986	-2.78792	3.05342	-1.85139	1.92775	-1.61265	1.74199	0.298386
1.37822	-0.203971	-0.592108	1.69956	-3.21766	-0.636335	2.06651	-1.70352	0.99583	1.03003
-1.55482	-1.98759	0.638047	7.88548	-0.576995	-1.10244	-5.47217	0.826031	-1.517	3.18961
0.810637	-0.428374	-0.803427	-2.23442	1.91367	-0.381809	0.882266	0.190021	-1.12707	0.149471
2.28242	-0.0128411	-0.262615	-4.56178	3.22871	1.04762	1.90885	1.34522	-0.903277	-0.162843
-1.39528	2.70017	0.328046	-1.93822	-0.341829	0.409088	-1.02099	0.81737	2.74012	-3.817
-0.0520845	0.220306	-1.04288	-3.00613	1.75486	-0.424332	-0.0188827	0.696639	-0.693845	1.31777
0.129738	2.64647	0.338346	-1.18924	2.97574	-0.463402	0.816693	0.752638	-0.207847	-0.8714
0.837475	-0.748384	-0.27737	-2.25946	-3.66319	1.11257	-1.76607	-1.46103	0.520225	3.6374
-0.18478	-1.52746	-0.345305	-2.18985	-0.398067	-1.64057	2.16272	-0.609057	4.0785	0.751421
-0.236443	-0.0964776	0.512954	1.68354	0.51039	-0.830518	0.316903	1.45913	-0.00492355	-0.0731396
1.03118	-0.908635	-1.41064	-4.78124	0.794009	-1.09069	5.0762	-2.51576	0.546334	-1.11375
0.994902	5.60087	1.18774	6.13948	0.725873	2.02895	-4.52238	-1.74113	-0.832876	2.29572
1.83322	1.05686	1.10237	-2.05173	-1.4353	-1.39012	1.32831	-0.556645	-0.720341	-1.69375
0.453289	4.21019	0.607048	-7.03307	3.43314	-0.630569	-0.437764	-0.0172863	-2.99686	2.66455
-0.179484	0.303554	-0.219235	0.102763	2.22424	1.48796	-0.310089	-1.23164	0.053354	1.94525
2.63693	6.79984	0.701719	-6.13239	1.22036	-1.59809	-0.384796	0.311511	-3.48016	0.885276
0.957568	3.36438	-0.193315	9.87071	0.693249	0.629603	3.27095	1.56182	-0.795279	5.00461
-1.19627	-5.12815	-0.135549	3.5739	1.80062	-1.45357	3.32675	-4.07901	0.889602	3.44844
0.94857	1.16506	-0.566462	-0.345406	1.36009	1.36638	-3.38439	-0.226574	4.39002	2.50561
-0.693919	1.72657	-1.98558	3.1285	-2.12243	0.298392	-1.20314	-1.24135	0.675047	-0.909931
-4.23067	-0.386373	-0.528683	2.85263	-2.50972	1.07831	3.29174	-0.313361	3.6802	-2.10291
2.25536	1.95624	1.50616	-3.73781	0.0781172	0.855777	0.594223	-0.814269	0.295124	3.45561
1.32427	1.40142	-1.31181	-3.92262	0.947152	0.00944934	1.04465	-0.747189	0.0586192	-1.4823
0.0520738	-0.498812	-0.39698	1.02055	0.151269	0.988345	-1.20481	1.05307	0.121078	2.0284
2.94714	0.368406	1.16645	-1.31776	3.24398	0.437839	-0.236416	0.972859	-2.15087	1.4785
1.79534	3.21366	0.450699	-7.22118	1.73391	-1.28596	1.76489	0.232647	-2.40699	1.61015
2.71394	6.3823	1.41091	-3.98402	3.12694	1.52865	-0.223242	0.831974	-1.30946	3.83528
1.21559	3.54133	1.00843	-4.85821	4.6111	-0.333923	6.97281	0.878133	1.29636	4.39653
0.285897	2.55375	0.377315	-1.28236	-0.242595	2.14148	5.97009	-0.386262	-0.657691	2.62129
-1.69405	0.372158	-1.94571	-5.90572	-1.36405	-0.133735	2.07804	-0.126088	-0.543168	-1.31393
-0.490843	-1.59457	0.894721	-3.68636	-2.71263	1.83594	0.441359	0.701312	-0.568742	-1.75545
-1.38264	-0.641398	-0.650267	2.09102	0.639008	1.0033	1.15131	-2.23144	1.50857	-0.382373
4.85163	2.24496	2.04649	-6.21934	2.32457	-1.1714	-0.458825	1.79787	1.05594	1.79612
-1.68862	-4.06901	-2.00092	2.77264	-1.2026	-0.880894	-5.04175	0.165924	-0.189922	1.28661
0.945286	3.89808	0.327707	-3.11209	1.78158	0.201379	-1.01048	-0.782453	-1.72363	4.28753
2.4755	2.54597	-0.291985	-1.90857	2.02005	-1.56618	-4.19579	1.69163	-0.0374922	-1.864
-1.29738	-2.67035	-0.114694	2.30441	0.638208	-0.564912	-1.49443	-0.333991	-0.743864	-1.10633
-0.337037	-2.8069	0.27365	-3.96466	-0.0925134	-1.39224	1.34809	-0.0602454	1.43465	-4.55423
3.45801	1.91599	0.578649	-2.27688	1.72931	-0.992069	-1.05068	2.12894	0.339684	1.97498
0.898034	0.822882	0.83338	-0.599753	1.31867	-0.300399	4.25845	0.0227493	-1.68251	1.62393
-0.293563	-3.18375	-0.175582	-2.19237	0.538777	1.26411	-4.77367	-0.236593	0.729207	1.69418
0.396931	2.49011	-0.334519	-3.55127	-0.175311	0.336317	-4.82583	-0.322041	-0.116079	-1.91984
-2.99818	-5.08611	-1.7399	3.58309	-2.99192	0.23082	-0.215502	0.786317	5.19878	-3.01986
0.1131	-0.211217	-0.380646	-5.20996	0.815144	1.19808	-0.379774	-0.0513344	-1.44556	-5.67048
0.751057	3.04518	1.02583	-3.70483	-0.599785	1.19148	-0.901363	-1.40576	1.0692	-0.900715
-0.535066	2.86408	0.195453	0.218767	-0.309412	0.877671	1.98261	-0.3333	-0.898096	5.79352
-0.347263	2.6722	-0.00140559	-4.85155	-1.3787	-1.07972	2.17742	-1.64445	0.659148	-0.376529
2.74655	5.31415	1.80936	-3.75843	0.0944957	0.258505	0.135287	1.11671	-2.81894	1.77024
-0.708504	2.82865	-1.4556	2.02643	-0.903914	-1.0991	-0.592139	-0.651231	7.6006	2.30981
0.0515461	-4.78752	0.0459684	-3.10953	-1.02139	-0.938101	-1.94184	-0.28054	1.93996	1.69941
1.49152	0.716835	0.414373	-0.524357	0.767606	-1.66538	-2.11533	0.229691	-1.004	4.36424
1.94686	-1.17491	0.3303	4.77751	-1.85184	1.46695	-1.9945	-0.72681	-0.558381	0.894404
0.554738	-0.134142	0.121803	1.47655	1.39144	0.212491	1.03576	0.802432	-0.169991	1.49981
-2.37157	-1.76326	0.775784	3.62635	-2.15295	0.604978	0.295049	-2.27674	0.357606	0.0462434
-0.912611	0.986796	0.0820059	0.87728	-0.257318	-0.32029	1.92397	1.60812	-0.0372843	5.18654
0.885473	1.09537	0.147074	-1.8538	3.30939	-1.95763	3.63826	1.70771	-0.745363	4.49386
-3.78994	-3.65047	0.737967	0.769018	-3.80438	2.91181	-1.77594	-3.45784	-0.887692	-2.46611
-0.385449	0.112009	0.87834	0.575776	-2.95984	1.60651	0.822735	0.21386	0.48336	-0.645544
0.579677	-0.604228	0.819164	0.54724	-2.27853	-1.37811	-5.06011	0.416111	-2.52741	-3.77977
3.51438	2.68224	-1.06669	-0.0140469	2.15558	0.683079	0.097159	2.10196	-0.20779	2.9308
4.03455	0.975166	-0.381949	3.33916	-3.75572	-0.970318	0.398064	0.381995	2.29625	-0.217022
-4.59769	-3.4747	-1.27365	6.26998	-4.4217	1.02443	-0.582172	-2.51104	-0.39443	3.99887
-4.06579	-7.96263	-1.48847	7.83415	1.50333	0.289988	1.73237	-2.46028	2.28505	-2.34224
-0.261824	-4.35533	-0.430853	3.20152	-0.895577	-1.74157	1.31798	0.221259	-0.443955	-0.437041
0.399404	-1.21659	-0.544752	-0.40481	-1.37092	-2.62901	6.69134	0.654082	-0.80839	-1.83451
-1.65474	-1.5737	-1.27694	-0.926092	1.78388	-0.982372	3.32553	-0.746939	3.62577	4.82737
1.88268	3.37584	1.5572	-1.64535	-0.79176	-1.01443	1.67651	0.301567	-2.45045	2.34987
-0.882936	0.356732	0.435727	-0.0568353	0.916914	-0.80162	-0.467053	0.561381	1.55889	2.78161
-0.518648	3.27993	0.764142	1.51153	-0.168938	0.108156	0.211861	-1.43231	0.974917	-3.82712
0.230794	-0.524287	0.549849	0.912406	2.53162	-0.647437	-0.49684	1.0284	2.81962	1.25376
-1.28136	0.648527	-4.01633	-1.15861	3.06274	-0.036111	1.71107	0.619351	5.21686	0.484495
0.820448	5.23836	-1.41761	-7.31719	-0.333993	-0.154825	5.81708	0.669549	2.18911	3.58742
-1.46575	3.17992	-0.990155	-3.56582	-0.382791	-0.393661	-2.98517	-1.13751	-0.314674	-1.26722
-1.3616	-2.18541	-0.707602	2.54393	-1.2161	-0.138517	-0.285999	-0.30091	3.42705	-5.2259
1.61558	2.84872	1.24807	-1.26077	0.243092	-0.328763	4.62336	1.10328	-1.20175	3.21273
0.89316	0.969825	-0.604383	-0.598545	1.33803	3.38891	4.3719	1.5834	5.61499	2.76705
-1.72427	-2.44987	0.144282	1.17623	0.214902	0.302434	2.07675	1.07051	0.480289	0.333897
-0.283341	-0.774809	-0.984968	-1.36231	-3.08385	-1.95328	3.51823	0.672031	4.83551	0.600769
3.93892	0.661078	0.43633	-2.94417	-0.809952	0.764565	-4.8172	1.7124	1.64642	0.784306
1.11059	-0.443486	1.4322	-0.791572	2.16584	-1.04935	0.196848	-1.3764	-1.85764	-4.71773
0.364146	-3.93551	0.180048	2.83906	-4.4521	0.98884	1.30157	-0.81939	0.289718	-7.43052
3.79873	4.09693	1.94048	-0.0330518	1.99372	-0.18261	-5.09865	2.27135	-3.98268	0.257932
2.63847	1.64533	-0.239608	-2.33732	0.0196251	0.692327	0.793739	1.29826	-1.41836	1.37921
-2.04694	-3.77831	0.828336	2.32434	-2.62718	-0.609826	-1.03038	0.536902	-2.60933	-4.77455
1.86406	2.18547	0.353075	-1.01635	0.945797	-0.939544	0.865218	0.584345	-1.63955	-3.89722
0.823234	0.401932	0.855835	1.3899	-0.575187	-0.534662	1.3636	1.47211	-1.18486	0.0507577
0.692047	0.759821	1.61153	-2.62649	1.26176	-0.82908	-0.546657	1.04024	-0.94202	1.95765
2.9063	1.96204	0.657855	-3.60275	-0.732364	0.62288	5.37958	-0.503896	-3.35069	0.355494
0.904462	-0.991005	0.870743	-6.91709	2.08461	-0.328886	4.31662	0.480663	-1.63104	-0.028508
2.74022	4.15468	-0.194344	-0.308635	-0.23575	0.173477	4.80736	0.645357	1.21281	2.98145
-1.65216	-1.52683	0.632922	0.238698	-1.2197	0.741485	2.33766	-0.808426	0.136048	6.87179
-2.60656	-1.14458	-0.138617	6.88887	-2.19834	1.87011	-1.11084	-0.820062	1.85661	4.44735
1.09022	-1.0354	-1.17656	0.806526	0.0840338	-0.535017	1.89127	0.923964	-2.10488	2.98006
3.92824	3.25624	0.695448	-2.89654	3.4741	-1.35806	-2.86142	0.850304	-0.938781	3.36932
-0.810909	-0.493913	0.516513	2.38255	3.11472	-0.444171	-0.388896	-3.69223	-2.42781	2.47628
-1.71161	0.260291	-1.83582	-0.752515	0.049391	-0.799919	5.05461	-0.56568	-0.457842	-0.081125
-0.785046	-5.9462	-0.254232	-1.24855	-1.31522	-1.25636	-2.9482	-0.173222	1.14213	0.692844
-1.53106	-2.59325	0.035179	-2.05184	-2.42574	-0.717385	-2.11736	0.316656	0.857247	0.144054
3.00623	0.536999	0.657681	0.0974922	1.3679	0.478323	2.20398	1.42156	1.89667	1.11246
0.230341	3.08449	0.640908	-2.83669	1.27571	0.642422	3.61563	1.5726	0.570644	-0.384214
-1.30968	-3.71766	-0.602026	7.86695	-1.12781	0.9964	0.00898003	-2.03319	0.996606	-0.536366
-2.19627	-2.12956	-1.79559	3.17095	1.40468	0.301834	-1.06404	0.02214	8.72198	-1.75908
-3.3303	-2.31165	-0.29792	2.15905	-1.15688	0.138384	-3.12029	-0.0410352	0.201498	2.07722
-1.16957	3.72913	1.37207	6.59735	-1.04097	-0.331993	-0.0329158	0.319522	0.829902	-5.9066
-2.02757	2.0331	0.511748	-0.406264	0.866315	0.800656	0.067098	1.19118	-0.667852	3.20915
-1.36456	1.33659	0.70729	2.17291	-4.01602	3.24118	-2.0106	0.397239	-0.238702	-2.99197
1.5522	-0.797288	0.999855	-8.28679	1.47519	0.4792	0.434988	1.11519	0.0619155	5.12523
-2.89035	-3.37673	1.42583	-0.690188	0.452413	-1.65247	4.24986	0.179115	-0.748442	0.378022
0.347993	0.00276603	0.148171	-3.70019	-1.2553	0.308573	-3.03497	-0.898947	6.13095	-0.224036
-1.99239	-0.00486729	-1.49619	2.40794	-0.24781	0.328454	-3.10755	-1.24121	2.09048	0.936533
-1.18198	-0.776279	0.0508425	-2.05417	-0.335969	-0.49025	1.18781	1.82766	-1.75971	-0.0444342
2.33989	8.00479	2.42816	1.1942	0.559196	-0.759816	2.37221	1.26127	-2.75336	6.81266
0.483209	-0.846688	-0.141847	-2.85995	-1.90374	-1.22442	0.300736	-1.76957	-0.377278	-4.16624
-1.45527	-3.54376	-0.102394	-0.958372	-0.0916678	-0.719354	-4.51301	-0.762912	-0.407246	-0.800087
0.0562895	-0.855286	0.202152	-0.295529	-0.680579	0.253778	-4.11964	0.987621	-3.52669	-0.276649
-2.58763	-2.028	-1.10238	1.64112	-3.14753	-1.11777	-6.25949	-3.52524	0.366092	-3.34073
-0.532356	-3.70836	-0.834085	-8.47521	1.02348	-0.371055	17.5704	-2.84292	4.00747	0.481878
0.702698	2.51062	-0.118519	-2.99772	-2.19365	-0.612376	0.0442297	-1.46623	-1.91178	1.31737
-1.65119	-2.63983	0.134615	2.12379	0.315187	0.493325	-4.44594	0.520303	0.754747	0.767396
0.523753	3.52444	1.40818	-1.63061	1.23433	-0.106747	-2.28766	0.0983865	-3.24259	-1.34561
1.93185	5.92672	0.56201	-5.34807	1.51346	-0.533454	1.10446	0.989687	-0.89815	2.86014
-0.931958	-1.70605	-0.519854	4.7323	1.12208	0.859959	-8.01389	0.332303	-1.88954	-1.0351
1.76667	2.69893	1.03328	-4.60563	3.68514	-0.105001	4.81332	-0.755362	-1.67646	1.96805
-2.2643	-3.26593	0.786835	6.63139	-3.39793	-0.0678938	-4.1489	0.296657	-1.20707	-2.10483
-7.50777	-8.51061	-0.574253	7.10126	-4.67295	1.89235	-1.69579	-0.740049	-0.0813248	4.11376
0.225739	0.276334	-0.640215	6.05904	1.05065	0.0409117	-4.05821	0.474025	-0.160177	-0.786323
-0.552982	-1.70785	-0.458014	2.06965	-0.426383	-0.845008	0.686271	-0.0881723	-0.332574	-0.222542
1.20537	6.61467	2.12011	4.58775	-0.250549	0.310806	0.947158	-0.404951	-2.14738	1.13703
0.727563	-0.243926	-0.558149	2.09978	-0.390128	1.48999	-3.63048	0.0220844	-0.540625	-3.19578
-3.8491	-4.76313	-4.43146	5.87746	-4.33999	-0.750059	-4.42685	-1.03166	-0.123978	-3.63546
-1.34522	-2.49501	-1.40314	4.47148	-4.22541	0.215298	3.41901	-0.227597	-0.185372	0.696068
1.6771	1.97904	1.10523	-7.49011	3.69935	-0.814876	1.58241	0.41598	-1.30885	0.410541
0.699667	-0.528776	-0.0791419	2.08924	-0.632471	0.5726	0.494533	0.688882	0.236244	1.19343
-2.39861	-5.50963	0.132165	-0.752052	-3.45953	3.23324	0.580518	0.288448	3.04852	-5.43274
-0.78977	-3.83825	-3.21297	-0.107878	-0.924546	-1.80555	3.17998	-0.107851	2.11296	1.20504
0.0585376	3.02967	0.190832	0.982177	1.05498	-0.563543	-0.274481	-0.407576	0.139789	-0.424761
0.101877	-1.5153	1.3071	-2.56713	-3.78605	-0.659899	-0.528616	-1.37988	-3.1353	-2.7201
3.09383	2.69479	-0.728196	-1.91105	2.02209	-1.14715	-1.84766	2.21129	-1.73294	2.48091
-3.90098	-5.78449	-0.24639	6.88862	-2.34874	0.69027	-4.13248	-1.93753	-0.983951	-5.17232
0.639415	3.23597	0.237655	-5.85546	1.15006	0.00793453	0.0667849	0.179039	-2.36507	0.574098
-0.714857	0.584117	-1.40238	-0.398607	-0.231023	-2.2358	2.25993	-0.248168	0.279644	-0.3071
2.01268	-0.336948	0.0381362	-0.310196	1.22023	-0.62364	3.00972	-0.0171397	-1.87209	2.42276
-2.14565	-1.52201	-0.469244	3.26256	0.425217	-0.303411	-6.14768	-0.127823	0.966541	-1.06248
3.96795	6.97209	1.55278	1.13185	1.93421	0.121265	-7.44455	0.311474	-2.14464	2.78055
0.625716	-2.08297	-0.41338	-3.55279	2.38543	0.292008	9.87055	1.10284	3.86687	-1.27104
0.806213	0.519714	1.14726	0.863276	0.897216	-0.350482	-2.04494	-0.719791	-2.39341	4.03912
0.384454	3.66264	0.794668	-4.16852	0.174641	-0.553315	-1.19385	0.816895	-0.49654	-0.118151
1.79365	-0.433582	-0.890072	1.10654	1.92255	1.07503	-2.90137	1.54287	0.75891	1.15688
-3.37452	0.613225	-0.695995	2.31219	-1.23458	-0.974626	-2.60616	-0.337559	-0.127771	-5.499
-0.313688	-0.572547	0.554807	3.11614	0.927332	0.428423	-1.68021	-0.326603	-0.610013	-1.8272
1.32395	-3.41979	-0.975802	-2.05207	0.776709	-2.17924	2.35598	0.0261353	3.05356	3.22315
-2.87734	-1.60714	-0.774878	-5.32455	0.0940963	0.00319659	0.0601323	-1.41959	1.14136	-0.985912
0.441973	2.22812	1.73941	-0.682955	1.68011	0.0321194	-0.950184	-1.07594	0.175135	0.681189
0.244489	3.84705	0.962789	0.226999	-3.12565	-0.861639	-1.0292	1.2346	-2.50261	-0.317155
0.131763	-2.91901	-0.59287	3.04072	0.339041	-0.334379	3.40658	-0.574177	-0.388303	4.13091
0.72746	-4.95393	-0.166244	1.84601	-0.938051	-0.748547	-3.07422	-1.5504	0.897792	3.77056
3.80027	8.03089	1.37787	-4.44968	1.39184	0.507746	3.51588	0.124951	-1.79708	-2.25854
0.476475	0.245013	0.223841	0.0877289	-0.582792	1.36073	-1.0378	0.54954	-0.344939	-0.388741
0.595496	0.876012	-0.512722	0.0749664	-0.125142	-0.134759	3.66376	0.643492	1.55004	2.27467
-2.31622	-4.22893	0.328806	1.81808	-4.0792	0.578669	2.19126	-0.66733	-0.882151	-5.36817
-2.71266	-2.00393	-1.56	5.23691	0.443307	1.14123	-2.33459	0.135939	0.244533	-3.86433
-0.177623	-0.640131	-0.429451	-4.13385	2.29763	0.508626	1.7317	-0.459318	-0.320284	5.54036
1.41501	0.089842	-0.767141	-4.14839	0.496583	-1.17802	6.81916	1.0116	1.54725	-4.28322
-2.60811	-0.449165	-0.50511	0.220117	0.76857	-0.529592	0.965393	1.72744	-1.98603	-3.34385
1.63631	5.52223	-0.174834	-3.54501	0.76382	2.01179	-1.18752	1.02367	-0.561227	-0.91805
-2.86193	-3.80627	0.729754	5.78743	-1.54731	1.00258	-2.61502	-0.257897	-1.40411	-0.208418
0.62009	2.93403	0.701217	-0.713105	-3.02056	0.717173	0.0648679	-1.14526	1.41848	-0.730233
-2.45352	0.401196	0.0255072	-1.71542	1.12059	0.130072	0.513321	0.09109	0.979965	-1.02154
0.641461	0.322694	-0.405114	-1.35397	-0.408128	-0.00695445	1.4173	0.214701	-0.836549	3.55979
2.45048	4.39773	1.62802	-8.5037	0.982656	-1.34691	7.30321	0.0196668	0.723753	3.44062
-4.76229	-6.04685	-0.746867	2.91613	-5.27825	1.26617	-1.15631	-1.05105	2.16267	-3.52296
0.00392386	-3.26426	-2.13102	-0.5441	-2.30404	0.676681	1.97803	0.256835	8.89876	-1.15717
0.00784059	-2.30562	1.14095	0.888531	0.887021	-0.728967	-0.128634	0.351031	-2.22601	0.19551
3.82342	2.95258	1.87308	-1.65333	1.9079	-1.10697	2.96608	2.34045	-3.79459	5.23468
1.61041	4.51564	0.977702	-2.53486	-0.752405	-0.111328	7.48337	-0.856919	-2.19852	0.115069
-1.54392	-0.135529	-0.262912	4.14009	0.931352	-1.0432	0.0459481	-0.179025	-1.62516	-3.09513
3.19707	0.94412	1.44158	-3.75072	-1.81504	-0.149792	0.875275	-2.3549	-1.96573	1.00264
1.38831	2.99651	-0.855798	-4.27613	-2.03681	0.960904	5.49514	0.0183206	-0.82256	1.74899
4.31444	3.60349	1.19157	-8.22756	2.43215	0.33504	6.84411	0.960016	-0.534951	3.04837
1.45587	-0.00752501	-0.000366938	-2.84173	0.805095	0.39202	0.374857	1.18652	-0.465997	0.760855
-1.25088	-2.64455	0.13117	-2.30566	-0.786504	-0.661867	0.899632	-2.16497	-1.20763	1.11443
0.078122	0.143957	0.051756	-3.83541	1.05881	0.168518	0.816489	-1.71271	0.346982	-0.323111
5.06196	7.49063	0.988632	-2.97196	1.75822	1.63066	-0.423413	-0.381303	-0.0798265	5.04766
2.50506	2.41179	0.490422	-2.75088	-1.07933	0.106111	-2.2512	-0.0386667	-0.571282	2.77504
0.110176	0.463146	1.13091	2.06653	0.0185882	0.887558	-1.81155	-0.0860162	-1.33964	0.282601
2.07624	1.91662	0.405356	-0.674509	1.77288	1.65763	-4.41808	2.83391	0.0936961	1.82386
1.15513	3.1779	0.615005	-1.45797	2.80687	0.243291	-0.0903973	2.12819	-1.63605	3.13986
0.630507	0.1607	0.427411	0.77394	-3.20008	-2.15186	0.65927	0.612276	0.622818	-2.2006
2.02125	1.60286	0.501135	-1.4871	2.32831	-1.74962	2.35236	1.35818	-2.4001	2.59078
-6.59932	-5.99746	-2.01074	12.6768	-5.68612	2.538	-2.9672	-2.65547	1.91217	-0.545886
-2.58815	0.885854	-0.0974176	0.0691868	-1.50598	1.17327	-4.31037	-2.21839	0.271743	1.5317
0.975158	-0.413745	2.59386	2.14824	1.3973	0.907569	2.46047	-0.630799	1.15909	-2.21553
0.0712652	0.747847	0.0646228	-4.7056	-3.86882	-0.224164	-3.25012	-2.23611	0.666683	2.59515
3.40916	0.954272	2.02928	-8.30992	1.49588	-1.59608	2.52539	-0.682015	-1.35087	0.852182
0.168915	-1.57194	-0.806835	0.354298	1.8433	-0.0440763	0.60275	-0.363836	1.87361	-0.0174774
2.10735	1.17649	2.39017	-2.63851	2.14362	-1.31211	0.669151	1.31414	-2.83666	0.651687
3.05117	2.89267	0.0376007	-6.24397	3.63	-0.527024	3.9061	0.713366	4.28232	3.37916
1.28551	1.98139	0.2953	-0.404538	-1.23971	-2.05189	0.211976	1.59377	-1.34329	-7.50091
3.44395	4.70297	0.365487	-0.40084	0.258465	0.0694853	9.70666	2.52836	-2.32499	-4.09726
-3.34322	-0.999135	-0.547997	-3.77716	-2.02213	0.184548	3.12263	0.307331	1.67997	-0.230221
1.75351	2.33393	-0.0556111	-0.990454	-0.0672997	0.752592	-4.04936	0.976262	-1.34094	3.41108
4.09061	6.76168	1.20241	-5.91097	2.94336	-2.47914	7.8882	2.60194	-2.28587	1.62082
0.650556	1.05221	0.334203	-0.668438	0.704203	2.27045	-3.58954	0.371975	0.44644	1.98775
0.399089	1.89784	-0.317831	-1.06014	-0.429056	1.12398	-1.611	-0.356884	0.331224	0.641613
-0.337227	0.948818	0.0544793	0.519393	0.822462	1.90677	-5.10523	0.769787	-0.236213	2.05901
-0.649071	-1.51229	-0.109146	-0.697528	0.576884	0.331337	-1.86639	0.734226	0.795543	-0.530807
3.45055	7.24308	1.62933	-1.4866	1.16694	-0.475067	-0.115584	1.90336	-2.06243	-1.15992
-1.08217	-3.15761	-0.234163	-1.4549	0.18167	-0.485079	-0.124473	-0.547327	-0.114144	6.3122
3.76033	4.12975	1.1748	-6.55181	2.58843	-0.613389	1.36699	0.893435	-2.19008	6.63719
-0.833157	-0.882009	-1.97139	-1.23901	-1.29792	0.313928	4.58487	0.31462	3.25185	-0.0828764
-2.38733	-1.30424	0.563192	0.232416	1.51521	-0.557241	0.108269	-1.10992	-1.1373	-1.85112
-0.704059	1.3567	-0.204984	5.46567	0.476246	0.187957	8.77622	0.240252	-0.833236	1.27026
-3.41741	0.350001	-2.27047	-0.326265	-3.28708	-0.128822	0.424828	-0.874301	1.11381	-4.86882
-1.12868	-0.299399	-0.82959	-1.1317	-0.693703	0.677791	-1.48761	0.238187	1.50368	1.78912
-2.53056	-0.292243	0.0118086	4.85789	-0.515523	-0.616298	-3.10391	-1.32039	-1.76548	-1.96568
-0.341716	-1.33336	-0.518116	6.69503	-1.82672	2.26906	-1.87142	-1.2438	-0.0919931	-0.445871
-1.54753	1.82514	-0.138536	2.98151	1.05149	0.879368	-1.89273	-0.847186	-2.05908	-2.15059
-2.44812	-2.02005	1.01796	3.22543	-7.03005	1.74584	-2.21091	-1.69038	-2.98284	-5.27875
-0.330518	-3.0516	0.952365	2.6059	2.23406	1.3724	-4.79358	-0.975261	0.358727	-0.787196
-1.40035	-2.71957	0.396374	10.2036	-4.46783	1.87494	-6.22903	-0.0585438	1.84127	-1.24756
-1.16849	-2.00795	0.371895	7.39886	-7.57397	0.865883	0.0836198	-2.43988	-1.53551	-1.39286
0.450094	1.27211	-2.35315	5.44434	1.74048	0.320208	-3.81847	-2.46383	-3.70592	3.79651
1.18906	4.50829	-0.0370607	-8.48503	0.633399	0.34692	3.49577	0.613665	-0.526995	1.26291
3.42773	-1.43033	-0.631681	-2.73416	1.76076	0.251871	0.755108	-1.31378	-3.83336	0.352581
0.518896	1.31541	-0.643263	-1.3069	-0.400442	-1.17727	1.34438	-2.74088	1.28954	1.91979
-0.897544	0.877902	0.648729	2.99137	-3.10229	-1.60981	-2.61034	0.317367	-1.03548	-0.503522
-4.1228	-5.08582	-1.73417	5.40852	-1.38245	1.68992	-2.23763	0.929522	2.62949	-2.95594
-1.07703	1.53103	-0.400169	5.00977	0.54502	1.63047	0.749768	0.523446	-0.106411	2.93713
1.17762	4.87034	1.30566	4.89925	-0.884148	1.5848	0.0797511	1.10204	-0.750626	3.00828
1.0107	3.85622	-0.241046	-0.71803	1.97383	0.0265503	-1.94014	0.436163	-0.104283	3.1531
1.10452	0.761437	0.495872	-1.74343	-3.36811	-1.50277	6.49738	1.17215	-1.27513	-3.61679
4.00611	0.422081	1.14949	-6.0157	2.94192	0.0371726	-1.70067	3.278	-1.49505	1.37582
-2.07986	-5.81786	1.66752	0.67136	-1.74964	-0.449693	0.615278	-3.49814	1.64347	-0.566877
0.826093	-4.41516	-0.747167	0.382575	2.413	-0.957026	-5.17485	-2.14994	0.859277	2.12977
-0.102418	-0.209379	0.240238	2.03934	1.96814	0.977233	-4.88388	-1.4503	-0.687703	2.2596
4.43626	2.91158	0.602575	-6.69968	5.10963	-0.504994	6.01541	1.45094	1.57121	2.47745
0.8669	-0.253084	1.15946	-2.56328	-1.12442	-0.507946	-0.114255	0.954396	0.809278	4.98068
-1.15255	-1.23087	-0.56649	0.422795	-3.42181	0.187552	-3.11321	0.538543	3.50773	-1.17499
-2.28657	-3.97205	-0.574185	-0.822669	-5.58899	-1.46235	3.01739	0.195764	-1.10204	-7.75489
0.521548	0.248116	-0.423364	0.57791	3.08307	0.123935	-0.0423722	0.836499	-1.65962	-0.627339
-1.40182	-0.544879	-0.32992	-1.25566	1.9112	-1.01753	-2.01052	-0.830088	-0.844266	2.21058
0.862608	4.28761	4.13902	0.118356	1.26002	-0.558212	1.20421	-0.770419	-5.41722	2.0969
-0.481403	3.67569	0.427531	-2.97809	0.979912	-1.06054	3.58787	-0.737486	-2.65991	-4.02552
-1.75427	-3.61391	0.523805	-1.85451	-0.445339	0.986259	-1.73671	-2.61008	0.635218	-0.113713
-1.30374	-2.23273	2.57007	0.803498	0.111698	-0.857091	-1.82758	-0.221525	-0.937311	-5.25364
-0.521398	-4.01339	-0.237187	1.88675	0.300996	-0.839944	-2.835	0.247901	0.709457	0.0469689
0.336557	0.160289	0.404808	-4.52012	3.11464	-0.896982	2.63432	-1.09562	0.141573	2.91852
0.149849	2.20859	-0.0235683	0.243685	0.155016	-0.0285394	0.109525	0.545855	1.35274	2.83289
0.291663	-1.55394	0.0268904	5.95486	-0.430942	-1.49463	0.648626	-1.12228	1.41032	-1.27772
-0.102848	-5.16594	-0.618594	-0.812738	0.202174	-0.993712	-2.41624	-0.456473	4.26988	-0.56535
1.32262	1.3586	2.54729	-3.94881	2.43221	-0.210947	1.58528	0.906551	-2.52177	-0.0334469
3.07172	6.33408	0.248384	-3.59233	1.60227	-1.52055	-7.56895	3.41273	-1.92256	3.01977
-3.03019	-2.44033	-1.2762	3.82472	-3.44626	-0.0533963	-0.0911612	-0.291072	2.73756	-1.00779
-3.48686	-3.77966	0.229431	-4.71731	-1.33512	-0.850103	-1.47718	-1.52388	-0.169641	-0.788994
-0.998786	-1.18098	-0.381105	-0.104889	-4.04154	-1.84547	-0.429598	-0.835445	-1.86227	-5.42011
-0.0388458	-0.315849	-0.15326	-1.46554	2.8619	0.159174	1.05153	0.19322	-0.804314	0.999234
1.92302	2.45741	0.749936	-5.34138	3.3172	-0.155801	1.87327	1.38639	-1.9559	1.36559
-5.03959	-9.01653	-0.34113	1.68008	-0.928787	2.05965	-5.30865	0.29341	3.00992	-3.83879
-0.921851	-1.83449	0.553082	-1.44331	0.450478	0.382447	4.20153	-0.784329	2.11643	-1.89906
-1.56853	-1.73803	0.0171797	-1.87863	0.923699	-0.952258	-1.60386	1.41866	-1.08621	-2.07759
1.85916	3.08843	0.911	2.84009	2.07394	1.55833	-13.1697	1.55358	-2.33357	-0.36587
-1.88858	0.39932	0.12819	4.18003	0.178822	0.881683	0.868034	-1.05307	-0.503202	-3.70012
-1.08541	-3.31155	0.408589	5.38037	-2.49667	1.10187	-5.94312	-1.14724	-1.3524	2.74206
-0.423886	2.97749	0.198832	-2.40111	-1.80339	2.56208	-1.27686	1.72261	-1.25564	-1.31464
-1.6893	3.43287	0.542822	0.369709	2.02877	2.00917	-1.31463	0.804423	-0.447489	0.998709
2.54306	6.30221	1.34875	2.58585	1.63454	2.56365	-5.29184	2.62543	-2.40712	0.843056
-0.651642	2.93381	0.52606	-4.49496	1.41119	-0.485702	0.406683	-1.08661	-2.27461	3.38882
1.1162	3.35125	1.50244	-3.49837	4.40186	-1.53308	2.72427	1.90415	-2.85306	-2.78195
-0.918321	-2.4349	-1.55452	0.260542	1.31882	-0.217199	-0.0731513	-2.63244	-0.413378	-1.18223
2.70407	1.02663	-0.863009	4.07313	-0.202488	-0.902774	-3.30824	0.294823	1.8227	1.08132
-1.50461	1.08947	0.296269	-1.3152	1.26495	0.510233	3.8631	-2.1691	-1.52543	0.0416421
-1.5957	-0.934118	0.141793	7.30679	0.843065	0.116036	0.945182	0.178488	0.0111964	-2.79072
1.92536	-0.535716	-0.498363	-6.55669	-0.474817	-0.893856	2.98565	-0.137055	0.255742	0.688116
1.64556	-1.9222	0.0691227	1.49552	-2.74233	-0.00293967	0.301258	-1.0255	-1.48373	-0.949584
2.71395	1.69859	-4.36711	-1.70068	3.36533	-1.29042	1.59699	1.26028	-1.55256	1.33074
1.63508	2.37555	0.798101	-0.753922	2.93462	-0.261279	-1.1944	1.06351	-3.64519	-2.63538
-0.00544404	-2.60453	2.05116	0.354811	0.73747	-0.161456	6.08967	-0.898373	-2.24946	-3.5987
-4.64308	-3.5715	-1.69611	4.53476	-1.5479	3.97095	-7.0976	0.716792	3.78557	-3.7635
0.408371	-1.16072	-0.146069	4.46847	-1.13871	-0.230261	0.12826	-0.0222031	-0.486359	-1.75577
-0.0757211	-1.05698	-0.695904	-3.0266	1.47478	-1.34242	1.31816	-0.803223	3.6608	-2.42301
-2.38356	-5.0311	-0.624175	0.100234	0.664113	0.938377	4.48548	-0.185394	0.261827	-6.23374
0.211182	0.85738	2.03232	6.88104	1.13921	0.288401	-1.45119	-0.0358462	-2.20588	-0.225605
-3.4934	-2.94777	-0.307944	7.04458	-1.55708	2.10029	-5.22514	-1.24852	-1.03633	3.24013
0.610188	5.31975	0.598639	-1.58858	0.580269	-1.62264	1.9698	-1.47702	-2.02269	4.2169
0.872024	5.34238	-0.196995	-3.01036	-0.61469	-0.483099	3.13967	2.95812	2.36582	-2.45303
1.56633	0.14427	-0.357711	2.85182	0.590413	-1.29185	-1.37383	0.876429	1.36084	-0.0196449
-2.53573	-0.399742	-1.87062	2.12511	-3.57823	-0.701258	2.68792	-1.92397	-0.461193	-5.90219
1.26157	1.47031	2.0632	-2.82043	0.318893	-1.06231	6.12117	1.05753	-0.0528055	4.51462
0.923695	1.23356	0.148846	-2.34569	0.463177	-1.47025	2.22592	0.0652703	-0.488721	-0.759431
-3.22725	-4.902	-1.18949	1.84581	0.2523	0.65563	0.680618	-0.601938	3.98211	-0.398898
4.45727	3.84062	1.26042	-2.15028	5.82733	-0.398534	2.93027	1.12531	-1.99037	4.56985
-1.10156	-3.75684	0.365054	1.61068	-2.1726	0.79637	3.83039	-1.46709	-1.19607	1.73139
1.76683	-3.90555	0.246981	-5.39714	1.71688	-1.71403	3.16332	1.44141	-1.98342	0.297419
-3.68969	-0.961534	-0.160229	3.46278	0.211789	-0.0955197	-6.22267	2.15717	-0.385845	0.906502
0.713838	-1.03705	0.698653	-3.91101	-2.47183	0.433644	1.77236	-0.0873712	0.180349	-1.73871
-0.847992	-0.38168	-1.29234	2.12283	-0.065209	-1.3805	-2.42033	0.0219584	-0.343377	-1.14639
-2.09737	0.731518	-0.550411	1.88322	-0.988206	0.235566	-3.25391	2.53616	-2.17291	-1.21118
1.18905	-4.44568	-2.11698	7.30346	1.28648	0.562139	-5.0798	-1.18989	2.28691	-8.16175
1.49422	-0.156554	-0.353913	-2.09164	-1.70682	0.080011	-0.426298	1.5586	0.253147	1.83786
0.557034	-0.356148	0.750384	-1.36801	2.13245	-0.276207	4.72685	0.856684	-0.395529	0.579821
1.03946	0.205272	0.464282	-2.08786	1.75117	-1.74911	3.23699	0.967281	-0.631857	1.33371
-0.908743	3.00018	-1.704	-2.04657	1.98054	-0.886299	2.29176	-0.545423	-1.97036	3.66345
1.75746	2.96731	1.99431	-4.17969	1.0464	-1.5866	0.525978	-0.497798	-1.93053	0.44867
-3.00504	-4.34702	-0.420474	1.95771	-1.60821	-1.20593	2.83598	-3.76636	1.31514	-3.27043
2.60991	-3.30372	0.521556	4.19425	-3.92656	-1.35477	0.77819	2.37974	-1.51805	-5.7133
0.155652	1.12461	0.617001	-1.98607	-2.0799	-0.0736179	1.65409	0.236195	1.18939	0.153923
1.7224	8.36659	0.652642	-9.59768	1.988	0.69772	2.40426	-0.420837	-2.97028	3.13642
-1.09807	-3.74761	-1.02648	-3.70564	0.708473	-0.489728	-0.585527	-1.02394	1.89836	-5.92417
0.03474	-1.22339	-1.75002	0.95056	-1.24744	-1.42211	0.94974	0.660563	3.00827	-2.03887
-1.18783	0.171518	0.143546	6.39663	2.24826	-1.28519	-1.75545	-2.20277	2.41087	-2.10203
0.709695	-9.08634	-6.40281	2.15231	0.479369	0.345896	1.97676	-0.271773	5.41526	1.14044
-1.01772	-1.02497	-0.613324	2.75895	1.01551	0.839452	-5.65109	1.17947	-2.82777	4.08171
-5.21584	-2.03323	-4.81893	5.40475	-8.39972	1.79826	-1.77851	-4.64178	2.81894	-6.41814
2.21444	-2.29262	0.35534	-4.56741	2.91135	0.150573	-1.56195	2.05664	-1.04435	0.462317
0.798444	-3.33114	-0.354217	2.82696	-0.381093	0.707443	0.662635	0.100063	-0.0175822	-8.77473
-0.469005	3.82675	-2.77595	-2.41133	-0.361953	-1.00071	-0.0834076	-0.910397	1.58547	-3.81904
1.87798	1.5257	-0.20756	-3.9317	0.061256	-0.503104	-1.44329	0.466595	-0.324398	1.11171
-0.467316	-1.4507	0.562667	2.80777	1.08385	0.895842	3.48839	-0.0766703	-1.76913	0.751516
-3.15114	-0.417224	0.117456	1.92348	-1.79876	-0.0187472	-1.25371	-2.1745	-0.868565	-7.60995
-3.52466	-3.76309	0.0974713	4.79657	1.26539	-0.161605	4.0231	-1.23429	-0.206775	-2.15254
-3.36215	-6.16125	-1.10372	-1.29498	-0.12418	-0.629578	6.43963	-1.19491	1.18978	-4.19068
4.45576	3.4903	0.37977	3.28917	-9.98722	0.347229	2.03361	1.13665	-0.212017	-0.451914
0.819857	1.60232	-0.139503	1.39555	0.0883239	-0.615277	-5.8294	-2.4472	0.164889	2.11642
0.57874	2.823	-2.35091	0.282749	0.830446	-0.205047	-1.69657	-0.123777	0.308962	-0.39972
-2.40881	-2.41542	-1.69899	-1.60783	-2.72738	0.629553	-3.17775	-1.65375	1.33584	-2.08819
0.885836	2.94746	1.43927	5.14718	4.48807	-0.515253	-1.43429	1.99261	-0.61455	0.083007
-1.89487	-2.37037	0.83211	11.6248	0.264181	0.986671	1.71678	0.454662	-2.50797	-2.3226
-0.769557	3.88833	-0.485214	0.439623	0.816488	0.456896	1.7364	-1.65695	2.59528	8.3565
2.17209	1.85146	0.413337	-0.0776033	3.22724	0.326025	-1.18287	-1.54386	0.955412	0.158241
0.180254	-4.83825	-0.254306	-1.16551	1.44956	-1.10448	2.23548	-2.00585	0.102601	-1.22832
-5.54144	-3.58475	-1.15199	0.599719	-3.95744	1.47015	4.4496	-1.64403	1.22121	-2.31194
0.806112	1.17407	-0.0875235	5.91158	2.87082	1.61307	4.37258	-0.513033	-0.787363	2.32816
-2.82226	0.793747	0.465601	-0.718539	-0.045015	-0.181378	-1.60865	0.470351	-0.946292	1.09891
2.09269	4.59702	0.705976	-6.32768	0.14027	-1.1787	0.964582	1.6986	-2.28515	-5.64412
0.585304	0.279841	-0.657416	-0.690641	1.55182	-0.460035	0.32691	-0.71729	1.20554	1.95231
-1.19832	-1.09146	0.37427	-2.77627	2.4161	0.222903	1.18603	-0.856451	-1.46985	6.58401
2.05114	5.33142	0.576651	-6.16532	2.71741	-0.0106384	2.1832	0.852344	-3.16227	3.36033
-0.74584	-1.83099	0.318059	0.630289	1.44702	-0.355336	1.54979	-0.687886	1.0538	4.14554
-0.707971	-3.07239	0.255891	0.540136	-1.21553	-0.442841	-5.11534	-0.184329	-0.34558	-1.22913
1.36267	-1.51123	0.777138	-1.71178	-2.04907	-1.77398	4.36692	1.92961	1.7625	0.443242
-3.15784	-0.599147	-0.886867	4.14208	-2.66907	2.6108	-1.18965	-0.0499641	-2.40306	-0.196824
-1.131	-0.881328	-0.367828	2.40082	-1.02876	-1.34891	2.1553	-0.429376	-0.641156	0.818506
-0.827446	0.376258	0.363528	-3.51507	-2.07624	0.372921	-1.95402	-0.776184	0.812649	-2.02498
0.175085	-0.557168	1.27292	1.47845	-0.591616	-0.401916	0.655416	-0.911996	1.5515	2.58662
2.54452	0.211258	-0.66907	-3.86363	2.11346	-0.76201	3.31697	-0.229468	0.550587	-0.690307
1.88884	4.23993	0.576363	-7.62868	-1.91	1.13798	2.38879	1.22367	3.57195	0.920542
-5.21128	-5.10828	-0.931202	8.07523	0.445719	-0.64643	-1.39859	-0.684171	-1.442	-2.18936
0.766981	1.87224	0.34325	-2.86141	0.640695	-1.40835	0.381855	0.779296	-2.17662	-0.495653
-0.674736	-0.397696	-0.463425	0.291669	-1.82113	1.36624	-2.90909	-0.423947	2.50073	-2.04125
1.74524	2.07276	0.175485	-1.95437	-5.26557	-1.73236	7.44037	1.6322	-2.70097	-0.313325
-0.0416231	0.443506	-0.114572	-0.64726	1.91881	0.542114	-2.75809	1.23295	-2.33841	3.62405
4.59279	4.25724	1.23655	-6.09785	2.20646	-0.492349	6.10652	0.385403	-0.77249	1.50409
-0.116139	-0.297207	-0.0248715	-2.35403	-3.01614	-1.31455	-2.30957	-0.957487	2.08597	-0.971175
-1.10709	2.26007	-0.603344	-1.3676	-0.111603	-0.690403	0.437039	-0.547795	-1.71108	-0.147251
-0.181086	2.71926	1.20804	4.90367	-1.30064	1.51583	0.190476	1.27942	1.25079	3.51173
4.1474	2.70963	-0.0542897	0.11661	3.30927	0.403229	0.188442	4.17434	-1.0216	4.33628
3.27387	7.47968	-2.38645	-7.98976	-0.157835	-1.93231	3.79581	3.18625	4.38308	0.317396
-2.01426	-1.0353	-0.0908637	6.23352	0.698229	0.0620519	-5.79711	-1.17128	1.37275	-0.427363
0.779591	5.26942	0.589617	1.1028	-1.92482	1.68325	0.361879	0.244329	0.115152	2.00934
0.544211	2.19925	0.25894	-1.83014	0.576363	-1.37963	0.406506	0.139837	-0.856846	1.90476
1.11453	0.193575	1.36632	0.889294	-0.670687	0.177883	3.6066	-0.344396	-1.29024	-1.91905
0.232723	-2.70465	-0.932968	3.22651	-6.64909	0.761961	-0.44478	1.67638	-2.29388	5.19674
-0.149699	1.21347	0.732875	-3.90771	-0.109703	1.67676	2.81913	-0.662288	-2.12416	0.467046
0.295329	-2.5123	-1.07333	0.176032	1.44635	-1.28559	-4.17861	-1.32651	0.308002	0.516728
1.72371	3.05831	2.90387	4.05718	-0.35254	-0.573476	-2.96694	0.90446	-0.352569	4.51825
-3.85571	0.333609	-2.12576	0.523115	-2.66317	-1.15006	1.58576	-1.04986	0.510771	-3.19338
1.28846	5.61313	0.761562	-5.32052	2.1539	-0.486951	5.97668	-0.542037	-1.73905	2.72544
-1.41426	-1.86491	-2.72281	11.37	-0.983962	0.690782	0.520145	0.798584	-0.233408	-0.461637
-6.70635	-5.66583	-0.955067	10.1978	-4.70976	1.36585	-8.52233	-1.29663	1.47771	1.80119
-0.141423	-1.63238	1.04387	2.92621	-1.54401	0.0237987	0.662898	2.20184	-0.812462	-0.732296
-5.77168	-9.4719	-1.36691	4.99747	-1.78653	-0.518579	3.50493	-1.27965	-0.607204	4.01528
1.53504	-3.69555	1.26928	-5.19769	0.640822	-1.0779	0.0339426	-0.122756	-1.44267	-0.412571
0.23068	0.219958	-0.679118	-2.59015	0.874519	-1.22806	-1.22573	0.31894	1.55487	-0.413001
-1.95729	-10.2398	-0.947447	1.66657	-0.366295	-1.44222	3.7113	-1.6247	3.25049	2.08235
-1.26315	1.49622	-0.21542	-2.50274	1.4767	-0.443213	3.68444	2.08202	-0.525313	4.42506
-0.103659	-2.86375	0.228613	-1.45151	-1.18965	0.752853	-1.53184	-0.50161	0.390098	2.43564
1.25849	4.63615	1.59673	-1.10504	2.46906	1.3196	-0.549547	2.61936	0.200378	3.18102
-3.34736	-7.76531	-0.852274	5.24955	0.687491	1.50578	-8.44441	-1.25448	4.19606	-3.57698
-1.64931	-2.5366	-0.971669	2.73714	0.64686	-1.66794	-1.95302	0.481652	1.21856	1.49609
-1.56766	-1.48719	-0.227164	-1.06278	-1.08999	-0.0998089	0.65354	-0.617951	-2.04502	-0.899989
3.36065	2.0458	-1.55147	-2.11383	1.71799	-2.75684	1.37447	-0.975068	-0.158202	0.456024
0.0510207	-1.96034	1.39438	5.4177	-3.39351	1.20341	-2.3241	0.702114	0.447758	1.50644
0.992514	2.05749	0.839183	-1.67773	2.14556	0.607219	1.63688	-0.87597	-0.515833	3.78173
-0.504174	4.57075	-0.042363	-0.707854	-1.97237	0.305894	-0.80406	-0.0802429	-0.374932	2.31259
-1.81938	-1.12136	-1.22649	2.50006	-1.6238	0.983363	3.53515	-1.23474	-1.18829	1.90506
-0.730105	-1.95534	0.63106	3.09518	-0.246642	0.841509	-2.77119	-1.87453	1.11944	-0.676193
1.40176	2.85116	-0.257274	0.333803	1.4131	0.260454	5.39988	0.0762855	0.471943	4.33854
-0.163099	1.10069	-1.79274	2.36354	-0.58013	-1.22138	-3.59994	-1.19057	1.42926	1.81893
2.09308	2.68326	0.648723	-5.00261	5.64879	-0.716545	-2.07849	-0.261935	-2.5177	-0.586239
-0.797588	0.160742	-0.754698	3.41414	-2.5375	0.810122	2.05254	-0.0362512	1.23725	-0.840002
-2.30094	-2.45508	-1.96614	7.43249	-3.2925	-0.0192156	-1.77954	-0.656288	1.22907	-3.73028
1.00556	3.61597	0.933999	-2.55461	1.15028	0.0156124	-1.15142	1.8128	-2.90981	1.46403
3.01583	5.31239	1.66651	2.01154	3.49957	-0.360511	3.1265	1.15714	-1.95133	4.33129
0.684874	1.38536	1.74162	2.17024	-0.741708	-0.112493	6.18846	-0.0343775	-1.1235	0.382656
1.08534	3.37157	0.545337	1.27127	-0.937151	-0.695069	2.19189	1.43494	-0.672057	0.303208
-1.65564	-4.35379	0.0843363	9.04932	-4.70902	-0.572525	-7.65108	-1.06285	-1.44875	-4.68704
-0.783255	-4.2852	-2.02933	7.65101	-2.27946	2.30803	-2.85421	-1.63548	-0.627246	1.73895
3.27499	2.17973	-0.555052	1.80601	2.08254	0.770897	3.28542	2.39058	-1.38311	3.15228
1.74826	-1.95248	0.42996	-3.0274	2.7015	0.328881	3.05961	-0.0102609	1.07261	3.16365
-2.85001	-4.28213	-0.365488	8.75335	-4.07105	1.2488	-6.29744	-2.28876	-2.42462	-0.108163
2.71271	4.00489	1.28623	-3.68494	-5.4058	-0.33141	0.935966	-1.18395	-0.907563	-3.37278
-1.49917	-3.58166	-1.38267	8.75859	-4.9687	0.752877	-4.03957	-0.773058	1.74979	-2.50343
-2.69274	-3.92091	-0.580456	1.18856	-1.751	1.08619	1.3367	-1.77623	0.793538	-2.73236
-1.18492	-3.60308	-1.13437	5.81879	-1.59804	-0.518166	0.921362	-0.76787	1.31027	0.732517
3.28144	3.73144	-1.35544	-0.969939	2.04137	-1.48345	2.63894	1.43687	1.99612	5.75291
-0.312923	-1.68582	-0.698557	-2.54039	-0.854375	-0.430979	3.53676	-0.448248	0.181529	0.775334
3.27577	2.7082	-0.0488289	-2.0105	2.34079	-1.04996	-1.6574	1.59535	0.862749	2.55989
-7.87954	-6.61452	-0.489594	3.56096	-0.904958	1.74866	4.85705	-2.96495	3.5414	-0.28658
0.190977	-0.606274	0.39843	-2.99743	1.21344	0.611685	3.48698	1.20323	-1.75089	1.52879
3.73742	7.00214	1.53984	-4.41505	5.0328	-0.305001	0.887443	-3.61386	-2.55921	4.01801
1.79957	1.25335	-1.07106	9.14306	2.02273	1.10677	-1.54917	-0.0826263	-1.96159	-1.48406
0.370575	4.96623	1.30676	2.05448	0.946971	0.242606	-1.86588	0.912504	-0.0524253	1.19604
-0.434099	-0.501515	0.653462	-3.06323	0.796094	1.9274	-0.379166	0.161542	-0.782797	1.68353
0.750102	1.06194	-0.680119	1.53936	-0.0559256	-0.214247	-0.810392	-0.857368	0.163353	2.26104
-1.95747	-4.36185	-1.2494	4.37848	-0.465258	-0.419411	-1.68496	-1.13485	0.0775119	-1.20019
1.60027	-0.0359686	1.62103	2.52521	0.239237	0.463656	-5.5192	-0.359587	-1.53051	-1.64389
2.06113	2.97403	0.809902	-1.93986	1.22763	0.351568	2.99389	-0.319893	-2.17596	-2.45902
0.0104622	1.04175	-0.505458	-1.30379	-0.871498	0.367944	5.03646	1.79201	3.21634	-2.32171
0.0739948	-1.96045	-0.293183	2.95422	1.02596	-0.648079	-0.0510391	-0.162382	-0.896562	-1.58716
-0.832404	-0.412962	-0.126295	1.05475	2.69015	-0.230094	-0.216843	-2.44933	-0.668897	5.76525
2.29486	-0.287151	-0.871242	2.33517	1.68543	-1.05299	1.93049	-0.752838	-0.0838802	-2.74863
-1.22759	0.963553	-0.758921	-0.24839	-1.03888	0.580912	-1.47399	1.79647	1.38675	-2.59032
0.924436	0.492529	-0.368851	0.579659	1.60683	-1.608	-0.0829491	0.0636819	-0.21018	2.18085
-0.850902	-1.49053	-1.5353	-0.49348	0.157106	0.062805	-3.59891	0.296938	8.29461	5.53302
-0.629579	-0.222423	0.708313	-4.67935	2.25242	0.459857	-0.934473	1.29777	-0.956428	5.42965
1.58045	2.23595	0.810537	0.616584	1.57823	-0.374473	-0.948622	2.01346	0.992282	3.8756
0.260459	2.83683	-1.77886	-2.78624	3.62318	-1.35258	0.587261	0.617359	1.03462	6.07225
-0.157361	2.19705	-1.84673	-0.367206	-0.906488	-1.10126	-2.98702	-1.74874	2.02091	1.72304
-1.11779	-3.72515	0.921141	2.93777	3.54231	-0.20734	-4.39476	-2.71574	0.807343	-3.31931
-1.47674	0.178535	-0.461365	1.33203	-2.02024	-0.652914	-0.852216	0.704407	2.77022	-6.467
0.629588	-1.57863	-3.05401	-1.90195	-0.0091395	-1.70607	0.473379	1.82079	-0.517418	-3.37062
-2.12075	-3.99255	-0.0518925	-2.45274	0.0898993	-0.940757	0.556391	-1.14951	-2.53154	0.0192471
2.78293	2.74334	2.04313	-3.8404	2.3176	-0.439917	-1.7212	-0.265454	-0.905926	-3.65386
-0.313935	-0.0454704	-1.48968	-2.26019	1.29209	-0.508041	-0.557867	1.16012	3.78545	1.82371
1.73351	5.04891	0.47963	1.17908	2.11908	-1.61278	0.429882	0.176561	1.79355	-0.349064
-1.77781	-3.93684	-2.90743	2.57357	-1.85071	2.46627	-0.534232	0.223307	2.93233	-11.1275
-7.98552	-8.90659	-2.05384	14.9332	-7.87659	2.48723	-0.0420948	-1.54412	2.5273	-2.84472
-0.783042	-2.84835	0.172635	4.8815	-3.33731	1.38987	3.19448	0.957673	-0.00714216	-1.15804
-4.80498	-7.30035	-1.58025	-3.1801	0.462733	-0.997205	3.36065	-2.79869	2.80571	-4.56578
-0.543676	-1.50423	0.914512	-3.28839	0.865266	0.687408	-1.09529	0.595969	-1.6306	3.58559
-0.49978	1.33315	0.151158	-9.59868	-0.0371886	0.350581	3.62737	-2.88337	-1.22535	-2.12195
-0.873922	0.432322	-0.23161	2.76188	-0.588433	0.359919	-0.89981	0.986139	0.0494385	-1.49262
1.65221	-4.62767	0.211364	-0.758361	2.17962	1.49081	-0.314508	1.21651	2.77232	-1.97966
2.63621	0.236175	1.90565	-3.17625	0.576569	-0.526635	2.51802	-0.381588	-3.29218	3.87358
1.28235	0.0345458	0.00385507	-4.30892	1.7906	-0.913336	1.15873	-0.475694	-3.63912	2.38081
-0.156192	0.0900583	1.08679	-1.63478	0.271912	-1.44019	-4.24699	-2.22852	-0.396526	5.16649
0.278625	2.22274	0.300245	-3.60922	1.53704	-0.808471	5.8974	-0.0841976	0.816992	-1.97803
-1.1807	0.464285	-0.945894	7.49855	-3.58326	2.93102	-2.16089	-1.60552	-0.696844	-6.38259
0.330427	-1.93386	0.28862	-2.89267	1.15748	-0.545529	-2.86529	1.06371	-0.986098	-1.5823
0.582936	2.80251	0.328748	-3.27967	0.607715	0.0753024	0.189884	2.15034	-2.61645	-1.6799
-0.85341	-4.19071	-0.208439	2.10367	0.123793	-1.23425	-3.66361	-0.377163	-1.86535	0.00404141
-1.91995	-4.732	0.35808	0.115887	-1.89701	0.122062	-5.05916	-1.30305	-1.8874	-5.0321
-0.983545	-3.34553	-0.216582	2.0143	0.163825	0.00711171	-2.34968	-1.15311	-1.08298	-4.2104
-1.08106	2.07945	0.323912	3.84245	1.1915	1.2263	0.0870211	1.19836	-0.755344	1.83967
-4.2086	-6.19445	0.40725	7.70495	-3.49969	2.31067	-4.37656	-0.14411	-1.56562	-0.953321
0.296777	-0.810116	1.38167	-3.19267	0.962768	0.0511139	2.18846	1.47743	-2.56991	1.55807
-0.250711	1.02693	0.620707	-5.73742	0.0211547	-1.4593	3.60996	-1.26837	-1.13388	3.76093
-2.0585	-2.87489	-0.55059	1.0322	-1.82487	-1.06256	-1.4708	-1.62007	-1.06078	-0.403637
-0.17573	-0.344714	-0.866183	0.106926	-2.14835	-0.787382	-1.57011	-0.554623	1.40576	1.29206
-1.51117	0.947903	-0.584276	-1.26472	0.557583	-0.467679	0.194709	-1.69573	-0.6983	-0.605992
1.85519	1.85745	-0.473904	-3.60248	-1.10749	-0.835516	6.72007	2.54911	1.86902	1.22882
1.53529	1.80262	0.238549	-2.7275	2.60385	0.159975	-6.20051	1.2057	0.689786	3.1068
-0.385023	-4.10717	-0.456734	2.07095	0.617922	0.126111	1.10258	-1.75558	2.35512	-3.44573
-1.06046	2.3597	-0.244384	0.373856	1.68316	-0.374472	0.39595	0.436684	-1.68984	-0.17726
-2.17523	0.840016	-3.39244	0.611665	-4.05872	2.71193	-1.65064	0.2452	3.60445	-4.17777
0.362317	0.618375	-0.728922	-2.71549	2.24819	-0.749368	-0.938674	2.49462	0.56475	0.904558
2.89295	3.36188	-0.249887	-6.29858	2.7814	-1.80429	5.9159	1.39759	-3.83199	0.206858
-0.566205	0.0749096	-0.0978035	-0.0150722	-1.24024	0.0557177	0.91403	0.426624	1.1767	-1.68798
-1.00218	-2.3016	-0.2635	4.27043	-1.20604	-0.94284	-2.01363	-1.86949	2.59124	-0.0766309
3.52263	7.21118	1.30118	-4.39142	3.54208	0.257403	-5.05523	1.18889	-1.89171	4.17943
-0.398209	2.43652	-1.05774	4.60861	2.37976	-0.751359	-1.76719	1.4812	-0.155682	1.41726
4.17902	4.62868	0.283194	-3.2139	2.11465	-0.487398	1.91032	0.175625	0.199251	2.91899
0.595906	-4.23872	-1.07359	-1.54194	0.147283	-1.28677	-3.05614	0.009409	-0.865193	-0.590006
0.0556891	1.42237	-0.586757	-9.72447	1.60367	-0.995874	2.51361	-0.117538	5.65606	2.84836
0.165298	-1.08385	0.0797983	-1.63761	-0.616295	1.69997	-0.702491	-1.80471	-2.07016	3.05614
2.71511	4.80191	0.330253	-5.89498	5.26252	-1.28117	2.07005	3.76383	-0.597639	0.446846
4.18275	7.82485	-0.800192	0.571566	-5.22483	-0.632556	7.02465	-0.224858	7.97753	-1.32786
2.58241	2.15921	0.736225	1.04767	0.375843	0.882248	-4.27548	0.968221	0.747597	-0.762272
-1.56748	-3.11892	-0.709286	-1.42129	0.238527	-0.870505	0.448577	-0.556286	4.53715	-0.967638
2.17739	2.67542	0.00769146	3.4542	-3.27365	-0.431673	1.59357	-0.0770787	2.09676	-2.83592
0.250804	-1.25889	1.21826	-2.55221	-0.634209	0.258389	3.31801	-1.21882	-1.04804	-3.47703
-0.44862	-0.84125	-3.711	-6.17196	0.724838	-1.06628	3.01384	-1.6112	1.7038	-0.387138
4.03223	1.41751	1.86489	-8.71582	3.61601	-0.0634894	-1.95526	-0.0627948	-3.01344	1.47343
1.14895	4.28784	0.568153	-1.84821	0.420802	1.60953	3.73289	0.490365	1.92513	-0.412297
-0.596844	0.672235	0.0684724	-3.49543	0.354114	-1.09307	1.3178	1.31105	-2.59965	-3.47188
3.66465	3.82446	-0.665812	-4.25778	0.65903	0.542554	1.85354	2.23808	-1.2369	-0.939161
-3.50923	-3.66912	-0.538026	0.193476	-1.0331	-0.112337	-2.89811	-1.50574	1.23551	-2.8372
-1.55167	0.0120556	0.813406	-1.66719	-4.18995	0.569973	-1.72568	-1.12623	-0.865512	2.5025
-3.14355	1.90259	-2.18252	5.85386	-0.341233	-0.0832805	-1.06091	0.827346	-0.423527	4.20754
0.599902	1.29818	0.839413	-0.259161	-3.74389	2.26925	0.909267	0.516057	-1.60139	-3.30774
1.34579	0.79363	0.396944	-2.75655	0.604975	-0.471577	-3.24848	0.266879	0.739643	-0.935355
-4.00652	-7.26428	-1.59612	2.23224	-1.85277	-1.90323	-2.65073	-0.646459	-0.752198	-2.82929
0.0760635	1.32603	-0.0417259	1.65535	3.17444	1.91673	3.0703	0.266528	-1.38003	4.04572
-0.493913	-0.164635	1.39991	-3.58502	2.38629	0.744017	2.06635	-0.197176	1.24531	0.607983
-0.672507	1.13026	-0.0982013	-1.28516	-0.0304674	-0.415116	-2.3386	-1.11946	0.692555	1.00785
0.776645	-0.887109	-0.514079	4.22821	-2.19296	0.127741	-5.98579	-0.64403	0.989619	0.494173
-0.178891	1.3034	0.45491	1.10036	1.32828	-1.10569	5.90281	-0.440902	-1.47053	-2.15041
-4.40426	-6.22051	0.567032	12.0052	-0.107664	0.988903	3.9338	-3.23458	0.794762	-1.6522
1.81175	1.21288	1.67571	-1.6692	0.949847	-0.49424	0.497656	-2.37079	-1.9233	1.59462
-0.461173	-0.54462	0.219422	7.78504	-1.53663	1.94425	-3.10595	-0.72529	1.14841	4.17469
-0.489123	-2.95528	0.664521	-3.00211	0.432248	-0.0797556	1.17826	1.7979	0.0540432	-1.48371
1.06084	2.90477	1.20325	-6.33471	-2.32264	-1.47984	3.86826	0.106255	-3.36232	-9.15368
0.919744	2.98134	0.162074	-2.66828	1.87351	-0.807672	0.990906	-0.147665	0.283642	2.31826
-0.0531558	4.76827	0.945086	5.34551	0.668482	-0.687555	-0.953252	0.551571	-2.22542	0.489884
1.2156	0.225802	0.0568667	-1.5858	-1.0947	-1.09598	-0.134474	2.44575	-2.06192	-2.32698
1.73397	3.16117	1.03126	-3.5341	2.67965	0.225038	4.17388	0.518015	1.04546	5.48334
-0.74079	-0.870733	-1.38661	0.740281	-1.17924	0.922346	-2.96312	-0.332339	-1.16251	2.43406
1.04589	0.91293	0.656005	-7.566	-0.46184	1.34985	1.09253	0.68674	0.83234	-4.31206
-0.214125	0.670785	-1.89021	-1.21677	-1.67198	1.31239	-0.549184	2.88965	5.56991	-6.64488
-2.56939	-3.53907	0.821456	2.64371	-1.23454	-0.371944	7.2882	-0.766586	-2.47868	0.145808
-1.19217	-6.49666	-1.53041	8.57442	-0.854348	2.16527	-1.16869	-0.354895	8.40319	-8.37073
-1.06153	-0.727831	0.96059	7.2051	-0.0246791	-0.784079	6.29208	-0.288029	-2.18074	1.67545
1.00946	-3.41649	-1.22416	0.853769	-0.000907962	-1.01725	-0.629751	-0.289926	3.12622	-0.687082
-0.352319	2.58939	-0.133012	-1.65083	-0.725155	0.41058	-2.32176	-0.801178	-0.6518	-0.809009
-1.3028	-1.31858	0.14751	5.94508	0.530609	-1.72701	3.92794	0.148449	-3.79015	0.620839
-4.06154	2.83518	-1.16531	-2.16717	-0.834317	0.452514	-3.99766	1.12113	-2.02988	3.21641
-1.90478	-3.69761	-2.65514	0.280353	1.30747	-1.81636	-3.36773	-0.247742	6.04157	3.64774
0.895987	0.261494	0.542033	-2.85488	0.155135	0.182541	0.31078	0.0516184	-0.54171	1.80553
1.61881	2.98788	1.11012	-1.30776	-0.39166	1.84221	-0.128067	1.42058	-0.829646	1.38893
-6.68843	-11.1908	-2.51317	7.45776	-8.08306	5.0171	-7.31739	-3.0905	4.11814	-11.5728
2.47062	2.78591	1.27009	-2.00234	1.68898	-1.12973	4.48521	2.2733	-2.33713	2.89686
-1.7444	0.694401	-0.789364	7.00794	-2.41272	-1.80325	2.69084	-0.694816	0.276985	-1.24994
-0.0452928	-1.196	-1.28996	-0.242935	1.60637	-0.181396	2.04473	-0.420888	0.799997	-0.393848
-1.67524	-1.67546	0.547211	1.59716	1.41196	0.201403	-1.0889	0.0124891	-0.402242	-0.0400471
2.3604	4.5458	1.28711	-6.15255	-0.0251279	-0.374356	-0.100118	2.30781	-0.479306	-3.42963
0.562357	0.789415	-0.0640224	1.71084	-1.66339	0.416182	-0.307214	-0.383147	0.704117	2.72544
-3.57307	-5.338	-0.170212	0.453638	-0.83958	-1.89835	-1.22012	-2.60224	-1.12777	1.74221
1.41498	2.12958	-0.238544	0.212152	-2.177	0.344637	-3.83539	-2.23936	-1.92676	-0.156324
1.86318	7.69235	1.65712	-4.51006	0.262587	1.66617	0.353298	-0.394085	-1.37279	3.14384
-1.95155	-3.22125	0.527287	2.02406	-2.63398	1.46276	0.822979	-0.655454	0.499533	-0.182515
-0.993757	-3.82467	-0.619518	7.27479	0.159503	0.504174	-0.515821	-0.502124	2.32912	-3.49675
0.790473	1.86942	-1.17122	-1.46321	0.801901	-1.17224	2.49453	0.560905	4.22082	1.36997
-1.45725	-2.75496	0.430922	2.35907	-4.44676	1.93694	-4.00623	1.98439	-1.83788	-4.57014
-2.09285	-3.75737	-0.0962837	1.11279	-2.44684	2.55018	-1.71375	-0.629223	2.69673	-2.27282
1.76683	1.92248	1.09203	-5.059	0.953178	-0.775453	2.27177	-0.592246	-0.336194	-0.357696
-1.38917	0.84832	-1.69785	0.885928	1.38796	-0.260845	-0.258717	0.657839	-0.426861	2.59814
1.82463	1.72669	1.57524	-6.28567	2.34652	-0.769974	7.89276	0.414853	-2.20479	4.89228
-1.05685	-5.49467	-0.240939	5.89989	-0.790116	-0.3015	-1.42282	-0.821304	0.324526	-11.0155
0.910955	-1.40466	-0.651569	-0.148134	-1.8868	0.366154	-1.22201	0.583899	-1.77291	2.15791
1.28517	-0.428662	-1.12152	-1.76717	2.07499	-0.474807	2.57488	-1.16415	6.48543	0.445242
3.03469	3.16362	0.793657	-0.85757	-2.7343	-0.855983	-1.42519	1.78585	-1.59306	0.0206205
1.2026	-2.3985	-1.111	4.28039	-0.803345	-0.209763	3.45665	0.343901	0.46673	-1.05435
-7.33918	-11.1787	-4.37635	2.4889	-6.6369	5.46455	-7.03205	-2.1629	6.07769	-7.65751
4.19842	3.97276	0.620223	-6.90668	0.355618	-1.9837	1.23322	4.74293	-1.8256	1.44041
3.62255	0.773576	0.604337	-7.25607	1.11941	-1.29143	2.62052	1.41631	-1.44843	2.75058
4.4763	7.59766	1.37971	-2.07267	1.13871	-1.28332	5.5562	1.74839	-3.78489	1.00604
0.879189	2.30163	-0.575228	-1.63193	0.724343	0.927373	2.2107	-0.935794	-0.251266	1.40615
-1.17363	-1.51909	0.123473	-1.56872	0.384547	-0.622202	0.515892	-0.0531655	-2.16663	-3.4091
1.02965	-0.284449	1.73449	-5.77067	2.43103	-1.77342	4.41457	0.512476	-2.31096	8.92492
1.91847	0.751238	-0.297721	-6.39392	-4.70556	-0.875107	-1.17392	0.819416	-0.439615	0.91068
-3.38701	-6.42277	-0.708315	4.96922	-1.89194	0.741468	-1.36307	-0.531544	0.72683	-3.65842
1.17362	0.55929	0.240705	-4.67068	2.97295	0.926006	-0.733413	1.3308	2.79777	5.23888
-0.565586	1.17222	0.685615	0.383527	1.24754	1.28182	-0.438699	-0.558005	0.0643929	-2.8202
-0.972652	1.93793	-0.527738	-2.22345	-0.757099	-2.01918	1.51312	1.28056	3.55153	0.482985
1.11404	0.738053	0.406863	1.36483	-0.453296	-0.234879	-6.03768	-1.78424	-2.42489	0.547794
-1.66714	-0.494012	0.0474498	0.464314	0.947375	1.65345	-2.73298	-0.371543	4.46295	0.704948
-0.51894	0.191422	0.181087	1.75789	-1.52706	0.165741	-2.57425	0.321101	-1.10322	-0.484263
2.87332	3.99204	1.35695	-6.21801	3.61066	-0.317385	0.659966	1.17046	-2.08436	1.26849
-1.75324	-3.45381	-0.53963	9.93627	-2.29966	-0.0780353	-2.48291	1.21041	-1.7299	-5.80571
-1.41675	-2.13815	0.357404	4.02017	-1.54914	1.69579	-2.85965	-0.734315	-0.49073	1.38069
-1.63739	-3.65561	1.30443	6.03784	-1.12128	1.34629	-3.19383	-1.16489	-2.07098	-1.37509
-0.442727	0.628269	0.595247	1.34771	-0.176986	2.1535	-2.83783	-0.501209	-1.49002	4.35563
0.729169	-0.766356	0.535088	-3.12544	2.38791	-1.37226	-0.0308127	1.17608	-1.4488	-2.98094
3.27957	1.92923	2.58512	-4.74132	3.18751	-1.09749	-0.469364	0.621864	-2.96253	2.46861
1.50773	0.55734	0.168689	-1.93538	0.445262	0.455557	1.51558	-1.30892	-0.607789	1.0293
3.1432	6.53231	0.589079	-4.097	4.58138	-2.13844	-0.745113	2.44129	-1.24684	1.73819
-0.590032	1.09186	0.231503	-4.00655	2.43222	-1.57095	-1.33982	-0.18574	-0.904172	-2.49474
2.71731	0.439098	1.75354	-2.8486	2.41631	0.123912	-0.885584	-1.76106	-0.259357	3.68863
1.52865	3.13788	0.0100849	1.15413	-0.553227	0.281612	2.31073	-0.48609	-1.11493	1.35447
1.41046	0.545486	0.0697029	-1.888	0.207412	-0.595725	-1.15568	0.617502	-0.0163495	0.23289
0.251675	-0.651146	0.0603244	-1.19676	-0.44414	-1.75167	0.487898	-0.499705	-1.53212	-2.23233
0.104338	-0.630876	0.0864382	1.63686	3.01242	-1.7989	-2.12514	0.778271	1.08317	1.9426
0.789315	4.55205	-1.42799	-0.579132	3.59954	-0.588079	4.6711	1.15699	-0.280325	-3.86319
-0.0238866	2.77331	0.109104	-4.27721	1.46458	-0.622854	-0.234298	-0.438575	-2.01269	1.87055
0.758094	2.11067	0.216163	0.755549	1.00957	0.350791	0.222222	1.86425	2.10643	-4.40967
2.02643	3.1311	1.71371	-2.09678	-1.02194	0.231834	4.50663	1.09482	-2.32526	2.14927
2.22583	0.627007	-0.692586	-3.56346	3.63482	-0.392914	0.842324	-0.131574	3.887	1.63401
1.21004	-1.70135	-0.170071	-1.80032	0.0520414	-0.80566	-3.28421	-0.20933	0.80532	2.38326
-3.09468	-5.96001	0.0749352	5.70263	-2.86926	0.0793356	-5.21467	-4.43548	1.73967	-1.87566
2.19276	4.25463	2.36157	-6.59172	4.00769	-0.360727	0.0463227	0.0820581	-2.7998	0.973335
-1.97559	-4.09631	-0.249372	7.54156	-0.950965	2.84216	-0.899024	-0.267007	2.87632	-0.470669
1.5871	6.20354	-0.0498275	-5.64915	0.929702	-0.892322	0.947369	2.61542	-2.02088	5.86874
1.85858	0.431306	0.213023	1.47086	0.557439	-0.00465208	-2.56574	-0.697067	-0.836298	0.0135559
4.74619	7.87397	0.931078	-5.3948	0.80423	-0.175015	0.0955004	0.215681	-0.235675	4.67993
-0.0300176	0.183295	-0.0975714	0.758155	-0.429589	-0.60824	1.82183	0.196212	-0.551685	3.18016
0.200856	3.73212	1.68731	-0.417698	-0.455755	0.319744	-1.33562	0.0272341	-1.72744	-1.41746
1.0782	-0.068592	1.257	-0.301779	-1.64159	-0.0752104	-5.28247	-0.0581057	-2.52431	1.57269
-0.778978	-2.07169	-0.137293	-3.54	1.29957	-1.78601	2.59292	-0.624603	-0.789692	0.701511
-2.32725	1.14527	-0.889257	-1.3717	1.73345	-0.0596703	-1.34371	-0.386588	0.394544	-9.29233
0.382426	2.79441	0.494378	-1.63455	0.252495	-1.979	0.53279	0.49515	-0.520723	1.16362
1.03967	0.965411	1.35612	-0.104449	0.991965	0.878416	5.03436	-1.35021	0.479202	2.50199
0.389213	-14.5999	-6.84185	3.20779	-4.31047	0.98209	1.89249	-3.60928	4.61229	-0.836654
2.35577	2.43568	1.67464	-8.18869	3.10773	-0.716873	0.595111	-0.18002	-1.03612	0.91457
-0.929983	-3.52054	0.981721	1.70165	-0.0573695	1.17843	-11.3434	-0.799798	2.49176	-4.69785
1.58253	2.08808	2.37324	-2.63864	0.492339	1.00941	-1.57142	-1.23567	0.0847847	-0.545919
1.70857	1.29971	1.22047	-6.86727	1.60302	-0.467176	-2.1728	0.828394	-1.40593	0.657157
1.46936	4.32988	-0.552531	-1.0054	1.2849	-0.673745	1.33223	-0.0202437	-0.145684	-2.85476
-1.05813	-3.24409	-2.01644	4.4734	0.560737	0.706967	-1.33971	1.2039	-0.47272	-2.9949
-0.725089	1.53799	-0.941425	5.50814	-0.475459	-0.0165989	-4.93531	-0.638079	2.03782	-3.7054
-0.625068	4.36213	0.941654	0.11302	-2.09394	-1.2693	1.37175	-1.27859	-3.63897	1.41577
2.27973	5.93289	0.206343	-4.45785	2.362	-0.071792	1.17932	1.78346	1.77265	-0.0458956
1.56035	6.39301	1.10039	-2.86835	2.2569	1.70002	0.249075	1.69643	-2.69909	-1.4575
-2.64875	-3.12538	-1.3581	0.193579	-0.562093	1.4749	-3.53239	-2.48213	2.82077	0.062827
-2.78375	-1.60103	-0.709245	2.4791	-1.46385	-0.728272	-0.502553	-0.877801	1.36013	-1.84439
1.03424	4.16601	-0.0532956	-5.52796	0.898972	-0.99792	3.95126	1.7401	-0.45026	-0.0478525
-5.21667	-6.48889	-2.32804	4.30016	-1.65994	1.08565	3.48263	-1.01443	1.69398	-1.45045
-0.742566	-0.787857	-0.62094	3.18753	1.09915	0.0433917	-2.19477	-0.332238	-2.52135	0.354793
0.611511	-3.01703	-0.787462	-2.76812	0.985015	-1.14308	2.32979	-1.64969	3.63146	-3.10265
0.785034	3.77399	0.603446	-3.16737	2.77378	3.70689	-0.679928	-0.482511	0.861946	1.08737
2.72072	4.20363	1.54505	-2.5679	1.69607	-0.722839	1.45796	0.949742	-2.43124	1.26461
4.52014	1.3943	0.489197	-0.389917	-0.765918	-0.529439	-0.690006	2.39922	-1.07775	0.305258
1.90583	2.52666	-1.33697	-4.6659	0.376085	-0.547712	-0.253678	0.672281	-0.824389	-0.225161
0.916094	1.26785	1.43299	3.17214	-0.803695	-0.0998278	4.24034	2.3449	1.64746	4.56212
0.202976	-2.27762	-0.458061	7.18022	1.03911	0.372168	-4.33398	0.785479	-0.978997	-0.450485
-1.3125	-0.243361	-1.19636	1.48907	-2.76307	0.129693	-2.05005	0.387935	0.600957	0.0491804
-0.056072	-0.413965	-0.194182	3.88118	-0.630027	-0.260943	-3.84344	0.141144	1.90713	2.46553
-2.49614	-1.84383	-0.11306	-2.36915	0.128427	-0.683052	-1.31741	-0.680143	-0.832353	0.205176
2.02882	2.6553	2.21312	-3.24586	0.0285133	0.0437644	3.38261	1.75699	-1.56241	2.38649
-1.16246	2.28058	-0.495795	3.92189	-2.16002	2.52568	-3.70856	1.0184	0.447834	2.28785
1.51357	2.64027	0.292852	2.42619	-2.62794	-1.5962	0.344661	-0.123877	-1.66789	-3.35968
2.10135	3.83586	2.47329	-4.99078	0.699411	-1.1036	1.59273	0.109279	-2.27003	0.979867
-1.25395	2.67412	-1.01723	-0.806373	-0.966596	-0.545047	-2.13332	0.231697	0.608413	4.27376
2.65652	2.26589	0.465778	-2.73771	1.86756	0.643414	3.21161	0.518787	-0.121744	5.36168
-0.692849	1.0642	-0.336638	0.142553	-1.83191	0.379553	0.315996	-1.44433	-0.587546	-6.92367
-1.63475	-5.26211	-0.088992	2.27053	0.878373	-0.00501947	-3.5931	-0.827829	0.365271	-0.940305
-0.707014	-2.16925	1.16265	8.28649	-0.94038	2.33091	-0.711135	1.08255	-1.61781	-2.08513
1.15368	0.706959	0.676295	3.61353	0.888876	-0.535228	-1.3809	0.946457	0.896389	-3.34203
1.54491	-1.60374	1.55165	1.0066	-0.128773	-0.191225	-5.18813	0.518633	-2.53447	-2.32899
2.6038	6.27472	1.10858	2.41271	1.2106	-0.874219	0.451188	0.253179	-3.27124	5.13216
-0.783016	1.26342	-1.40754	0.771431	-2.80706	-0.602481	2.89104	-0.467564	3.07764	0.0476576
-1.65376	-1.00497	-2.10938	-1.17481	-0.882081	0.322358	-1.32802	0.629302	3.27033	5.46587
1.85006	2.34819	0.849552	4.13456	3.52626	0.257792	-4.26488	0.928929	-0.846051	3.86835
-0.363916	0.594408	0.558294	3.22874	0.0340108	-0.705074	4.30684	-1.17861	-2.36665	-1.74385
-5.74468	-8.08305	-0.615549	15.0369	-2.18915	2.98981	9.29557	0.424763	0.147211	-4.76084
-0.615619	3.79368	0.261376	0.0121474	-0.929582	1.46872	-4.34632	0.695934	-0.907545	0.359691
0.609081	3.03442	-0.919238	1.67418	0.173759	2.25981	0.0298687	1.1159	2.34856	4.27544
-1.0055	1.05088	-0.353194	9.59754	-3.81852	0.573559	-2.65744	0.362132	6.34839	0.604055
0.83022	-2.52375	-0.0104976	0.14686	2.65283	0.343023	2.02211	1.28902	-1.31139	1.80071
-2.97556	-4.06667	0.539329	0.828894	-1.40957	-0.542827	4.18692	-0.496937	2.97137	-2.95426
1.16717	-3.34733	0.260111	-0.882769	0.0428393	1.03031	2.80326	0.123069	1.32067	3.15167
1.34705	3.2521	-0.351282	-4.98995	-0.448629	1.04895	1.93235	2.82936	-0.370186	5.82238
-1.24341	-1.82091	-0.226249	7.5106	-7.75665	0.14394	-5.618	0.765619	4.97513	-2.26148
-2.26588	-4.00423	1.11675	1.84974	-2.43988	0.129021	-3.70255	-0.867635	-3.03985	-3.31144
-1.5778	-2.37556	-0.103602	4.525	-1.92435	1.28308	-3.51402	0.24647	1.46707	-5.10896
1.02542	1.45092	0.519327	1.41877	1.32876	0.895118	1.23202	1.65588	-1.65509	1.4795
-0.404342	1.08669	-0.287997	-3.52081	1.3836	-2.5797	3.67818	0.52568	0.182448	-0.659133
4.23558	0.338977	-0.872364	-2.69641	1.61971	-0.769181	0.226626	-0.314449	-1.90451	4.77291
-5.14753	-7.35945	-0.889217	1.23413	0.334788	-0.67571	2.12264	-0.431662	1.47143	-1.0397
-0.513643	-3.97295	-0.402942	-2.59144	0.781842	-0.713388	1.73747	-2.26775	-0.510638	-2.79473
0.399422	-4.28743	-0.442501	3.49464	0.891865	1.60447	-1.6297	1.64656	0.556953	-3.60346
1.01549	-2.52595	0.326574	-1.75685	-0.474282	1.48092	-1.33232	0.454539	-0.212053	1.72319
2.39956	1.87092	-1.07851	-3.22732	2.34994	-0.560535	-4.22905	4.27706	0.203123	0.784787
1.00664	-2.28145	-0.0550556	-1.55509	1.18555	0.233319	-1.43442	0.764643	-1.11646	-0.290963
4.26296	5.13947	1.23551	-5.53987	0.961987	-0.444806	1.39345	-2.72883	-1.07187	-0.512088
2.84591	2.91646	0.0982212	-4.24178	3.14914	-0.0777734	-1.88123	0.82699	0.125364	-5.4706
2.31185	2.80598	0.889936	-2.33118	3.04527	0.0245024	-4.02718	1.20661	-2.70219	-0.843359
-2.19755	-3.64197	0.0106182	1.82365	-1.8364	-0.0213241	-3.26296	-0.653775	-0.823335	-4.95172
0.366217	1.57051	0.427535	-3.18886	1.71006	-1.08926	-0.322395	1.03023	-1.86696	-2.39158
0.849797	2.18284	0.284424	-0.386045	0.209868	0.584314	-11.1138	0.846027	-1.49953	2.36065
1.52987	5.22857	-1.26969	1.54005	-0.546608	1.01093	-4.46978	1.49937	2.65096	1.65804
2.64467	1.29117	0.608603	-5.70358	-0.602342	-1.32942	2.37697	1.22682	-2.06154	-8.00888
-1.31925	4.57404	-1.20471	5.17556	0.216982	0.471394	-2.34879	-0.71914	0.941863	-0.558957
-1.73318	-1.13113	1.43484	-3.9839	-0.714194	0.368964	0.289825	-0.434155	-0.413925	-3.71105
-0.462333	-0.0872436	-0.14503	-0.714061	-1.31835	-0.479734	2.45835	-0.168002	1.70118	-0.929643
-1.87118	-2.76805	0.223553	-2.04081	-1.53825	0.406171	-3.14081	-2.6329	-0.649866	-0.115665
-0.803171	0.424552	-0.229438	1.81586	-0.351051	-0.182506	-1.30357	-2.37183	-0.0202014	-2.11647
1.89096	4.8896	0.843777	-2.25958	1.86331	0.61277	0.0955172	0.0105454	-0.0582559	1.58705
3.34406	7.44565	1.22661	-5.49873	2.88786	0.125997	-0.828829	2.27927	-1.0487	3.0967
1.45759	-1.53578	0.202025	-2.6159	0.553247	-1.29077	1.59657	-0.424353	0.330067	6.37058
3.29496	4.78726	0.692897	-3.33478	2.21387	-0.443057	-2.57934	-1.57026	-0.94488	3.4861
0.69627	-1.2396	1.24806	-0.0834469	0.138795	1.1018	-4.09377	2.56289	-1.70678	2.40927
2.03475	0.510794	-0.121173	-3.2912	1.78069	-1.48454	-2.02019	1.77653	1.18649	-2.43642
-1.52036	-2.34173	0.00794849	4.32262	1.41822	-0.872954	-3.20586	-0.648691	0.348248	5.2925
2.98136	6.61514	0.482801	-7.62092	0.55752	-0.621495	3.70459	2.69182	-0.694926	1.14514
-0.691533	-2.9632	-0.794371	-0.709483	1.05525	-0.737873	0.339288	-0.324592	2.41023	-0.453737
1.25345	4.3123	0.0367743	-2.97974	-0.0775536	1.17373	1.64003	1.95213	-0.907921	-2.20127
-1.57129	-1.41237	-0.711352	0.124383	-2.50549	-0.188402	3.20858	1.88341	2.46346	-3.42367
0.565183	1.66038	0.20621	-0.0569101	0.877152	0.676549	-2.00835	0.661408	-1.09616	1.88255
-0.637183	-0.322072	0.619973	-3.0896	4.02096	-0.665054	-2.1116	1.90493	-0.770657	-0.337795
-0.353672	1.02316	-0.026235	-2.57764	0.0666289	0.860007	3.06916	0.338025	0.448235	1.43832
2.35172	-3.87621	-0.422611	-2.89563	1.05313	-1.29965	3.45344	-0.79592	-0.38014	1.85031
1.28169	1.71946	2.02987	-1.93358	2.5033	-0.0153517	1.40654	-0.0367259	-1.61206	2.96666
1.73679	2.9634	-0.0467827	-5.77381	1.20341	0.928633	0.0363228	-2.41295	-0.098782	2.85611
1.39388	-1.35884	-0.0660079	1.58387	0.516385	2.92962	2.7723	-1.84385	-0.387229	-2.06739
-2.53151	-4.54164	0.189468	0.868115	-1.70627	-0.7201	6.28371	-1.652	1.37694	-0.622339
0.536756	5.00077	-0.0598405	-4.92597	0.370972	-0.0138656	0.999329	2.55104	2.91037	0.372869
0.0698366	0.162746	-0.764885	-0.203828	-1.31868	-2.17474	3.10025	0.261688	-0.132996	-3.1899
-3.25902	-1.08417	-3.4054	3.13956	-4.6217	2.51559	-4.83582	-2.74623	-2.15399	-3.04028
4.72662	7.6432	1.26155	-12.5323	5.20659	-1.18129	9.89029	2.82425	-1.1908	2.25156
1.24405	2.51519	-1.73541	2.97946	0.0245208	2.04339	-2.83977	0.1606	-1.49336	3.17179
0.964795	1.10536	0.97018	3.17344	-0.991984	1.85505	-3.00554	-0.867855	-2.45686	5.06841
0.782221	1.76902	0.970644	-1.35504	0.00728723	-0.928317	0.54424	-0.394527	-2.6818	-0.742962
1.42015	2.87389	0.637474	4.48827	0.875332	-0.55335	0.424875	0.793165	-0.677949	3.8144
2.36763	5.6995	1.99107	-3.56138	0.501441	1.87565	1.04353	-1.59676	-1.76391	4.61492
-1.50837	-0.125354	1.15489	1.49226	1.64616	-1.44619	-2.05903	0.0668778	-1.10165	-0.487186
0.137757	-0.012817	0.59691	-6.52248	2.93294	0.435809	0.544454	-2.61287	0.345776	-1.38369
1.42473	2.92601	0.601521	-6.9527	4.43679	-1.24456	1.0497	-0.802142	0.055173	1.85588
-1.36804	-2.69553	-0.0978681	5.08191	1.77116	-0.372751	-0.418797	1.61805	-1.25576	-2.20767
1.12186	3.91791	0.630103	-3.41404	-1.15397	-0.571993	0.00908254	-0.925524	0.0830369	2.38694
-2.14816	1.02364	-0.271698	1.56012	1.32746	1.78402	-6.30666	1.18083	-0.262821	0.553928
3.08176	2.70482	1.50405	-5.62027	3.59437	-0.460422	3.99522	1.04098	-1.03945	2.57355
0.624029	3.46786	0.202107	-1.43258	0.113334	-0.121619	-1.38253	-0.726616	0.673415	-0.511477
-0.592	1.45494	0.483764	0.83348	-0.583888	0.439873	-1.17896	-2.00972	-0.86135	-3.36065
0.650276	4.57847	1.36587	-4.03012	4.17174	-1.45752	-1.34401	1.38948	-1.62313	-2.45863
3.82765	4.99416	0.79694	2.24587	0.321491	0.768586	-0.947818	3.75461	-1.55186	3.57423
2.29465	2.91714	1.15332	-5.07817	-4.323	-1.28177	6.70883	0.688061	-0.975948	1.14719
-0.260534	-0.186345	0.624079	-0.136145	-1.76154	-1.17092	-1.41493	0.765994	-0.43895	0.369061
0.159935	-2.41702	-1.90641	-1.57964	-1.84791	-0.197942	-3.24938	1.0253	5.19671	1.63602
-0.981381	-1.95486	0.243273	-2.57784	0.492701	-1.60035	4.05118	-0.832609	0.285114	2.42115
1.25468	0.13304	-0.380666	-3.35116	0.388206	0.1641	4.05001	1.30388	0.882076	18.0351
2.43387	2.00798	1.89219	-4.80579	2.87813	-0.00227574	-0.438615	1.17924	-1.09269	2.96096
2.11645	3.01704	1.14066	-5.77681	1.11168	0.467307	8.84311	2.28206	-0.702865	3.65585
0.117665	2.72926	0.371164	1.11199	-1.10438	1.36162	-1.60368	-0.729427	1.30474	5.2758
1.91297	-1.01459	2.97586	1.16629	0.0992958	-0.700226	0.726293	1.75834	-0.979163	-2.54057
0.224604	2.117	0.350329	-5.64569	1.73442	0.0873878	-3.97109	1.05746	1.69977	-1.69326
-0.653692	-2.17693	0.227028	2.87843	-0.615845	-0.853298	-4.3276	0.355306	0.134668	-0.909949
0.903077	6.55764	-0.639207	-5.22843	1.03035	-2.81289	2.76437	-1.45151	-0.324615	3.66928
-0.00102139	-1.31525	0.984206	-1.11641	0.0383381	-0.569227	-2.62472	-0.3383	-2.37399	-2.96357
-5.58854	-8.89108	-0.855064	6.99611	-4.34137	4.00069	-4.39195	0.208844	0.447751	-4.98038
-0.870128	-1.21464	1.01831	2.41917	-2.4951	-0.218241	1.78812	0.447098	-2.11688	-2.6831
-1.51309	-1.87769	-1.01256	-0.928281	-1.01293	0.746761	-1.75218	0.270944	2.5543	1.11863
-0.491664	-1.01327	-0.882197	6.00456	-0.987451	1.16956	-1.58718	1.27796	-1.42526	-7.98887
-0.96657	-0.245221	0.861975	2.57487	-1.70744	-0.0841425	-2.11547	-0.10132	-1.04352	2.84182
3.09859	5.38807	2.02528	1.1554	0.938369	0.703264	-1.91186	1.34076	-0.636266	-1.25538
3.87384	3.88613	0.45663	-9.76688	3.24225	0.377377	0.728661	1.94817	-2.39574	4.49288
-3.05959	-2.97479	-3.11479	5.52144	-5.17578	-0.221173	-6.12895	0.440091	1.0932	-0.0976703
-0.321967	-0.785919	-0.840869	0.181073	0.439942	-1.24872	1.49668	0.768074	-0.246503	-3.15254
-0.842261	-2.25306	-0.51228	3.2252	-1.05103	0.516665	-1.56363	-0.89526	-0.943965	-1.8837
0.684673	2.77741	1.28697	-2.2606	2.38862	-0.418567	-0.999638	0.209467	-1.77834	3.18056
-0.54582	-0.565017	0.973546	-4.6891	-2.47471	1.24007	0.232721	-0.961147	-2.17311	-0.280478
1.27278	-1.60166	0.849666	-5.6255	1.68683	0.696616	-2.11087	-0.983188	0.524799	-0.965997
-0.398766	-1.07316	0.280895	-2.4663	0.829659	1.12181	-0.163088	0.882387	-1.15785	0.0878986
1.19336	-0.924195	-0.3355	-0.229636	-1.49097	0.19368	-1.76683	-0.00809098	-1.05449	1.17954
1.63075	0.377044	-0.447358	-5.30083	-0.348844	-0.614542	0.596897	-2.15691	0.289674	-0.153782
1.46696	0.027464	-0.633863	4.65495	-1.28946	-0.446127	3.78368	1.15544	0.952283	-2.80789
-1.32001	3.02833	1.09154	7.17396	-2.08795	2.1503	-3.93196	1.09114	-1.4731	-3.7534
0.486784	6.01993	0.420329	-6.88424	1.17908	-0.227864	4.30966	-1.44297	-1.11043	0.985033
-1.40012	1.0007	0.422412	0.819544	-0.53188	0.386537	-0.729166	-0.46755	-1.70446	-0.0857973
-0.285183	-0.667877	0.297616	-0.922611	0.462539	0.1826	-4.16197	-0.698951	0.216763	1.81289
-0.0441468	-4.01561	1.04729	-3.71729	-1.95835	-2.04725	1.94254	1.20795	-2.03435	-4.26408
-1.2389	-4.06726	-0.498932	-2.03411	-2.96048	1.01217	-1.20259	-0.0286432	2.06391	1.13535
1.90842	1.33085	-0.631261	-1.80161	3.15421	0.429304	5.89114	-0.325531	-3.44328	-0.700342
-0.0876846	2.17525	-0.593153	-2.40449	0.745989	1.64206	0.150694	0.0344215	0.588313	-0.609736
2.58511	6.1549	-0.388317	-5.24485	2.01946	-0.249611	4.44371	1.17212	0.352572	0.44924
-1.64818	-1.89516	-1.89553	-1.30634	2.46211	0.399354	2.58957	1.16039	6.75046	6.29579
1.44255	-2.29578	0.293312	-1.68091	1.46121	-0.386331	0.488245	0.145282	-2.35042	-2.65499
-0.227816	1.51266	0.378437	0.85828	2.032	0.421597	3.90687	1.20948	-0.911676	0.309172
1.31282	0.978139	0.243495	0.962078	-1.73086	0.240958	0.255186	1.43673	-0.0403641	3.8156
0.730298	1.77264	-0.814804	-2.43355	-0.442523	-1.3916	-0.260165	1.12288	0.508302	-0.249774
2.27511	4.36665	1.47605	-1.53044	1.74315	0.0176617	-2.99979	1.64029	-2.33001	-0.187924
-2.81209	-5.53597	-1.49288	5.63102	0.190946	-2.82101	-1.35809	-1.3845	2.19761	-2.76999
-1.06161	0.425716	-0.239718	4.60664	-0.970063	-1.87855	-1.89274	0.921937	0.121562	-0.0406688
1.23196	2.52636	-0.0732638	-4.41805	1.0875	1.16487	-3.92164	2.9008	-1.00746	0.0959309
0.743782	2.10078	0.672648	-0.228295	-0.454508	0.01826	0.000555607	-2.26684	-0.0403699	-0.152244
3.089	3.83769	1.1307	-5.20596	1.51304	-0.239169	2.42663	2.04292	-1.4783	3.59486
1.78863	3.85256	0.995179	-3.54958	1.3912	1.23807	3.03049	0.413122	-0.652117	5.37439
-0.521471	0.68935	-2.08691	9.60307	-1.04211	0.819326	-2.33308	-0.235862	0.592392	1.58308
-4.77249	-5.59399	-1.60324	10.992	-3.12965	0.96399	-1.56019	0.433491	-1.40381	-1.37061
-3.88362	-0.823171	-1.85784	6.6515	-1.94393	0.151863	3.306	-5.13788	-0.80768	-3.32146
-2.05106	-1.95722	0.834538	7.5048	0.506778	1.42562	0.106985	-0.613009	0.0963483	5.46931
1.11598	2.11716	0.475004	-0.863714	-0.341874	0.918304	0.836381	-0.35645	-0.881212	-4.72141
-0.120726	-1.54329	-0.553206	-2.04319	1.45215	0.926174	-2.14224	-0.363457	-2.3228	-6.07931
0.633602	-0.511914	-0.863865	-0.999397	-0.555338	-0.658974	1.03326	-0.0229156	1.11416	1.40786
1.13163	1.98279	0.644712	-6.59015	0.638195	-0.693777	10.6282	2.8263	0.715123	1.24316
0.82514	-0.709957	0.610503	-3.25811	0.797677	-1.95498	3.35631	1.24041	-1.92306	4.11247
0.321341	-1.16109	-0.566888	-2.56834	-2.58163	-0.895328	-2.14788	-0.0946121	0.653106	-2.00246
1.9448	0.521146	-3.70378	-3.3242	0.490764	0.513745	-1.57816	1.79454	4.07995	1.54051
0.732786	6.52862	-0.254789	-1.48804	-0.0565557	0.0272728	-1.76183	1.15913	1.56905	0.706491
4.69543	7.59489	1.31998	-1.77064	0.920884	0.843598	-5.17456	0.976406	0.0410787	2.60429
0.462612	-3.99003	0.329485	2.46132	1.74925	-0.890052	8.10462	0.230901	1.20617	-4.59786
-1.01754	-4.91157	-1.06649	-1.72668	-0.591291	1.22465	-7.24493	0.168054	0.267692	-1.28189
-1.06237	-0.552172	-2.56125	1.72717	-4.31502	-2.06596	-3.58287	-0.828569	-1.23663	-1.7245
-0.88633	2.88123	-0.119668	1.58358	-1.24958	0.514037	-2.65386	-4.29125	-1.44939	1.60872
-1.10051	-1.10453	0.203797	0.0882346	1.19195	-0.632529	-0.182693	-1.76466	1.1071	-3.04333
5.70755	1.31254	1.81633	-4.15686	-0.355466	-1.17665	1.26995	-0.801948	-0.648402	0.0828615
-1.23367	0.493862	0.977327	-1.31601	-1.81629	-1.92313	-0.920822	-0.73089	-1.90945	-2.46332
1.36368	2.17551	-0.747543	5.42794	0.602788	-1.25644	-2.3187	-0.991746	-1.13362	-2.94456
2.90763	4.09011	0.710018	-1.66885	2.01975	0.912587	-2.19164	1.46973	-2.81353	-0.797347
-1.67967	-6.46934	-1.12513	2.28405	0.163912	-0.261887	2.09853	-1.41912	0.606194	-0.0895077
1.19674	1.46293	-0.546724	0.984874	-2.06623	-0.758417	1.43066	1.56779	-0.138912	3.48083
-0.139093	0.547751	1.12103	0.652817	-2.75134	0.384347	-5.15959	-3.2297	-0.3955	1.28857
-1.2981	0.446563	0.348989	-4.42628	-0.566755	-0.164724	2.21995	-0.737341	0.373826	-2.25973
3.33569	1.39814	0.28581	-1.5605	0.334726	-1.32038	-2.19272	2.07388	-0.170562	2.32819
0.562853	-0.485996	-0.956842	-3.22471	0.327641	-2.21909	-3.53537	-1.78147	3.16667	-0.206484
1.46007	-3.78472	1.54381	6.76835	0.225064	0.177049	-4.82623	0.0295547	-1.27744	5.23967
1.82999	4.03102	1.17376	-5.03959	1.88906	-1.08337	1.50091	0.0992109	-1.31906	4.59923
1.87025	4.62519	1.54732	-3.30657	3.57485	-1.35743	-9.12892	2.49321	-2.76554	-7.20138
2.3893	7.33198	0.899197	-5.02668	1.18283	0.34916	-1.20948	0.732562	-1.10927	5.89771
-3.267	-3.92907	-0.0448413	8.562	-1.25979	1.2389	4.4722	-1.25885	-0.758886	-2.19073
-0.745385	1.11942	-0.0734367	2.1843	-0.525776	-0.28902	-3.63199	1.34024	1.173	-0.945313
2.02109	7.25346	0.369923	-0.383087	2.35625	0.0547304	4.07959	0.514236	0.325806	0.487056
1.24169	2.75811	0.694655	0.543928	0.767656	0.756951	-9.80861	1.85551	-2.24633	-0.485848
-0.242377	4.21935	-0.0868771	-0.542998	1.3426	1.09892	1.01998	0.221305	-2.51078	1.11085
4.50458	1.82261	2.22372	-8.18708	3.21675	-2.97594	4.29459	2.5454	-3.2783	3.71159
0.208126	-0.00484986	-0.531974	-5.47318	2.83326	0.589969	-2.41164	1.97155	2.07694	4.67713
2.05345	0.53679	-0.915859	-0.194794	0.271306	0.491292	3.90839	2.58207	-1.55907	1.51316
1.49961	0.24896	-0.202114	-2.38287	-0.472509	2.16521	-0.888379	1.0942	1.82913	1.20999
-0.907215	-1.03989	-0.234725	1.88325	1.42352	-0.0307728	-2.0642	0.120552	0.70565	2.93787
0.0222552	2.73215	-0.916085	-0.47863	-0.586411	-0.497996	1.96695	0.973398	0.983557	0.678688
-1.41824	3.52195	0.563996	-0.0364681	-0.367903	-0.266336	-1.973	-2.6787	-0.191274	-1.21681
-0.28718	-1.54179	-2.01315	0.400886	-0.030816	0.0476885	0.684112	0.120468	1.82444	1.72366
-0.508172	-1.99034	0.237596	2.02731	-1.1285	0.872307	-5.6539	-1.56016	0.444128	-3.94423
-0.438621	-1.51782	0.105617	-4.24799	0.0839109	1.11444	-2.0797	-0.648772	0.42526	-1.7818
-1.24561	-0.22741	0.0559692	1.17039	-1.88935	-0.448734	-2.86551	-0.53099	-0.295674	-1.52529
0.832852	1.79569	0.262667	-2.82649	1.47323	-2.14836	-1.05681	0.240281	0.157456	3.11431
1.91716	-0.738881	-2.14472	-1.64313	-3.83532	0.519224	3.94186	0.606603	-1.21358	-0.803162
-7.28999	-3.94214	-1.22287	2.34704	-4.20065	0.994058	-1.82187	-2.29945	0.689739	-6.51857
-0.75319	-4.30211	0.693547	2.72141	-1.28933	2.51126	-5.38005	-0.917931	0.402431	-3.72569
-2.64979	-3.31355	-0.391902	3.26244	0.708434	0.0648492	-3.46488	0.157923	0.212827	-0.700322
0.0178425	-0.892809	0.835989	1.77616	1.27322	0.573568	0.331302	-1.85584	-0.731578	2.54147
-3.32551	-0.44752	-0.561311	4.47233	-0.218783	-0.120972	4.57341	-0.361011	2.4838	2.19151
2.01626	4.50348	1.53429	-0.955321	1.15177	-0.631273	5.33448	-0.775302	-1.58061	-8.06739
-0.387689	-1.57526	0.19687	-4.8507	0.958632	-1.35293	3.52052	0.352051	-1.21572	-5.09692
0.182158	-0.548701	-1.59359	-3.80219	0.588079	-0.843512	-9.71027	0.313927	0.0372818	-2.03446
-1.48795	-2.4134	-0.442974	1.45836	-2.30464	0.784747	-1.45579	-1.0572	0.458214	-6.62577
-1.9584	0.0640938	-0.0369973	-1.32079	1.39202	0.946905	2.48507	-2.23607	-1.07197	-1.52971
-4.72033	-2.17113	-1.697	7.5932	-2.69746	0.0185979	2.3787	0.800576	1.49852	-4.5474
-1.0058	1.31321	0.296404	0.459265	-2.89986	0.420793	-2.85973	0.88175	0.172135	-1.20528
-1.61265	-1.40442	1.46355	1.98939	0.559346	2.42154	0.333715	0.434577	-1.51788	-4.68664
1.65163	-1.94395	0.368549	3.90995	-0.542541	-0.00271033	-2.37664	1.2261	-1.95927	-1.27717
-0.943426	-0.470374	-0.0206013	-3.17369	-0.352432	0.139111	-2.42646	0.410936	2.05701	1.45751
2.45075	7.2018	-1.84298	-2.14455	-0.653468	-0.208655	6.10349	1.12887	-2.1872	-2.07891
0.689808	-3.58951	-0.315	-3.09245	-3.73143	-2.50019	1.88151	-1.23427	2.63121	-4.73541
-1.77889	-4.34857	-3.34359	-1.52121	-3.47635	-0.0172063	4.96022	-1.6266	1.91678	4.21659
-1.0394	-0.441895	0.317583	-1.05053	-0.159316	-0.506351	6.16888	1.92541	0.154924	-1.85118
0.688754	-0.372358	0.698508	1.05516	3.04771	-1.26452	-1.15837	0.732848	-1.81057	3.111
-2.28315	2.00643	0.166985	2.31567	1.68409	-1.6097	-4.09083	-2.22797	-1.64296	0.471103
-1.4279	-5.79254	-0.213903	-1.47508	1.08313	-0.725312	-2.29176	-1.17861	0.0652233	-3.36697
-2.25964	-7.61671	-1.21515	2.84655	-2.57584	-0.193536	-4.75281	-0.435703	0.417924	-2.73005
-0.799042	-1.45827	0.112848	0.474626	-0.989455	-0.439328	-1.97358	-2.0283	-0.523355	-1.66774
1.65742	4.13578	3.12519	-2.25299	-0.251622	-1.03233	3.42051	1.72787	-0.291204	2.92955
2.41655	2.9428	0.217632	-4.56609	2.90742	-1.36236	6.76249	0.775159	-0.79821	4.58193
-0.666147	0.674277	0.0667263	9.19049	-3.09123	1.79202	-1.62278	0.431685	-0.761474	-0.885004
-0.897703	1.71245	-0.0637787	4.17918	2.19849	1.28236	-5.11537	-1.27757	-0.828267	-0.748973
-2.20812	-5.77352	-0.506472	8.3641	-0.481752	1.04147	-2.11833	-3.20131	3.25615	-1.74414
-0.234973	0.908273	-0.595555	0.201056	2.06969	-1.29828	9.93571	-0.0672197	0.1836	1.75567
1.06733	-0.84276	0.715173	-1.34955	2.10367	0.257549	2.8141	0.0542174	-2.22153	-1.20377
-3.36171	-1.04496	-1.02545	6.56412	0.642457	-0.0501972	1.45221	-2.48227	-0.777729	4.42717
-1.85469	-1.05099	0.278879	0.287086	0.437015	0.559677	2.70684	0.857443	3.66032	4.89799
0.184239	2.29033	-0.813375	-6.98552	-1.26413	-1.86784	0.266586	0.368828	0.126861	-1.1103
-0.203122	1.61984	-0.322906	1.15541	2.68082	-2.00731	4.91717	-0.998866	0.505635	0.284874
1.24574	5.67534	-0.0213115	-5.13804	0.886539	-0.739254	3.67347	0.643571	-0.772017	0.406258
1.23268	2.17219	1.50818	-2.67665	3.4003	-1.29178	3.89262	0.756799	-3.74911	-7.05479
-0.722661	1.13762	0.821704	0.461961	1.78653	-0.241312	-2.24567	-0.347682	-1.62761	-0.218241
-0.263488	1.11388	0.292114	0.452113	-0.255666	-0.745618	-0.294989	0.206057	-1.55	3.37961
-7.37133	-7.46666	1.77329	18.0871	-3.87904	1.50496	-3.09339	-1.28626	-0.323815	-2.48238
1.11031	-0.483534	-1.32916	0.945246	0.658323	4.53463	-0.0264683	2.25071	0.771441	1.67824
2.31048	3.40838	2.49294	-5.05142	2.2406	0.921439	0.333308	0.15064	-2.85636	4.58632
-0.978355	-5.80791	-1.62681	2.94732	0.148507	-0.0401936	2.4611	0.796241	6.33277	-0.98122
1.26629	0.162163	0.936129	-4.23943	2.22498	0.3882	6.27181	1.06191	-0.608647	1.6103
-0.481221	0.00717337	-1.02306	-5.80077	2.10547	-1.49944	4.73894	-1.74309	3.02733	7.23439
-3.21566	-3.24721	-1.15284	-2.34659	-4.17627	-1.04079	-2.08876	0.132877	0.354343	-1.76206
0.294444	3.62755	1.67293	-0.597645	2.45573	-0.35644	-0.79425	0.790731	-0.518309	0.48206
0.184795	0.35193	0.258164	1.76342	1.41205	0.244787	-5.28299	-0.956867	0.498857	0.117819
0.288748	-1.28163	0.206987	-1.08951	2.08268	-2.27457	0.125328	1.33459	-1.13393	-0.729237
-0.29663	-0.189345	-1.54432	-2.10501	-0.78328	-1.1489	4.47416	1.48475	-0.298856	0.911438
-0.00946963	2.13122	-0.0936041	0.685275	-1.57428	1.53612	2.86474	0.183159	-0.601329	-2.53684
-0.21009	2.83393	1.00335	-1.04848	1.17632	-0.90585	2.70601	-1.58207	-1.53456	3.20013
-3.28088	-1.00481	-0.629412	7.4505	-0.767544	1.49188	-6.37326	-3.08407	0.789388	4.72665
0.19086	3.38733	1.21972	-3.09402	1.21215	-1.12227	1.92525	1.97769	-2.82352	9.81967
-0.0128998	3.07983	0.757673	-8.67036	0.494802	-0.942567	4.36115	0.24341	-0.693408	5.33915
0.277597	1.14117	0.32911	-0.340233	2.19098	0.429619	-0.00575378	0.182237	2.23321	3.48853
1.61317	0.776104	0.735548	4.64061	-1.36809	1.04632	4.01459	-0.0381303	-1.04443	-5.31163
-3.87664	1.62707	-1.31859	2.70711	0.289356	1.80614	10.8851	-0.841299	2.33211	-1.86392
3.55016	4.70403	1.03775	-0.660992	2.35417	-1.27485	0.660181	-0.00745908	-1.39178	-3.6409
0.380823	-1.84839	-0.627591	-2.34176	-0.997808	-1.03331	-1.04532	-0.320064	0.314878	-1.65995
0.496817	-1.98196	-1.20165	2.85926	-1.76833	0.941541	-4.80937	-0.846007	0.0126826	-0.906636
-0.571265	-0.542584	0.355704	2.31506	-1.97452	-0.823132	-4.0432	1.62467	-1.52262	-3.88061
0.00638405	0.778643	-0.169353	2.19652	0.756612	1.98942	-5.38088	-0.635198	-2.38761	2.33623
1.77668	0.903385	1.44573	-4.14116	2.39062	-1.55286	-1.84437	2.68603	-1.14893	5.44868
0.541345	-3.41862	0.616958	-1.07222	-0.729322	2.77542	6.65695	-0.450177	0.406656	-1.9158
0.351267	-1.80932	-0.168216	5.86659	-3.88112	-0.0455924	-2.17677	1.1664	-0.347227	0.0544858
2.71953	2.85053	0.504616	-0.459364	2.02217	-1.53419	3.10999	2.21044	-0.599239	1.54909
1.19728	0.267315	0.463731	1.12119	0.499987	-0.118656	-1.26428	1.70939	-1.1004	0.66825
0.618897	3.254	1.11329	-5.6487	0.824952	-1.24516	0.145772	0.783163	-1.30444	0.41346
3.32057	3.45232	0.628708	-1.59754	3.14637	0.126204	-3.10615	0.754892	-1.64066	2.4392
-0.221763	0.947867	-0.584183	0.397522	4.48359	-0.868818	3.49784	1.16979	-0.609185	4.94296
-1.90324	0.84943	-0.382888	2.9343	-9.67946	0.93852	1.26326	-3.75918	-0.0250603	-0.406067
0.137018	3.45749	-0.211181	1.79617	-1.49035	1.02479	5.97754	0.922278	-0.300852	0.474298
-0.529178	-0.657288	-0.359477	-1.56109	0.974229	2.2181	-0.654995	-0.591037	0.798548	-0.836442
0.259859	-0.157389	0.269123	1.25905	-0.659326	-0.710756	-3.51833	-2.51682	-2.79432	6.1525
2.67921	5.13805	1.28077	-2.82325	-1.67192	0.125906	2.29395	-0.0901965	-0.995908	-0.737031
-3.34914	-5.03859	-2.26067	4.46019	-3.34818	0.538391	-6.7913	1.56129	2.22086	-3.04158
-0.556256	-1.04775	-1.18023	0.326531	-2.54879	-0.703702	-0.650128	0.78467	-0.406149	1.08081
1.24765	-0.684015	-1.37087	2.97726	-0.19488	-1.99018	1.5631	-1.25744	1.36162	-3.7403
1.49715	0.810589	1.50229	4.32004	-0.573966	0.694791	2.9607	0.286798	-1.47505	1.2359
1.43198	-1.48823	0.853072	1.47906	1.13559	-0.498579	-2.73946	1.24623	-1.0236	-2.71907
-0.0929556	-0.473622	-1.21798	2.13915	-1.53026	0.481718	2.92365	-0.915379	0.927535	1.33707
2.78174	8.27139	1.01336	-4.56836	1.44203	0.567678	8.58845	1.84638	0.117745	3.52782
0.330385	-4.1067	-0.138965	1.22331	0.603332	-0.712001	6.04417	1.30066	0.415063	-1.89459
-4.03054	-2.65453	1.03054	13.1989	-1.66489	0.241921	-1.15709	-0.55378	-1.11916	-7.83083
0.948488	1.19789	0.384318	-6.84501	0.101588	-1.78084	0.357543	-0.29842	-1.00688	-0.925598
-1.68426	-0.353878	0.0414123	-4.23939	0.680139	-0.98213	-10.3963	-1.58175	-0.946642	-2.72353
-0.857778	-1.67728	0.767799	-1.91163	0.609755	0.387495	-0.159511	2.18055	-0.64954	4.79282
-0.400575	0.542021	0.0937564	2.95673	-3.13532	-0.488682	-4.98373	-3.00688	-1.25695	-1.52517
0.195065	-1.32886	1.63926	-3.82143	3.20567	-0.155981	0.767128	0.46177	1.06617	3.19255
-2.28754	-4.40536	-0.272655	4.78152	0.497927	-0.817403	-1.25723	-0.597175	-0.917913	-1.84729
1.96912	5.94326	0.86765	0.972123	0.626453	-0.0752467	2.38603	2.55581	-0.298197	3.06608
-1.87439	-2.25218	-1.34134	0.677295	-1.32445	1.65406	0.940154	-0.0818914	7.56314	-2.23145
-1.6863	-1.32454	0.891591	0.103817	-2.93084	-0.304153	-3.72751	-0.826764	-2.53484	0.396762
1.96238	5.43576	0.886137	-3.33362	-0.458076	-0.624924	2.37834	-0.690924	-2.99709	3.19656
-1.51129	-3.78653	-0.410763	-2.41994	-0.943953	0.897915	1.16889	0.43552	1.78541	-2.59596
-0.27831	-6.05348	0.127281	-1.26543	-0.876076	-0.119329	0.673798	-0.364602	1.39518	-1.89137
4.26681	4.6993	2.2102	-3.89764	1.92936	-0.0616938	1.98536	0.456613	1.02145	-0.289899
0.0656354	1.64215	0.555054	-1.53571	-4.21155	-0.0896638	3.06566	-0.126377	-2.70134	3.4842
2.66859	-0.425531	0.969745	-3.23615	0.848693	0.320779	-0.818961	0.869871	0.846291	0.403532
-3.66823	-5.10362	-0.154155	2.87603	-3.34721	0.17239	-1.74999	1.19724	-1.46733	4.04449
-0.769924	-5.52704	0.896415	1.94399	-1.50323	-0.81002	-1.99272	-0.874608	-0.0819494	-2.42307
0.000727995	0.292562	-1.24446	1.36917	-3.22583	-1.67687	2.10332	0.315298	2.46153	-2.82792
0.573398	1.20124	0.920123	-2.65107	1.59493	-2.73099	-3.3026	1.14569	-4.034	1.72052
0.935865	0.895235	1.34614	0.235251	-2.34274	1.16137	2.47678	0.861877	2.31956	7.14764
0.292017	2.57504	1.09167	-1.62862	-0.0556063	0.00123613	-3.11438	-0.119391	-0.979111	-4.56135
2.80456	1.38558	-0.879588	-0.870888	2.63029	-0.979225	-0.0160141	1.05014	1.28102	0.52643
1.53629	0.827731	-1.44134	-0.697505	0.492087	-0.737352	0.192791	2.18204	-0.67199	-2.47121
0.15048	-0.641671	-0.388542	2.17446	0.19654	0.831689	10.1894	1.91361	2.32958	1.91759
2.51835	2.34131	1.4528	-6.03834	0.965043	0.97514	-1.03726	1.12081	-3.08769	3.44072
0.731136	2.03393	-0.674084	-4.64395	0.179395	0.352441	-4.645	1.42105	-0.774558	5.70659
0.00661328	1.70295	0.649103	4.02132	-0.650891	-0.0990937	-0.37285	-1.46449	-0.733528	-0.113301
-0.488452	1.63851	0.673696	-4.3657	0.645127	0.393204	-2.44061	0.363155	-0.372053	-0.539614
-3.05323	-2.40201	-2.09222	7.30724	0.572129	1.15503	-0.716075	1.203	-0.715737	-0.904912
-0.933743	-3.63297	-1.27772	-1.92167	2.74806	-1.55778	-0.975645	-1.7824	1.47505	3.42424
3.53681	0.559928	1.57509	-5.52912	0.790072	-1.44184	-2.47952	3.62831	-0.0144694	2.39335
-1.12093	0.225843	1.33997	-0.497072	-0.0934226	3.50511	-1.13735	-0.67862	-1.46901	-2.37552
0.717679	-0.703081	-0.774666	0.720048	-8.43344	0.197778	0.710688	2.97384	3.01394	0.634678
5.29565	6.07058	0.119077	-6.85648	1.7863	-2.99441	4.14313	1.40113	1.6273	-0.40091
1.45813	0.983459	0.317675	-1.18134	-0.142628	-1.44941	1.71481	0.760302	6.15923	-1.73451
-1.79728	0.010093	-0.713319	-1.92416	0.865897	-0.8594	-0.341772	-0.512776	0.200644	4.98021
1.90404	0.118133	0.281085	-1.99323	0.265702	-0.719029	-2.24979	-1.09192	-0.00453213	-0.84926
-0.894788	-0.403735	-0.730511	1.2649	2.16375	1.02342	-3.36059	1.26292	0.00807565	-3.78634
0.157767	-0.541502	-0.84884	-0.221682	-1.28645	-0.380392	-5.14801	-0.981076	0.406909	3.05449
2.21389	0.230465	1.59389	-1.36571	2.60396	-1.89791	3.35889	0.932671	-2.60913	4.93128
1.94151	4.39245	-0.871499	-5.78332	2.1387	-0.484535	3.15546	1.78476	-1.94507	0.123125
-1.26025	-0.532262	-2.03702	2.0521	-1.2308	0.45597	0.209943	-0.330262	8.17689	-0.59356
1.55087	-1.5714	-0.66973	-2.05029	-0.363543	1.35917	2.18703	-2.47407	2.32129	-1.53995
-2.56371	-1.9662	-0.101984	-1.19372	-0.914755	-0.929904	2.42451	-0.920434	-1.78045	0.930254
1.73946	5.41231	-0.0648098	-9.55579	0.55059	-1.09815	3.61661	0.348581	-1.76412	1.53297
-2.15069	-3.53983	1.63947	3.11039	-0.341595	0.329943	-5.44368	1.90149	0.242234	-3.41354
-0.834072	-2.23795	1.15599	0.721264	-0.936914	1.41865	-0.216104	-0.240112	1.96893	-2.74229
2.02441	2.2809	0.00517011	-2.84968	0.132665	-0.140593	0.456821	-1.41749	-2.69339	2.8087
0.927886	5.41981	0.4751	-2.30719	0.213615	-0.137418	4.79472	-1.44647	-0.184308	2.66531
-2.39276	-0.449083	-1.67382	0.0513594	0.983576	2.0457	-9.7857	1.57447	3.56424	-1.42248
-1.90493	-2.28676	1.14847	0.30998	1.03923	0.614111	-0.678895	-3.20614	0.699458	-0.885589
0.127674	0.734669	-0.107748	0.0181349	3.08011	-0.79554	0.667539	-0.143392	-0.271935	6.05187
1.29052	-0.415629	0.14995	2.40285	0.350391	0.484822	-1.31967	0.488624	0.179301	-2.49533
-2.25636	-0.224349	0.399778	-4.06845	0.724502	-0.746843	-0.902058	-0.129601	-2.11144	-2.22458
1.50522	4.11334	0.680684	9.71063	-2.22438	0.771003	-3.97262	1.77768	-0.544936	0.564629
1.40767	-0.0844534	0.174362	-1.73982	0.54212	0.78505	-0.895945	-0.882334	-1.99895	-0.0190999
0.486408	1.34222	-0.918465	1.46522	-4.11699	0.995779	0.751644	-0.041642	3.77426	-1.49663
0.26762	-0.655671	-0.601103	1.05258	1.73043	1.31734	-0.354061	0.829588	-0.916766	-2.54822
1.16818	1.81777	-2.23877	2.62077	0.262016	0.221346	-0.821088	1.33259	-1.78759	-0.66317
0.678126	-0.795948	0.420529	-3.52262	0.893424	-2.64168	3.50845	0.358833	-1.15099	2.35948
-3.6105	-4.07936	-1.56225	2.2062	-1.52488	1.3604	2.89153	0.228979	-1.24576	0.00271169
2.28245	2.90957	1.22208	-1.97667	2.03808	-0.844008	7.21647	0.042819	-0.839024	2.52765
2.19626	1.14505	0.860449	-2.84013	-1.88719	0.741573	-2.48877	0.896383	-0.84622	1.02077
2.20452	0.804427	0.859239	0.997817	1.50609	0.392945	0.397491	0.60093	-0.932981	3.02098
-0.930194	1.47718	-0.263367	1.64725	-2.30269	1.97338	-4.27815	1.21845	0.802001	2.14503
-0.740254	-1.74351	0.29081	-2.49182	-0.547925	-0.243207	-0.755536	-1.48706	-1.09528	0.596619
-0.295095	-2.48385	-0.293787	-0.274328	-1.31975	-0.581161	3.1949	0.237062	0.0624714	-2.26341
-2.79271	-3.73175	0.111852	2.7017	-3.41185	-1.24127	5.77969	1.47784	0.350661	0.211047
-0.733417	-2.5013	0.933525	2.99725	0.12674	0.703536	-1.71565	0.864167	-0.581814	2.74777
1.33334	1.83728	0.488199	-5.2318	-1.49542	-0.435247	2.67542	-1.3937	1.33479	0.925607
-0.235506	-3.10782	-1.56427	4.2332	0.227576	-0.814204	-2.48998	2.13441	-0.826197	-0.62759
0.0547798	0.998382	0.818366	2.29335	-0.521228	-0.0920619	-69.7579	1.49944	-1.70889	-0.558364
0.320853	-1.10449	1.23603	-1.58309	3.08918	-0.685493	2.38934	1.5034	-1.42357	3.70489
1.3281	5.26048	-1.0967	-2.72419	0.908736	-0.0260605	1.16011	2.26082	1.16039	-2.96747
1.4728	-1.65203	0.024354	-2.58628	1.56009	0.361899	-2.54452	1.54898	-0.694846	-0.596048
-3.33447	-3.98604	0.00628808	-0.717439	-2.30466	2.00974	1.18315	-1.99342	4.02315	-2.52109
-0.358604	-2.6492	-1.45497	1.55538	1.28373	-0.124511	0.176039	-0.90642	0.504266	-2.0982
-0.00336623	1.66236	0.780045	-3.86319	0.755614	-0.558959	1.16635	-2.00537	-0.487805	4.41504
-0.78912	-2.21283	-0.195322	2.83576	-0.868157	1.79614	4.53437	-1.16886	-1.68189	-4.1288
0.700091	2.0149	-0.47841	0.0313685	1.4803	-0.149132	5.17526	1.03084	-0.48122	-3.98837
2.3343	3.02177	1.34314	-3.57846	2.67975	-1.06786	3.68626	0.332147	-2.00656	4.39653
4.01991	7.55093	1.07213	0.667475	3.31941	-1.40959	0.876848	-0.357157	-2.08913	2.31571
-2.3323	-4.21116	-0.569969	2.24309	-1.10278	-0.855682	-1.96236	-1.63677	2.39586	-0.518193
0.245746	0.583386	-1.28727	1.55857	0.0577629	0.852779	0.561654	-1.11349	1.2633	3.93113
-0.0735064	-2.29046	-0.528327	-0.902205	0.821957	0.277691	-2.543	-0.413321	-0.58109	0.682232
-0.814878	-3.84766	0.00441561	-0.678033	-8.91614	0.448933	-2.21109	0.275164	3.31435	-5.44084
-1.96072	-4.19244	0.762337	-1.4111	-0.413997	1.87988	5.59191	0.863388	-1.46852	-2.94589
3.25285	3.64812	1.52799	-7.22254	4.05588	0.4285	2.34511	1.68635	-1.43988	2.30977
-0.382142	0.279993	-0.0315014	-2.37486	0.715217	-1.28504	1.73596	-0.346155	-1.30734	-3.31813
0.898787	1.25917	0.667956	-2.93959	1.75293	0.470643	-0.694841	-0.739423	-1.42284	-0.365259
3.16832	3.27652	0.697787	-7.54654	1.90823	-0.575831	1.39991	3.40961	1.90637	0.403253
2.53257	1.03894	1.49288	0.111658	0.949302	0.332497	-0.793439	-0.60555	-1.26428	0.916897
-0.00904997	1.95567	0.699001	-6.15288	-0.37573	0.244796	1.97452	0.44663	3.37768	-1.45938
-0.386176	-0.51591	-1.72494	1.31459	0.309722	1.12289	3.8467	0.624249	-1.93879	4.43329
2.5228	0.708255	1.98632	1.72377	1.01864	-0.178976	-3.24472	1.94855	-1.07047	0.407498
0.227243	-1.26216	-0.306974	3.19719	-2.42559	2.07218	-6.46413	1.78739	0.325419	-4.59139
3.97839	4.96505	0.280425	-0.720099	2.05708	0.353095	0.464872	1.94261	-0.264231	-1.07595
-3.03355	-4.34998	-0.358528	3.92673	-4.0862	1.30686	-2.62278	-0.671726	1.55534	-2.07354
0.40055	-2.52795	-0.307902	1.00153	-1.04704	0.215906	-4.21189	0.846136	2.42828	0.00120292
2.19496	-0.43612	1.53697	-5.08627	-2.78498	-0.237473	6.99322	-1.70249	-1.91189	1.65415
-0.529961	-1.58373	0.148978	1.98307	-0.341801	1.27457	-1.33121	0.0799642	-1.56525	2.3906
3.67935	3.30591	1.06693	-1.19739	-0.225721	-0.126351	-1.95284	-2.81046	-0.72584	6.16722
1.0022	1.18596	-0.408379	-2.04924	0.412608	-1.52322	2.09593	0.328771	-1.26911	4.54113
3.11967	2.5702	0.546216	-4.23689	1.46109	-1.21475	3.31947	2.16983	-1.01196	4.18906
3.51532	6.74273	0.909658	-4.19807	2.97741	-0.97533	0.385184	-2.48555	-1.87625	6.03247
-1.18478	-3.00133	-0.106985	2.99102	3.83295	-0.768074	1.08726	1.5412	-0.867941	-0.873538
1.66329	-0.439118	1.42418	-0.128021	-3.16696	0.928436	0.120967	-0.0771124	1.30822	-3.82267
-1.18139	1.53832	-0.376698	-4.05311	-1.0552	0.106981	4.02304	2.16689	-2.49366	-1.30401
-1.25042	3.47732	-0.18945	-2.21347	0.525127	0.495005	-0.171234	-0.045298	-0.224218	-0.869855
1.37225	-0.759079	1.79154	-1.97353	0.711333	-0.61904	-4.18427	1.20688	-2.98679	-3.2521
1.47876	2.9658	1.34392	2.30403	-1.49551	2.11212	-7.11714	1.18474	-1.04963	-1.29331
0.999083	2.12204	0.179333	4.16341	0.610925	1.20816	-0.505959	0.760035	-1.49417	3.18589
2.19882	-3.06761	0.777842	-0.854726	0.366195	0.501032	2.70551	1.15279	-0.269639	4.80793
-5.08493	-7.86629	-3.40863	4.16464	-4.01249	0.738822	4.6349	-2.96703	3.12767	-4.23008
-2.19701	-1.6717	-0.73722	-1.62965	0.666899	-0.150163	-1.71858	1.22375	-1.22093	-3.30632
-2.82335	0.419649	0.123955	8.452	-3.63724	0.656982	-1.02252	0.890791	0.146995	0.129815
2.83968	3.69252	-0.800071	-5.0457	0.22488	-0.591435	-1.80468	2.26439	4.77306	1.78846
-1.19665	0.328843	1.77359	-3.28939	0.833814	-0.873842	4.04305	0.272887	-0.886859	-0.672525
-0.00241358	-0.920418	0.578463	-2.36174	0.252415	-0.568977	-2.95428	-0.22158	-0.634653	-2.08621
-0.949465	0.32637	-0.140642	-0.331123	1.46057	-1.21341	5.37196	0.372421	-1.44842	1.43534
-2.87031	0.423397	-2.3124	9.57681	-5.56287	2.21497	-2.96577	-0.626891	3.33984	-2.6285
2.45756	2.77247	0.925907	-7.73092	2.34006	-1.79458	1.35792	0.473811	-1.01483	2.88761
0.61436	0.642783	0.189077	-2.29889	2.3129	-1.16542	2.15741	-0.904673	-1.35467	2.73285
0.273565	2.48298	-0.224388	-5.50231	0.0278358	0.367676	-0.130676	-1.04481	0.641262	2.85166
-2.56266	-1.3649	0.0544255	5.08393	0.5833	0.380694	2.9372	-0.47405	-0.968953	-1.82857
-3.27205	-4.13005	-1.42429	2.18501	-1.74575	1.17946	2.67689	-0.0640481	6.29368	-1.35012
-0.0110529	-1.13191	-3.01416	1.00674	0.236364	0.170881	-0.616048	1.80407	0.615742	-0.292885
-3.82088	-2.3397	-0.42259	2.17199	-1.01815	-0.0244427	-0.0247992	-1.23283	1.98685	3.09397
1.08887	3.54202	1.91283	3.62983	3.71661	0.3225	-5.49966	0.087962	-1.66882	-0.878628
1.09279	0.316972	-0.28919	-0.660454	2.98551	-0.642547	1.95071	1.08597	-1.80499	-0.977834
-0.235781	4.24812	0.823727	-3.30895	-3.8605	-1.78598	4.92255	1.37881	-1.42786	-2.58247
1.7126	1.47951	-0.216312	-6.19116	-4.9906	-0.723836	4.72429	-0.374701	0.938832	0.00852427
1.29267	-0.0607303	0.756744	2.25668	-0.177159	0.520783	12.2072	-1.47574	0.0766232	1.17695
2.63257	-1.19049	0.0140962	1.60705	2.52773	0.466949	2.69988	1.95081	-0.468446	-2.66131
0.843217	-1.49137	0.0175032	-0.536825	0.935161	0.713561	1.35092	1.89438	-0.72176	1.78799
-3.02239	-5.14229	-0.9524	7.8106	0.270154	1.14901	1.48125	-0.142626	-0.538909	0.491769
1.88519	4.56652	0.218011	-4.25846	-1.35365	-0.0910581	1.30773	0.0889372	6.71593	-5.92647
-3.04092	-0.115832	-0.284001	1.97547	1.53766	0.702911	-2.96409	1.14539	2.03876	-0.159576
-1.21475	1.45384	-0.599371	3.0336	1.34393	-1.68302	2.69531	0.48852	-2.88794	-1.36609
0.0825631	-0.545344	-0.975511	-0.321308	0.510582	-0.116798	-2.56831	0.608287	0.520248	-1.99347
-0.688647	-2.33808	-0.504745	4.33704	0.180499	-1.68631	-0.839514	0.279411	0.66192	-1.2055
2.27015	2.91466	-0.128267	-2.41248	1.66001	0.316486	2.67579	1.05616	-2.71683	0.768686
0.464292	2.77386	0.067344	3.27449	3.96149	0.978638	1.78211	0.240463	-2.14142	0.282361
-0.282033	-1.62882	0.588395	-1.13489	0.128003	0.750463	2.78143	-0.866104	0.790914	-3.50723
0.433017	6.10994	-0.194459	-1.53898	3.30049	-1.59817	3.77445	-1.79025	0.767421	-2.79249
-1.52259	-1.39979	0.87055	2.43761	0.0122925	-1.41122	-3.26194	0.567478	1.45557	1.85176
-3.56791	-3.60327	-2.03926	6.43012	-5.08889	0.288357	6.11988	-1.47094	1.9813	-4.10009
-1.857	2.10064	-0.6664	-2.09115	-2.16873	-1.24859	-0.134125	-1.6495	5.22678	-4.98915
4.07342	0.398214	0.900967	-6.47982	2.53653	-2.29534	4.03075	1.9555	-3.15417	4.57908
-1.91298	0.407643	-1.00779	3.20496	0.0689416	0.976852	3.68717	0.330185	0.924374	3.18896
0.580424	2.98654	0.385057	-2.64055	-3.72256	-0.271506	-1.33678	0.127951	0.259977	-1.59405
4.38828	6.12648	1.82866	-7.3974	1.08867	-0.0728733	7.41162	1.38161	-0.822212	4.14578
-0.184209	1.03066	0.423267	-3.8552	-1.20184	-0.437599	2.00637	-1.63917	0.375808	-2.0458
-0.617597	-0.780811	0.835921	2.58408	2.92469	0.485407	1.3732	-1.62822	-0.650996	3.2611
2.82782	2.52958	1.27359	-4.46404	0.353739	-0.599956	-0.914533	0.981857	-0.709544	-0.685401
-1.32055	-3.6675	0.594484	-1.65456	0.162693	0.409489	5.06391	-0.597996	-0.747251	-0.991201
-2.45837	-0.657499	-0.0884898	0.0148068	0.303454	-1.02655	6.90144	-0.170729	2.09377	-0.338999
-1.68494	-3.59177	-0.733679	-1.70362	-1.35014	-1.65275	-0.356335	-0.90657	3.03705	-1.74882
-0.352694	1.13753	-0.733809	4.71386	-1.0558	0.149096	-2.23628	0.00440474	-0.61935	3.4413
-2.30161	-3.70764	-0.893329	5.9609	-0.231792	0.949186	-1.6633	-0.18155	1.13087	0.488347
1.22727	4.02336	-2.40556	-5.62818	-0.0474758	0.376885	2.79525	0.481238	1.4517	0.0566611
-0.80825	-2.76289	-1.18314	-1.4949	2.26469	1.46377	-0.175853	-0.44993	2.36537	1.00268
-0.114072	0.623798	-0.400576	-2.5651	3.05486	2.21935	-4.19399	-0.00400836	3.12897	3.33085
1.80894	2.41624	-0.163288	-11.0814	2.13874	-1.43354	1.27049	1.76769	-1.48819	-1.12054
-3.03753	-3.688	1.55479	-1.98544	-3.61561	0.804472	-2.88722	-2.07137	-1.58058	-2.26076
-1.61603	-3.41623	0.441774	-1.04038	-2.22583	0.467435	-4.24013	-0.755201	-0.0783491	0.429304
0.707845	-2.27248	0.540829	-2.6281	2.69021	-0.18517	-0.15552	-1.5482	-0.850806	-1.5054
-0.500645	-1.07057	0.58056	-1.26535	1.31717	0.341131	1.57925	0.627121	0.610896	-4.60342
0.183029	-0.13824	-0.401257	-0.288461	-1.78542	-1.77416	2.9342	-0.530608	0.280091	0.183739
1.75907	-0.447355	0.0255176	-4.50619	2.23037	-1.40778	2.66475	-0.727091	-1.21244	1.36784
-3.66043	-6.79647	-0.716973	4.66907	-5.00265	-0.495925	-1.19586	-1.5513	0.665855	-2.44008
-1.31181	-2.83528	0.333346	-3.50541	1.90173	-1.64984	1.75069	0.854782	-0.584774	-0.931878
-1.28438	-1.40601	0.963248	-2.2967	1.89148	0.807837	8.80367	-1.74454	0.00468151	-2.78257
-1.40028	-1.23781	-0.905034	3.30905	2.31774	0.110006	-2.43469	-1.19878	-0.161387	4.05184
-2.93023	-1.92766	-1.36709	2.50451	-2.19189	-1.58567	-4.69705	-1.30095	0.298135	4.2414
2.74657	4.83979	2.32626	1.79385	0.789469	1.49253	-6.74137	-0.0575978	-0.800441	3.72488
0.568104	1.42486	1.51786	-2.20734	3.48427	-0.91676	-0.109188	3.11041	0.704499	3.98269
1.6549	2.5142	0.541391	-0.342937	1.81148	-0.213393	-0.747009	-1.43436	-1.77724	0.505302
2.68946	-1.62914	1.27582	-7.01057	1.95679	-1.26645	3.35299	1.52521	0.101896	1.77295
-2.41529	-0.828263	-0.415136	1.73554	-1.91338	-0.757557	-7.29197	-1.07611	1.64805	-2.94897
-0.413954	3.30387	-0.0739576	1.19504	-0.696479	2.11448	-0.467519	-2.42886	2.73636	0.126068
0.694217	0.424465	0.824572	3.23391	0.171191	0.690227	3.37537	0.267154	-1.37438	-2.04473
-2.40285	-2.515	-2.89998	-2.96223	1.43524	1.57463	2.16439	1.55439	0.975262	0.520688
-2.37794	-1.02741	-1.5298	-2.11609	-1.09609	-0.648846	1.59184	-1.08158	1.87463	0.962601
-2.73739	-2.89229	-0.104227	3.18734	-0.860743	-0.179752	6.9336	-1.34403	1.15908	-0.064382
-2.23222	-2.98188	-1.52815	-0.28214	-3.00604	0.17038	0.997911	-0.10293	3.0786	-4.19337
0.369062	0.87919	0.221985	-3.80884	0.896614	-1.06181	4.53429	-0.483939	0.121051	-0.558447
1.49221	-3.9514	-2.12672	-4.68902	0.888055	-1.59357	3.90731	-1.38796	-0.975761	0.359606
0.529246	-0.326431	0.113195	0.499344	2.44202	0.361495	-1.23805	1.905	-0.357193	-0.352962
-1.35795	1.55053	-0.787968	0.251742	-1.80304	0.061783	-1.82908	-0.609089	1.08936	0.754199
1.1464	1.84105	1.13609	1.95815	1.67594	-1.44776	2.65132	2.59563	-4.24039	-3.03898
-3.83526	-1.81003	-1.11053	4.39193	-0.859771	-0.218898	-4.13257	-0.753029	0.845284	1.48589
-2.43365	-2.25731	-1.71614	2.23013	-1.65986	-0.590825	7.51189	-0.200817	1.86648	-5.03018
2.13357	-0.371753	-0.155001	-3.81777	2.3274	-0.950869	-0.690431	1.83167	0.811652	2.53465
0.199236	0.961939	0.311717	-1.60116	0.38366	-0.448174	0.809591	0.704798	-0.384187	-0.235646
-9.15596	-9.9906	0.490766	8.92558	-8.63119	1.0473	10.7477	-1.86601	2.13396	-5.25257
-3.59267	-7.38518	-3.86862	4.92393	-0.972078	-0.04674	0.353346	-1.28517	0.716351	1.38605
-1.0643	-2.42043	-1.48049	-6.1304	-0.824091	-1.68124	2.52184	-0.497965	-1.07844	-2.64494
-2.23465	-3.7751	-1.05552	3.19053	0.611221	-0.22764	-1.20104	-1.73724	0.394346	-2.01013
-0.172513	0.233699	-0.215874	-0.195194	0.917167	-0.722009	1.13077	1.66587	0.206424	0.199999
-0.36666	0.313425	-0.0969248	2.19585	1.57901	0.13026	-3.65827	-0.317832	1.13451	0.562562
0.774977	-1.92016	0.615215	-1.43121	2.74695	-1.71079	3.22697	0.652102	-1.10004	-1.6305
1.62242	0.385736	0.974959	1.13887	-0.870686	0.645138	-2.25346	-0.716337	0.174185	-1.90718
3.7634	2.01612	1.10653	-7.59635	-0.633007	-1.04938	4.08008	0.408909	-0.952239	-3.0032
-1.2876	-0.493546	-0.326234	-1.47063	-1.1962	-1.19243	4.49524	-0.331195	-1.72853	-4.15115
0.430695	0.635322	-3.1152	-1.32235	-0.435672	-1.15111	3.55844	0.998077	0.44492	3.69589
0.571844	-0.317826	2.35748	2.55288	0.383434	-1.17337	-2.2225	0.162407	0.502919	0.0442163
-2.96583	-0.12877	-0.655018	0.550973	-1.22633	0.352372	-0.321299	-1.37634	1.0343	5.18987
0.96666	4.61337	0.0148438	-3.77314	0.689859	-2.23602	6.83565	0.201355	-1.4373	-1.92323
1.43553	0.815256	0.182434	-2.03472	3.19258	-2.01622	-1.04553	-0.148537	-2.7529	-0.573003
0.747961	0.821419	-0.365271	-7.89124	2.33685	-0.536587	-0.650228	0.109411	2.53958	-3.22213
-0.603121	2.17727	0.630705	3.48855	1.09322	-0.235792	-0.739443	0.361797	-2.92176	0.298675
-2.8922	0.173306	0.209706	5.76748	-0.564932	0.658133	-5.19022	-0.152376	-0.60696	3.33808
0.099117	-7.61828	-0.114446	0.756485	-0.335262	0.648439	-2.30037	-0.177197	3.578	0.232198
2.40195	6.13866	-0.568054	-0.569294	0.158304	1.00239	-2.67541	1.97419	-0.332024	3.37183
1.85525	4.86468	1.73588	0.613205	0.973388	0.766075	3.59106	-0.256083	-0.00488971	0.940839
2.79408	2.72397	1.61146	-2.76759	1.45724	-0.112121	-1.4752	-2.35242	0.784977	2.58722
-3.4983	-1.93527	0.375093	8.80576	-6.7558	2.65541	-3.19487	-2.67599	4.09001	-6.29808
-0.803803	-3.68899	-0.0808868	6.40951	-2.63167	-0.450375	-1.47757	0.61573	1.95945	1.24389
1.82186	4.00651	-0.402609	-6.20205	0.46871	0.419049	-0.0625212	2.06588	-1.51788	0.946663
-0.475409	4.05893	1.6678	0.49671	0.532624	2.33671	-2.52685	0.00813174	-1.98928	0.80275
-0.218283	2.04145	0.37496	-1.98558	-0.190378	0.338254	0.961088	1.57262	-1.96396	0.748301
-0.153128	-1.35152	-0.219575	0.60805	-1.38258	-0.448944	0.970465	-0.552723	-0.930549	1.55404
0.950505	3.4184	-0.148745	-3.28975	2.36142	-0.907824	-0.446527	0.274729	1.09948	5.31266
1.09922	-0.492055	-1.56249	-0.453001	0.347017	-0.254687	-3.35686	-1.01315	1.14297	2.5895
-0.514718	3.02671	0.73105	-0.897202	1.4753	0.334968	-2.85762	-2.44316	-0.912595	-1.35236
1.98357	2.61356	2.28353	-2.72064	0.171966	-1.9453	-3.26222	0.791128	-1.857	1.52148
2.51661	7.76878	0.76432	-6.08951	2.14597	-0.806627	2.46901	0.990377	-1.78366	2.15664
-0.653698	-7.94062	-1.8218	1.86727	-1.09352	0.935437	0.0956702	-0.183752	2.47804	4.32739
0.989227	1.41769	1.72026	-1.9143	2.1872	-0.790237	-0.573577	2.59234	-0.489184	3.44059
2.4238	1.91237	0.269373	-2.33511	1.02824	-0.437045	6.48373	0.0117349	0.133706	4.45418
0.658455	2.37149	2.49001	-0.0213516	1.14874	0.881706	-3.14469	-0.543353	-0.40954	0.143592
-3.96137	-2.57651	-1.43449	1.55379	-7.38258	0.430382	9.39376	-0.797195	3.54207	-2.53928
-0.27956	-2.50001	0.149326	1.92993	-2.25956	-0.193301	-2.22213	0.258994	1.21224	-0.257739
4.58819	4.81078	1.66413	-0.364888	-6.24852	-0.290844	-4.37867	1.3916	-0.417291	-0.922356
1.653	2.85578	0.531086	-3.14069	1.25909	0.179375	2.05381	0.456003	-0.747874	3.64629
1.95105	3.51562	1.13632	-6.30331	2.77903	-0.866093	5.31075	1.56833	-0.381426	4.68453
0.874236	0.980985	-0.570017	-0.61806	-0.0692978	1.67391	-0.0280658	1.08867	1.1116	2.56787
-3.6823	-0.8768	-0.283578	11.3887	-1.56586	2.34862	-15.3251	0.00938277	-0.578581	-1.73106
1.80343	-9.43289	-1.80298	-4.62725	-1.72106	1.93592	21.2284	-0.853324	-0.913359	0.435362
-4.00228	-6.37655	-1.97793	3.42541	-6.40102	2.11183	-0.476858	0.385369	4.90103	-4.03108
-1.57468	1.62575	-1.59052	-4.62774	-1.27021	-3.61228	0.30528	-1.01655	-0.742422	-4.49102
0.26167	-1.21172	-0.9692	5.95529	-0.518586	2.63798	-1.62103	0.304368	1.31949	2.24032
1.43321	0.156078	0.989159	6.05956	2.60095	0.289791	-3.89467	1.51804	-0.994075	3.16562
0.402377	-1.78056	-0.227008	0.0949348	-0.368762	-1.63914	3.01564	0.993562	-0.000972703	-0.6483
1.23717	1.95024	-0.840088	-3.28128	0.80185	-0.169017	-1.79182	0.0564299	-1.2765	1.28325
-1.06609	0.395325	-1.04176	0.529483	-1.28514	0.992598	-5.18962	-1.62403	3.00478	-1.85349
-1.38319	-2.34896	-0.580877	8.06853	1.00184	2.05646	0.830166	-0.627103	-1.62024	-0.290603
-0.546528	0.881616	0.572406	-3.46107	1.45275	0.869083	-3.9535	-0.567904	-0.225784	-0.188135
0.0523984	-2.22535	-1.69342	1.15655	1.53617	-1.31996	-2.84014	0.207351	2.38699	-0.246177
0.885202	-1.03277	2.0241	-1.37573	2.25728	-0.289492	1.94319	-0.0541121	-1.92036	2.19004
3.09742	2.83822	0.795747	-2.44004	-2.75423	-1.31097	4.24024	-1.26401	-0.621422	-1.13152
0.855683	2.28562	0.666844	-3.83127	1.92474	0.812209	-2.79351	2.38319	-2.69277	-1.8947
-1.59197	-2.582	-0.39035	6.48424	-4.65033	0.964155	-1.75833	-0.0891024	1.25641	-7.09749
4.5815	4.89581	1.49148	-1.51126	1.33426	-0.121022	2.14422	0.935468	-3.05874	5.27566
2.11152	0.0922491	-4.75359	9.04928	1.39108	0.68105	-4.7198	0.317487	-2.63771	-0.738378
-3.10344	-0.358491	-0.324	6.55406	-1.66271	0.582144	2.81506	-1.02447	1.82304	1.21455
-0.115016	0.147668	-0.682442	0.826907	0.124877	0.335675	-5.38157	3.36313	3.78864	-3.16746
-0.79812	0.411217	0.932684	-4.34434	0.247624	-1.29396	4.83233	2.38621	-1.49427	0.628546
-5.55574	-5.45961	-1.76364	16.1652	-4.9482	-1.35555	-1.43827	-1.3757	0.0796436	-2.00966
-1.85111	-0.885346	0.495092	-0.027587	-0.721147	-0.269942	2.97185	0.470891	0.393526	0.282885
3.35405	-0.0499318	0.77133	2.51098	1.37171	-0.898183	1.78193	1.12645	-1.07408	5.21143
1.1099	0.414901	-0.352846	1.18231	2.32743	-1.28212	-5.88499	1.68343	1.16738	-1.3091
0.782342	2.45698	-0.767807	-5.80633	1.13587	-1.28505	4.90632	2.11583	-0.0414079	-2.56546
-6.70052	-10.8671	-2.1002	13.8078	-3.54883	0.699739	12.2496	-4.92706	0.43912	-1.3657
-2.02581	-1.36077	1.00209	2.54638	-0.644013	0.828449	1.57168	-2.11227	-0.683789	-2.05763
-0.296364	0.510251	1.08056	-2.66057	0.761313	1.00302	1.50291	-1.22925	1.22854	-0.0421275
-2.86053	0.520394	-1.10467	1.73539	-0.22244	-1.00124	-0.414077	-0.536782	-1.26726	-2.11605
-0.262497	1.3907	0.753265	0.790345	0.51779	0.081801	2.22872	-2.11134	-0.972305	-2.28491
4.57045	6.04432	0.994208	-3.50027	4.24838	-0.401897	5.08997	2.428	-1.69257	0.260042
3.27615	1.44628	0.461336	2.46531	3.01483	0.544959	-4.17501	1.59366	2.35058	1.00347
-1.71326	3.09186	-0.810346	-4.73824	2.78474	-1.0103	-6.52938	0.629115	1.33304	0.976004
0.639308	5.77402	0.416142	0.465944	0.871268	-1.45987	-0.74069	0.900226	-0.347876	5.38029
-4.78056	-5.34551	-1.74538	-0.895915	-7.19894	-0.871327	2.94701	-1.52662	2.68048	-2.28096
-2.367	-2.85877	-0.736807	0.740192	-1.72373	1.21483	-8.48184	-0.617291	0.305975	-1.61191
2.98855	3.21243	0.877944	-7.99421	-3.67645	-0.17091	-0.0652076	0.457643	0.189144	0.786361
-0.298379	-0.0154674	0.678468	1.63996	-0.427471	0.658571	2.62039	1.03043	1.46216	-0.801211
1.91959	2.01123	-0.218161	-1.8355	2.59896	-0.918428	-0.16079	1.67284	6.43435	7.11483
-1.35434	0.342219	0.627444	5.22476	-0.0952042	0.211976	-0.851857	-1.65355	-1.1474	-2.72692
0.642369	3.99096	1.12249	-1.62512	2.91383	-0.957201	0.800537	0.264054	-0.678724	3.6386
2.10317	-0.204596	0.316802	-2.22812	1.89959	-1.05495	-1.84223	0.00221932	-2.22262	0.738522
2.47292	-0.984529	0.89226	-1.51439	2.14364	0.36733	0.431897	0.259215	-2.70223	-4.29438
-0.680102	-1.0391	-0.347814	-4.8445	1.81594	-0.471103	-0.991651	-0.168717	-0.590842	1.0136
-1.95513	0.216499	-1.87902	-1.46101	-0.28162	1.37003	-0.918673	-0.393844	0.241875	0.351002
1.49479	2.61528	-0.0471887	-2.09049	-1.22839	1.12013	-2.47255	-0.728867	0.121706	-5.07792
-2.66841	-1.28203	-1.60837	7.64554	-3.47726	-0.242875	1.19583	-0.511909	0.523421	-2.03244
3.83376	3.21506	-0.602752	-5.73551	2.66265	0.770646	1.01852	0.967527	-0.86424	2.36388
0.0542941	6.01922	-0.115719	-1.4105	1.57845	-0.464205	-0.951495	2.18763	0.123827	-1.92528
-1.62726	-0.184728	-1.05352	-7.36165	-1.12885	-0.53242	2.76364	-2.59772	1.73598	2.83817
-1.57339	-2.68571	-1.02305	-0.87133	0.48226	-1.23582	-1.83901	-1.2304	-0.633654	-2.87942
-1.07937	-2.85973	-0.101729	-2.28912	1.2046	-0.676054	-1.62512	0.690675	-1.17847	-1.5242
-2.39439	-5.57535	-0.501609	2.71423	2.09157	-1.30136	-0.672132	-1.38406	0.0523446	2.42314
0.317402	-0.518423	1.88303	-0.610696	2.1414	-0.784891	-0.620876	1.53477	-1.27419	3.06768
1.68062	1.45651	0.265902	4.33857	-1.43317	1.40626	-1.38593	0.710351	-0.212933	-0.106022
3.30604	1.07197	-0.449489	-3.78013	0.788955	-0.1386	-0.963513	-1.69782	3.05296	0.754905
-2.37365	-6.65867	-0.471473	3.04491	-1.93998	-0.17061	-3.02489	0.921415	0.266179	-2.68815
-0.108416	-4.25117	-1.59261	-0.479465	0.603524	-1.55791	0.789753	0.805168	-1.14284	-3.4537
1.17879	1.66571	-0.160778	-3.93591	0.672359	-1.18147	3.89759	0.17678	0.289538	-1.09087
0.0263995	-1.14631	-0.909564	6.60281	-0.193264	0.95044	-4.11388	-0.216057	-0.770823	3.00883
2.80652	9.00839	-0.954095	2.22583	0.0748314	-0.078704	1.02922	-0.599768	-1.52804	5.94372
-2.69464	-2.91667	-3.03509	3.78551	-0.891185	0.223075	-2.19548	0.085056	4.78921	1.20384
-0.968792	0.18911	0.216265	-0.694487	0.780586	-0.660937	-0.620844	-2.98728	1.19789	-0.161831
-0.574767	-0.473146	-1.63831	0.79737	1.7186	-0.101665	-1.43394	-1.16566	4.63464	-0.644268
-1.31613	-1.3328	0.21612	-0.199554	0.260547	1.831	-0.878829	1.11011	0.118335	-5.04217
-1.60946	0.657005	-0.0942496	3.64984	0.842908	-0.523432	4.6155	-0.387068	1.19505	-2.08842
2.31935	5.0627	0.823073	-3.09753	2.42356	0.0459945	2.63824	1.21678	-1.86403	0.88892
0.255679	-5.08436	-1.39583	4.23466	0.158031	-0.803198	0.121936	-0.601281	-1.06928	-3.86194
0.893407	-3.84717	-0.778262	0.152546	0.217678	1.24043	-2.41517	-1.15068	-1.12652	2.30835
-0.49242	1.10071	0.263956	-1.99556	-0.949565	-2.40629	0.837074	-0.292774	0.77318	0.902375
1.34097	-0.657842	-0.43018	0.924984	-0.935088	-0.558336	-1.77338	0.938092	1.05543	-2.30992
0.0917707	3.57732	-0.497547	-4.4232	-1.15562	-0.837186	-2.43072	-0.516192	0.686359	1.27536
-1.14032	0.452134	-0.0381686	-1.5985	-1.96298	1.62148	-0.219199	-1.3568	2.9152	-1.80869
-2.09667	1.23119	0.340333	2.88502	-0.912162	1.09094	-3.34935	0.719741	1.88869	0.621803
0.535505	4.93672	1.11967	2.27606	-1.57241	-0.557096	3.76683	3.12205	-0.914246	-4.8909
-4.19884	-11.1171	-1.31846	7.30385	-8.76708	2.31739	-1.75964	-2.52489	3.4255	-5.27587
-0.38308	-1.738	-1.22903	-0.297709	-1.90766	-0.733537	4.16378	0.763892	7.46551	0.00396021
1.81815	0.912644	-2.11139	-4.37961	3.18163	-0.215914	-3.40392	1.31086	-2.44972	2.01282
2.45358	3.37777	0.406389	-1.65371	0.325498	-0.142984	-2.09608	2.30666	-0.610975	-2.09213
-0.621409	1.23181	-0.125041	2.07589	-0.352494	0.0275492	-0.0576583	-0.100123	-1.32932	-3.99132
-2.7035	-5.02706	-0.448949	3.91617	2.53446	1.71154	-3.69177	-1.82167	2.39711	-2.70952
2.34593	2.95932	0.801192	1.01425	2.32043	-1.75735	1.06038	1.75518	-1.38895	3.21037
1.84235	0.948553	-0.465278	-6.41186	1.94997	0.814521	-4.08503	1.1857	-1.46956	3.58868
-0.944715	-0.497595	-0.337175	-0.40554	2.1859	1.09487	-1.61812	-1.31916	-0.194641	-2.03133
-0.231532	0.445058	0.900561	-7.49523	3.02039	-1.41242	0.47332	-1.81539	4.29293	-1.2912
0.882121	-0.907585	1.75125	3.24536	-0.182753	-1.38963	2.59696	1.29775	0.829997	-3.44573
-0.436507	-2.3864	0.809559	-1.53334	0.731015	-0.343768	2.60246	-1.64951	-0.308534	-1.50135
1.42506	2.48872	0.391301	-4.68879	-0.804271	0.140434	-1.25863	1.82808	0.997082	-0.530324
0.383075	2.77141	0.544433	-0.594861	2.26994	-1.82993	6.47582	-0.397364	-2.03813	3.42118
2.58085	1.49076	2.09761	-3.46233	-2.01067	-0.991459	4.27795	-1.2253	-0.253335	-0.246468
-0.670952	-2.33632	0.33244	0.0391589	2.8449	1.25443	-0.717103	0.478757	0.563878	-0.0867463
2.02872	2.85977	-1.03847	-3.04201	1.38163	-0.551899	2.18647	1.42835	2.93316	6.42607
-3.57286	-1.01032	-0.00485725	5.29079	-7.70481	0.837152	1.40107	-3.00217	0.270939	-3.16368
2.30899	-0.249185	-0.169134	-1.29374	-0.979264	-1.00327	1.98235	-0.534376	4.0702	-0.862686
-1.44037	-3.52451	0.585939	0.93305	1.42567	1.91951	1.43652	-1.36315	-0.560866	3.56004
-1.83398	-5.16345	-1.06115	2.56164	-4.11021	-0.880535	-5.59995	-1.65199	5.65003	-5.11512
0.919	3.89671	0.891182	0.312876	1.14412	-0.00211141	4.42989	1.05266	-0.657079	0.853272
-3.67334	-2.45767	-2.47911	-2.82379	0.0454275	-1.34831	7.03704	-1.00957	2.6983	-0.999549
-0.222267	-0.397077	-0.211083	7.84108	1.82024	0.859722	2.45612	1.49442	0.0106492	0.436553
-6.38653	-7.771	-0.522703	7.24209	-0.427754	-0.341938	-3.64382	-1.33337	2.58508	1.18884
1.895	9.16969	-0.331754	0.363638	1.97743	1.47946	-4.05113	1.13495	-0.0680683	0.395295
0.123606	0.297811	-0.52922	-0.987487	-1.41723	-1.5618	1.49249	-0.268528	0.909585	-1.82333
2.03027	-0.583627	0.627056	0.295378	-0.83829	0.380422	1.72851	-1.19074	-1.62219	-3.52983
2.53556	4.50471	0.923734	-9.54967	-0.919548	-0.0538889	0.77224	0.684051	-2.03002	-5.74847
-0.501665	-0.820356	0.0955025	-0.983167	-2.0891	1.51253	-2.85635	-0.603897	3.39383	-0.986817
0.452257	2.93589	0.384325	-7.32062	1.06278	1.1261	0.392874	1.43069	0.946199	-1.90738
-3.8418	-5.37799	-2.4844	8.81455	-2.0479	1.25645	-3.01399	-1.13385	2.26845	-0.156095
0.847851	2.42892	0.645237	-2.51954	1.96656	0.744934	0.621745	1.58345	-2.94611	4.96534
0.121461	1.27529	-0.511737	1.56649	2.1809	0.0424352	-1.02401	-0.465845	0.76551	3.54086
-0.221482	-1.18731	-0.953285	-0.69491	0.960221	-1.32769	-4.56915	0.376534	-1.88427	0.900215
-1.47574	-2.90598	0.723917	2.01336	1.27877	-0.111247	-6.20722	0.537712	-0.613363	0.830828
-2.98014	-8.00335	-0.988734	5.19895	0.803376	1.08067	-3.7923	-0.797838	0.948231	1.87151
-3.48209	-7.16809	1.85465	0.273518	-2.77337	-0.835219	-1.19891	-0.559614	3.19605	-0.0896029
1.29351	0.516298	0.606923	-1.62093	-0.380107	-0.195642	-0.247521	-2.01736	0.554259	2.77204
-0.506939	4.19769	0.832967	4.66143	2.05169	-0.81585	3.78699	0.175668	-3.7632	-1.60542
-3.66274	-7.70724	-1.38712	2.52285	1.07613	0.268438	-2.79075	-0.771727	0.367019	0.295158
-1.59877	2.03133	-1.61439	-1.19996	-2.38683	0.735522	0.629703	-0.879463	1.84111	-0.0819702
-2.65129	-3.32604	-1.0389	1.66097	0.16338	-0.938164	-15.7034	-0.688976	-1.43466	-5.91552
0.535227	1.70486	0.554798	6.54478	3.10175	-0.387432	0.845963	2.2783	-0.646721	-0.630626
-3.60378	-5.79795	-0.47171	3.68668	-3.51508	1.66778	-3.83814	-2.46687	-1.53891	1.23308
3.69785	4.60922	0.723784	-5.30701	4.46201	-1.16729	-0.638552	0.383021	-4.38092	3.21658
-4.5263	-7.58819	-1.02727	4.89717	-4.32789	0.590404	5.05516	-2.08884	-1.71664	-3.51975
1.94024	3.09197	0.0813297	3.6981	3.91868	-0.00998391	0.619209	-1.04646	-0.191887	1.92084
3.65166	2.51493	-0.704996	-2.82186	-0.864361	0.793518	3.24158	-0.86559	2.82213	2.58893
-0.15327	5.10001	0.979698	5.09088	-3.09423	1.15171	0.500189	0.786682	-0.729137	-5.74021
0.889894	-0.690227	0.687679	-1.02548	0.88429	1.45323	-2.33925	-1.94747	-1.91188	3.39101
-4.6567	-5.45446	-1.31413	0.799733	-0.0232508	0.76359	0.486701	-1.62416	3.28397	-0.205279
-1.17058	1.71192	-0.982911	-1.47424	-1.0197	0.499047	-5.46694	0.933069	0.483234	1.98464
0.325971	3.02674	1.39932	-2.68693	2.39373	-2.17946	5.02865	0.602692	-3.3285	0.876557
-3.35389	-8.76148	-7.23749	0.394778	1.82847	-1.23411	7.74849	-1.41625	3.99311	3.37427
0.888036	1.03351	0.168571	0.470902	-2.2346	0.563408	-5.00725	-1.44574	-0.293698	1.61022
3.61652	1.52696	1.26396	0.971874	3.63269	2.36959	-1.6204	0.042185	-1.75854	-1.72401
0.463147	0.131622	0.750856	3.09688	0.773483	-0.275987	-4.36204	-0.384482	-1.8828	5.40853
0.665477	0.427234	0.674852	1.43721	-0.885105	-0.314359	1.22663	1.65539	-1.63746	-0.902478
1.65791	0.0920394	0.622238	-0.751358	1.64945	0.22195	-2.84066	-0.604705	-1.50854	0.134053
-2.00025	-3.20236	-0.944026	2.82568	-1.09831	-0.0322174	3.21395	0.440761	1.47754	-4.75387
1.50611	1.74198	0.883557	1.45656	-0.467768	0.136414	-1.9234	0.382637	-1.35418	-1.84717
1.55082	2.91604	1.04919	1.5954	-1.21427	1.06264	-3.97956	0.467594	-2.57497	-3.36292
-1.63024	-0.881336	-0.236735	-1.43395	-0.330616	-1.98844	5.73732	0.785159	1.85819	2.57387
0.85986	6.44721	2.26346	-2.77771	-0.327829	0.613791	2.0389	1.18697	-0.394838	3.67031
3.32912	1.55189	2.69688	-3.09475	2.54136	-0.79254	5.72262	2.12949	-1.73652	0.598347
-0.739825	-1.32207	2.03015	-1.95512	1.84897	-1.42732	0.57136	-0.0977948	0.514652	4.39572
-0.552942	-3.35045	0.649058	-5.10954	-5.18822	-1.9857	0.436864	-1.0265	-0.790787	-7.87807
0.404984	1.32622	-0.356731	-7.99115	2.25846	-0.444085	4.00474	-0.724606	1.52839	2.96061
-1.8313	-1.01542	-0.606537	3.12997	-0.171802	0.382581	-5.00395	-0.186005	-0.0763268	-1.62095
1.49994	0.0800363	1.15056	-2.21134	2.20425	2.19236	3.85322	0.982852	-1.00229	0.271818
-0.662997	-0.640399	0.467755	0.543266	0.570768	-0.747364	-2.92492	0.571416	-2.74984	-0.989952
-0.0555542	-2.02138	-1.15382	0.325391	0.679148	-1.24631	-0.620421	-1.50736	0.11493	-4.46948
1.00291	0.658581	0.4141	5.6497	-1.6051	2.00773	1.32119	1.13698	0.476571	4.32928
1.82999	3.51735	-0.16577	-2.31386	0.81232	-1.08122	-1.1921	-1.65867	-1.91556	-1.47237
-1.2187	-1.57509	-0.13018	2.22007	0.109975	0.0806673	4.04289	-2.20767	-0.597833	-0.885857
-2.73178	-0.186387	-0.160755	1.9697	0.441226	1.34888	-0.600633	0.186592	0.485993	-2.43869
-3.01244	-3.9379	-1.11715	-1.63593	-0.651791	0.686354	-3.86647	-0.162818	1.82793	1.06232
-1.35083	-0.802499	-0.949633	0.427507	-2.71697	-0.86646	-2.79392	0.123272	1.96997	-2.18657
-0.54355	-4.38181	0.587598	2.98302	-5.41085	0.256546	-2.9037	-2.24892	-2.38351	-5.35411
-0.121987	-1.52543	1.84982	1.68732	3.10168	-0.217606	0.10414	1.03143	0.303228	-0.242341
1.08069	2.47832	0.335811	-3.84558	-0.528825	-0.902947	-2.8892	-2.25008	2.52798	0.346313
0.940903	5.19298	1.75069	0.473854	1.4969	-0.248276	-0.627209	-0.74938	-2.116	1.65403
0.103111	-1.36793	-0.713931	8.44784	1.77285	1.07395	-0.0943366	-0.10262	3.36426	2.67081
0.739187	1.4664	-0.145801	-0.71377	0.95673	-0.291922	-2.34576	2.23479	-2.30991	-3.23309
-1.59148	-2.40916	-1.0397	6.38149	-2.27689	0.0236112	1.85778	-1.61285	-0.000210004	1.02963
2.12474	-0.472004	0.905963	-0.445938	1.31175	-0.261723	0.830304	0.527938	-1.3058	-2.67772
-4.98304	-8.66884	-3.06253	5.53373	-2.45573	1.43295	-1.68095	-0.76608	3.06803	-4.88837
1.46155	2.58763	0.441419	-3.68215	0.249739	1.50142	-1.40296	0.868202	-0.546527	1.60957
-2.9797	-1.68165	-1.33748	4.45571	-4.11063	0.914458	-0.360342	-1.3696	2.21693	-4.75271
2.67252	-2.85475	0.519769	1.40575	0.398883	4.56233	4.93835	-0.453138	-0.567674	-1.82108
0.153207	1.76179	-0.700431	-0.688811	-2.12499	-0.0319289	-1.19445	-0.504376	-2.45089	-1.50316
0.256244	-0.949562	-0.562907	4.7677	-2.32929	1.45565	-1.45858	-0.638338	7.85461	2.67979
-0.131587	1.37346	-0.215143	-1.56836	2.74374	0.203093	3.25473	1.14593	-0.854041	3.15073
0.739356	2.54276	0.892578	1.11229	-0.0383421	-0.158036	2.69367	0.981354	-1.55866	4.86846
-0.984629	-2.62068	-0.859792	0.440803	-1.21717	-0.194641	-0.506118	0.503605	0.16819	-1.20603
1.70599	2.24144	1.43982	-4.22568	0.951877	-0.354834	-0.112977	-0.857861	2.35768	1.23698
0.382618	0.820806	0.645154	-0.618268	0.216276	1.29763	-1.66642	-1.59651	-1.43911	4.09368
0.90912	-0.56818	0.00983875	0.71652	1.43384	0.12445	-2.0877	-0.494707	-0.82482	2.45063
0.804928	-1.95108	-1.00118	-0.383888	1.96412	0.60044	-3.04967	2.17011	-1.82483	-2.66449
-0.911537	1.00051	0.414795	3.29073	0.381464	1.69386	-1.22971	-0.64423	1.29061	4.3533
-1.36104	-1.62999	0.967335	4.44416	3.21621	0.42972	-1.20938	0.00286663	2.26989	-1.13395
2.66518	3.34595	1.00068	-4.04363	-1.29318	1.085	1.12419	-0.908978	-0.922403	1.17266
0.131303	-1.74659	0.0617514	0.248489	0.0504976	-0.0696811	-0.386691	-1.30031	-0.928757	-2.02696
-4.26349	-8.59807	-1.49865	12.0784	-3.86514	1.43724	1.90927	-0.293531	4.34102	-5.23259
-1.40048	-3.05288	-1.43137	-0.585488	-0.413578	-0.609463	-1.56822	-0.148079	1.0539	-2.74797
0.156025	-1.17029	-1.19944	-3.81349	2.82808	-1.02632	2.83107	-0.0332585	1.08935	1.14039
-0.921596	0.743158	0.470122	3.41182	-0.0376171	0.212824	2.49419	0.233532	1.84138	-2.45597
0.700611	1.35124	-0.059925	-3.20194	-0.657983	0.792373	-0.308349	0.316551	-1.39079	0.584192
-1.32797	0.614412	0.303725	2.51524	1.32109	1.02978	3.55313	0.573514	1.08972	1.10382
0.601077	6.63144	-2.16003	5.50924	-1.0515	-0.330739	0.00904967	5.40629	3.39985	-2.55757
-1.34575	-1.79391	-0.0372315	-1.59698	-0.905306	0.208184	-2.38964	-2.11107	-0.701508	-1.19926
1.66555	0.00591372	-2.03647	-4.35832	1.26369	0.632467	5.46163	0.197777	0.557569	0.513856
-1.93884	2.99935	1.20026	5.09152	-1.53465	1.52644	-2.91316	2.22715	0.125662	2.63211
3.08663	2.52456	0.720296	0.897615	3.10878	1.80968	4.91884	2.10312	-0.500985	7.35197
0.0736463	1.79013	-1.13281	-2.64947	0.316111	-1.99203	3.31659	-0.505898	2.68889	0.503835
2.06502	1.38716	-1.15494	-1.13903	2.30609	0.0574409	2.23408	-1.06774	0.362174	-2.60501
1.54058	1.63354	0.938028	-4.90756	2.26417	-1.96019	-0.446073	0.345602	-2.38827	-2.05634
-0.714281	-1.4802	-0.0565494	-0.679693	-0.158813	1.21218	1.02566	1.58774	2.74471	6.42761
0.528453	-0.49615	0.862357	-2.80494	0.202672	-1.62859	-3.34914	0.380693	0.610226	-4.43165
1.35625	5.6549	0.231858	-5.05433	2.44041	0.459458	-1.88758	-0.754861	-2.46559	4.51684
-1.90239	1.28658	-0.990869	8.08533	1.3768	0.890854	-0.173148	1.52336	0.180438	-3.59657
1.39329	0.413928	-0.967872	-7.66427	-0.121308	0.897916	0.28729	-1.60399	1.35711	1.10498
-2.10382	-5.18953	-0.134249	4.33408	-1.4865	-0.39868	-0.746333	-1.3322	2.10149	-5.23715
3.46675	1.14228	0.487337	-0.239379	-1.50912	1.36959	-2.14004	2.15985	-2.38925	2.83707
2.65461	4.78832	0.986361	-3.76762	2.49782	-0.616176	-1.58215	0.183885	-1.66704	1.02209
0.156013	-1.78681	0.227975	0.70613	-3.48169	-0.108558	1.7585	-0.557522	-2.26643	1.30326
1.7834	-0.258493	-1.05074	-0.406183	0.731978	0.189765	-0.314928	1.86422	0.52255	1.52326
-1.71032	-0.826972	-0.666364	-0.290612	1.01681	0.598504	0.840802	-1.12878	0.211699	1.70091
2.42171	2.01653	0.784342	-9.47884	-0.449401	0.453158	19.4896	1.19312	1.00747	-1.36955
2.78422	4.98983	-3.34936	-6.10583	2.31238	0.554222	1.99049	2.85456	-0.720525	5.83692
-0.247756	-1.05161	-0.505999	0.952998	-0.518958	-0.559474	-6.00061	0.503811	-0.768026	0.857063
-0.429541	2.29369	0.127662	-1.35039	-1.65193	-0.161222	-6.93285	0.712322	-0.856291	4.91026
4.98995	4.10081	0.811256	-9.10433	0.0559427	-1.95386	2.25246	3.51705	-0.141218	3.14373
2.30176	-1.85449	1.09463	-1.65615	1.69322	-1.49547	-1.2937	-0.476381	-1.20736	-0.740493
1.39966	4.84809	2.4082	-2.1855	1.1744	-1.92924	2.60083	1.31479	-2.27322	0.731595
-1.53447	-0.0915704	-0.408103	1.20581	-0.669412	-0.336416	-3.0347	0.417327	0.786323	-1.77624
2.62614	1.63239	0.717558	-2.98885	-4.42946	0.998997	0.192931	0.638373	-0.496881	1.67004
-1.97248	0.34444	-0.553831	5.34165	-2.36615	0.580514	-6.1824	1.17826	0.254089	-3.39862
1.13983	2.01701	1.32439	-1.98404	0.0607014	-0.491823	0.246787	-0.915951	-0.0493625	2.87012
0.459789	1.7096	0.957445	-0.130911	1.74566	-0.210357	0.571969	-0.110969	0.125308	4.60029
1.177	0.536024	-0.805763	-1.49723	-0.703263	-0.399827	4.16312	-0.359054	2.38413	0.41578
-6.46875	-4.47732	-4.11317	10.0835	-3.42043	0.422461	8.12014	-3.42749	0.0980816	-0.237835
-0.5429	0.357036	0.822045	2.1254	-4.15345	-0.510581	2.66255	-1.05053	-2.63649	0.745381
1.34118	0.874943	1.78707	0.660555	-1.08302	-0.185099	0.594762	1.68359	-1.99463	-5.54274
[truncated: 1,978 more rows]

## Sheet: pc1_score_nhs1
Artery	Brain	Heart	Immune	Intestine	Kidney	Liver	Lung	Muscle	Pancreas
1.19416	1.65873	0.0794888	-3.77265	-1.81933	0.77526	-3.42114	-0.780806	0.47107	-4.20581
-1.92455	-3.89137	0.012957	4.66644	0.220369	0.170797	-4.31332	-0.133521	-0.591271	-2.95782
-0.347153	-1.68356	0.100312	-2.23642	-0.163266	-1.08794	-0.901997	0.606826	-0.573047	-1.11434
0.642544	-0.0145794	0.0268693	0.578248	-0.535236	0.346607	-1.24486	-0.728889	0.253297	-1.35698
-0.129761	1.91058	0.128876	-0.618749	-0.405724	-0.647795	4.24046	-1.66511	4.76572	-1.00357
-1.68901	0.629499	0.0584821	-4.65697	1.33849	0.814767	-2.73611	-1.1215	-0.70753	2.49341
-1.22214	-0.590477	0.0806074	-1.31256	0.369051	-0.0867748	-1.1094	-0.875924	-0.494703	-2.14074
-1.58638	-3.13019	0.0849664	-0.976782	1.56143	-0.359536	3.28008	0.181916	-0.737491	-2.09879
0.90832	0.523398	0.0587165	0.666032	-0.7223	0.0308466	3.29744	5.35813	-0.59445	-1.15938
-0.884045	-2.33543	-0.226807	1.34238	-0.464628	-0.192716	-4.20082	0.63641	-0.4837	-1.88531
4.56916	1.19767	0.195556	-1.88361	-3.13632	-0.948705	2.58963	0.32768	-0.409407	6.12094
-0.924616	-2.62603	0.0896714	-2.47337	-2.08204	-0.697793	5.28219	-0.0160593	-0.572836	-2.95463
-2.18896	-1.45256	0.0394985	-4.6591	0.993069	-0.0452591	-8.9642	0.0346674	-0.626567	0.0511606
-1.10547	-0.228797	0.0931173	13.4445	0.480152	0.219399	2.50253	0.355489	1.21817	0.441609
3.62592	-1.11138	0.0103889	11.2177	-4.5245	-3.94419	7.96334	-0.538569	-0.52832	1.72589
1.49362	1.42757	0.109254	-4.3167	-1.07724	1.17733	-0.840272	-0.307616	0.293913	-2.72377
0.392732	1.1598	0.0833699	-2.23316	0.306898	0.618297	1.70151	-0.94262	-0.231692	-1.59545
0.368096	4.28639	-0.381765	4.43098	-0.668542	0.0531418	-1.40185	-0.110755	2.39184	0.194712
3.7876	2.02149	0.0968041	-0.615096	0.956263	-2.2135	10.7462	0.690394	-0.166702	10.2085
-2.18187	-2.55184	0.0785727	1.34934	2.02261	1.61244	-0.19003	-1.3455	-0.228599	-1.87416
1.38215	0.666486	0.155056	1.39729	0.546739	0.329494	-0.138593	-0.2654	0.0695914	-2.70233
6.50089	0.492112	0.240156	8.53798	-2.27535	0.612379	4.08231	4.07863	-0.505861	0.713785
-1.39763	-4.00704	0.00542328	16.7263	-0.0982623	-0.357324	1.00133	-0.214048	-0.918671	-2.32717
2.19495	-0.628317	0.122324	5.75003	0.279342	-1.68552	0.543954	-0.0327244	3.90547	-2.55546
1.03097	-0.495747	0.0111414	4.42957	-0.37258	-1.2374	2.92171	-0.802362	-0.638641	-2.42809
-0.43509	1.38222	0.0375392	-1.38237	1.53714	0.340914	1.14483	0.755713	-0.348928	-2.48979
2.6917	-1.38768	0.0896846	9.67764	0.559356	-0.709794	3.77367	0.388114	-0.47372	-1.99193
1.32688	0.545873	0.0520448	9.66468	-0.171947	-2.89839	7.43587	0.116161	0.188665	-0.992142
-1.70117	-0.219252	0.0524189	-3.85875	1.01819	0.295035	-2.46857	-1.16151	-0.593627	-3.15445
-0.0888439	0.178765	0.0797687	-0.479938	1.73185	0.244954	-3.39592	-0.241987	-0.269955	4.15441
2.81284	-0.438728	0.0705332	4.0273	0.767467	-0.0389682	-3.54738	-0.685793	-0.465385	-2.1651
-1.16949	-1.82588	0.0395292	6.29253	-1.28369	-0.0657428	-0.250292	-0.95853	-0.391809	-0.217203
0.332462	4.78805	0.144759	-0.585052	-1.29275	-0.934231	1.72252	1.20036	7.60915	-4.06295
-0.772639	-0.162448	0.0689102	-4.22596	-0.766929	-0.176783	-2.2838	1.57019	-0.384489	4.72538
-1.24335	0.827011	0.0594412	-2.60569	1.04194	1.90049	-2.0814	-1.36513	-0.764656	1.17532
-0.549585	0.233608	0.102328	6.04367	-4.15741	-0.31815	-1.43211	0.199965	-0.502649	-1.10906
-3.21416	-2.06064	0.0967442	-1.17086	2.38523	0.809615	-4.7888	-1.55533	-0.690962	-0.0891387
-1.28714	-0.55713	0.140463	-3.71107	0.752017	0.972012	-0.708436	-1.19462	-0.490526	-3.28569
0.620345	1.33745	0.0682623	4.98212	0.628357	-0.221686	3.87739	-1.33793	2.3915	0.90849
-1.69141	-1.36366	0.0756572	-4.05874	2.32588	0.0797259	-5.54157	-1.55833	-0.570069	-1.79409
1.01116	1.03854	0.123637	3.72696	0.622068	0.083331	3.64259	1.51254	-0.521444	-1.32673
0.0377382	-0.210979	0.0468956	10.9856	0.46354	-0.0953015	0.370107	0.574579	-0.775469	-2.40616
-2.89497	-2.70548	0.0266764	3.86329	1.99351	1.5294	-2.89227	-1.96243	1.35279	-0.756509
-0.478304	0.637345	0.117025	-0.943929	0.212073	0.916191	-1.15686	-0.169287	-0.558169	9.32777
-0.435368	-0.840759	0.0682614	0.982111	2.28076	0.900337	-0.218078	-1.25966	-0.282313	0.268062
-1.49917	0.278581	0.00174082	1.95187	1.06339	0.82663	-2.5843	0.566914	0.542635	1.33091
1.49021	-1.82098	0.0460961	1.41239	-0.320001	-0.647484	-0.381465	-0.189895	-0.579055	-1.40632
-0.96822	-0.874344	0.0304938	0.726396	0.359412	0.0321267	1.83822	-0.370415	-0.460816	1.08991
3.68519	0.293826	0.094509	3.96218	-1.09243	-0.868811	-3.19631	0.667776	-0.654165	0.92946
-1.46258	-0.154292	0.0687132	-1.35786	-4.14384	0.987001	-4.24013	1.94948	-0.754511	1.72992
4.40128	2.07716	0.183189	0.242835	-0.423507	-0.982364	8.1072	2.18408	-0.386165	-0.209245
4.4968	0.742204	0.157678	-1.91815	-4.13756	0.0155405	1.60867	1.83152	-0.440943	2.06189
-1.73584	-1.25171	0.046689	-2.75821	0.150727	-3.82033	-2.89833	-1.15383	-0.726257	-1.34555
3.42921	2.72787	0.255885	1.41494	-2.04406	1.85497	3.1314	1.97027	-0.533584	3.337
1.34624	1.68174	0.131036	-3.80284	0.423109	0.169167	-3.25486	0.137864	-0.0636142	-0.105654
6.16027	6.38029	0.181406	0.454999	-8.52587	-2.31326	5.99411	2.67531	-0.448335	0.983317
-2.41493	-0.548545	0.0592253	-4.49338	1.62064	1.53638	-3.80237	-1.22804	-0.425626	0.0966882
-4.12507	-4.15783	-0.00350584	-3.70608	3.69018	1.39051	-4.6329	-2.29984	-0.470433	-2.70327
1.25033	-1.36225	0.0564738	6.20767	-1.37039	-1.30288	3.33553	-0.451923	0.138415	1.75647
-1.02021	-0.330502	0.0985026	3.7807	1.30659	1.00113	1.24214	2.19613	-0.42299	0.196291
-0.147215	1.18102	0.073404	-5.41483	0.433911	-0.125695	1.50404	0.0799982	-0.397164	-1.64866
-1.05416	-3.00468	-0.0152339	6.55256	-1.3102	-0.243414	0.334876	-1.65338	-0.404972	-0.971079
1.60499	-0.0012028	0.0807355	-0.836698	1.31856	-0.123622	-1.74165	-0.448145	-0.0760734	2.55656
1.89914	0.433553	0.152215	1.76129	0.132119	-1.38642	1.77841	0.57629	-0.280338	5.15284
1.96517	2.14164	0.137828	-3.46107	0.939281	1.38688	-0.136019	1.03625	-0.168937	-0.164948
4.71663	2.75104	0.236288	-0.186978	0.334545	1.0441	5.09025	0.762771	0.572961	2.20592
1.1824	2.87892	0.0650982	0.451776	-0.157495	0.731747	-0.190468	2.28847	2.83053	-0.326119
1.75974	1.6307	-0.055608	-3.55691	0.224957	-1.00525	4.33726	2.61649	0.482416	1.21314
-0.976611	-0.7377	0.076868	-1.14413	0.934074	0.532019	-3.2918	4.14804	0.305027	-1.80823
2.67777	0.211137	0.131861	1.59275	-0.327673	1.09445	1.87835	-0.645381	-0.250648	1.9495
-0.218509	0.764307	0.0929091	-3.84248	1.05498	0.105319	-1.43592	0.0089096	-0.684262	-2.36197
-0.261383	-1.31302	-0.0159196	-1.84703	-0.0956527	-0.568051	-3.05522	-0.140187	-1.20042	-1.60389
1.42185	0.374721	0.102884	4.01873	-2.61895	-0.657086	8.02832	-0.877825	0.456882	4.18668
1.47117	-0.1463	0.197177	0.949613	-2.77102	0.418939	1.04809	-0.534896	-0.461637	-0.874817
4.58221	3.5034	0.127947	-2.28245	-0.657629	0.319005	2.64883	1.18214	0.10557	4.25464
1.6788	1.7172	0.0751815	1.92718	-1.0539	0.793661	3.93885	2.45006	-0.105537	-1.83276
0.627908	-0.119507	0.130373	-4.14106	-1.82978	0.584711	-0.239808	-0.666294	-0.416939	6.81331
-0.40183	0.377889	0.000875495	1.39818	2.12653	-0.644995	-1.93427	0.65295	0.250501	-4.43704
2.69229	0.568059	0.147574	-3.07411	-2.43652	1.05472	4.1772	0.322378	1.00687	7.36886
1.19345	2.22051	0.157822	-1.95162	-1.88931	0.843146	-1.02341	0.31076	-0.213633	1.75589
-0.330343	-2.76242	0.107809	4.11239	1.43884	-0.768674	3.29069	-0.622741	0.103825	-3.01161
-0.462742	0.409424	0.125701	4.83926	1.4185	-1.18635	1.79726	2.37508	-0.345194	-0.484919
0.12217	-2.05084	-0.0885702	2.84486	-1.23852	1.03021	9.89541	-0.141863	-0.123613	-0.317689
-2.08637	0.977744	0.0900816	-2.82571	0.173311	0.918018	-3.35926	0.652761	-0.616623	1.18396
-0.313995	9.00549	-0.529306	-0.606097	-7.28759	-1.65677	3.96376	-1.32757	9.25508	3.92976
-1.23007	-1.15094	0.0319432	-4.87592	-0.683532	-0.389858	2.3869	-0.773515	-0.694878	0.0672432
0.646926	2.05335	-0.0219326	-2.02611	-0.515869	0.153651	-1.59077	1.00798	0.0615109	-0.600885
0.831973	3.73241	0.131695	-4.82891	-2.30971	0.631	-4.22174	0.662732	-0.517513	2.18738
2.24955	0.658564	0.107184	0.700978	0.32286	1.30893	-0.138486	0.212026	-0.670262	0.289641
-1.83359	-1.57821	0.0922566	-2.84805	0.716086	0.847007	2.60471	-1.33633	-0.124678	-2.54015
-1.71904	-0.67495	0.072345	-4.82807	0.549111	0.173022	-0.24529	-0.95638	-0.587891	3.44933
0.175088	1.48914	0.135856	-3.89899	1.31555	-1.33176	1.0935	-0.398934	-0.154394	0.334823
1.7134	0.158176	0.0791803	7.73521	-0.737579	-0.95941	3.70806	-1.5247	-0.358291	0.319826
-2.72877	5.335	0.045427	-5.44787	-0.456881	0.184848	-3.02138	-0.38073	6.59546	-1.39706
-1.65614	-2.63452	0.0977154	-4.32719	1.0843	-0.436344	-2.33397	-0.870893	3.3198	-1.42707
-0.61148	4.71452	-0.0521042	-2.66496	0.790939	-1.77891	2.03155	0.512422	2.82369	-0.413722
-1.23617	-2.66971	0.0608756	-0.480742	0.421295	0.232508	0.41643	-0.136185	0.00572935	-4.80094
1.02149	2.53896	0.17613	-3.12153	0.708614	-0.438872	6.80667	-0.888	0.632168	2.84075
1.29428	2.40581	0.135663	1.14447	-1.6374	0.441159	2.40113	1.49867	1.3853	1.22754
-0.130774	0.617301	0.10948	-2.54563	0.389041	0.20153	-0.433364	0.756882	-0.62465	-2.71815
-1.04755	-1.79896	0.130442	-5.87234	1.80842	0.199128	-7.54599	-0.397631	-0.799991	-1.4208
-0.998442	-0.572822	0.0591838	-0.416455	1.03403	-1.64898	-1.68799	-1.06262	0.889327	-2.55204
-2.46538	6.57602	0.0755743	-2.30253	2.38146	0.421301	-4.07074	-1.91573	8.75412	1.52862
-1.99296	-5.34063	-0.207236	7.56321	0.278931	-0.161586	-4.48906	0.0108487	-0.815104	-2.35113
-2.37215	-1.7891	0.0713406	-4.38555	1.2528	0.931595	0.0427148	0.202401	-0.672447	-0.602925
-3.26173	-2.72212	0.018351	2.89884	-1.96897	0.498798	0.0282714	1.47022	-0.636262	-3.51843
-1.64854	-0.0599556	0.155057	-0.273997	-0.635027	1.40724	0.818196	0.847902	-0.109364	1.42507
-0.135814	-1.2441	0.0502657	2.96792	0.731129	-1.33858	-2.46899	2.06167	-0.518148	2.23751
0.426283	-1.38867	0.10162	-2.01962	-0.580873	-0.111571	-1.15811	-0.413051	5.34014	0.304068
-0.748478	1.19073	0.0365166	4.34848	-0.0450684	-0.670596	-3.61685	0.950724	-0.801496	-0.578246
0.849316	5.79327	0.117445	1.65168	0.686564	1.14018	1.2643	-0.695346	5.48299	-1.96322
1.05101	0.815328	0.0908562	-2.71472	0.673915	-0.434541	4.69801	-0.67238	-0.0696734	-2.60528
-0.222459	1.84516	0.0914013	-3.05092	-0.0122492	0.553744	2.00021	0.403615	-0.193065	-0.737706
6.12558	4.80074	0.116303	11.7115	-3.13159	-0.930584	3.50658	4.87739	-0.553943	8.24012
0.520895	-0.188545	0.166087	-6.16891	-2.14714	1.12928	-5.92131	-0.611007	0.859572	0.788603
2.05503	0.862632	0.073835	1.35484	-1.06349	-0.460928	1.70131	1.95252	1.43457	9.88297
1.29643	-0.761512	0.0873293	-2.13924	-1.45617	0.685355	-0.5102	-0.382646	-0.393077	-0.96295
-1.50404	-1.89009	0.0727819	-3.6558	0.32521	0.426714	7.17328	-0.759821	-0.617743	-0.658094
1.05376	0.582342	-0.0123207	-3.92444	0.265578	0.368705	-0.691397	1.75345	-0.332379	-1.22329
-1.07131	1.34713	0.0775542	-2.97697	0.757654	0.476391	-4.98114	-0.412208	-0.443144	-2.72344
-1.82284	-0.957698	0.132866	-1.72128	-0.717071	-0.309097	-0.214229	-0.462806	-0.624782	1.48411
-0.549819	-1.27222	0.0654801	-2.10431	0.977555	0.614456	-3.95788	-1.48321	-0.431916	-1.09052
-0.703134	-0.602296	0.0712917	2.91922	0.807094	-1.38553	-0.244017	0.02207	-0.559977	2.53166
0.347844	-0.424342	-0.0902413	10.5981	0.54039	-3.127	5.96906	0.198723	-0.126878	0.739899
0.597604	-1.57597	-28.027	-2.03498	-0.11498	0.0722206	1.29836	-0.875641	-0.645877	-1.25936
0.788966	0.0670407	0.0919213	-3.20657	1.93415	-0.259061	-0.535978	0.244036	-1.09844	-2.42127
-3.72032	-2.54333	0.0728515	-7.42873	2.47042	1.14958	-4.88267	-1.86981	-0.690523	-2.81969
0.667837	-2.80125	0.0274292	-0.0539318	0.222263	0.978966	-1.28056	-0.532541	-0.448816	-1.4158
-1.10058	-0.797645	0.108932	-3.0122	-1.41472	0.855293	-3.40128	-0.92749	-0.195502	0.397198
0.630081	1.94967	0.0703769	5.20954	-1.14969	-1.27659	4.1546	0.274117	3.71116	0.922373
0.620715	-1.41094	0.171581	5.07577	-0.909533	-1.56951	0.487304	0.419596	-0.608465	3.3932
-2.20509	-2.24582	-0.0114448	-0.971555	0.546786	-0.472637	-3.8876	-0.686466	-0.510855	-0.0538542
-1.34012	-2.49908	0.0160733	-0.0502436	-0.69545	-0.223783	-0.906071	-1.20347	-0.562395	-0.788532
-2.72616	-1.93222	0.0536615	-0.0342577	1.66384	-5.52862	-0.720661	-1.63816	-0.21985	1.53378
-0.171417	-0.705773	0.107637	-1.32465	-2.18496	0.438739	-0.684635	0.655372	-0.494004	-0.882096
0.591213	-0.0703055	0.0751081	-4.86191	0.865279	-0.0617189	3.48255	0.176184	-0.338356	-2.45311
1.07699	1.57213	0.130699	-3.36166	0.852966	1.17043	2.7235	-0.102686	1.9982	3.40235
-1.75989	-0.60407	0.0333909	-5.55445	2.73471	0.931216	-2.70643	-1.03085	-0.882947	1.10384
-2.27761	-2.83073	0.078196	2.50075	0.991719	0.542173	-2.79319	-0.388771	-0.535985	-2.05728
1.94451	-1.77545	0.0628999	-0.0952406	-0.318852	-2.60594	0.507953	-0.144539	-0.621854	0.0779471
-0.289199	1.33905	0.0677078	-1.58182	2.25098	0.608181	0.400233	-0.800511	-0.414952	-1.33531
-0.477931	-0.264048	0.0516358	-1.32652	0.681735	-1.2734	-0.331529	-1.20086	0.118461	-2.55257
-2.43339	-2.84026	0.0471054	0.890509	2.00968	0.321489	-1.33856	-2.24735	-0.301958	-2.16348
0.250519	-0.536913	0.150514	-2.89446	-1.60023	-0.0622082	9.86705	-0.927054	-0.294804	2.45717
0.329054	2.25532	0.113034	-0.555377	-0.693988	0.764044	7.5581	-1.49486	-0.653613	-1.23667
0.0390579	-0.384564	0.069802	-2.52571	1.46228	-2.52135	1.75595	-1.35563	0.436035	-3.03731
2.20049	3.01112	0.139976	0.863912	1.57564	0.813361	5.16899	0.825766	-0.581064	2.64812
-0.641515	1.13474	0.0926899	-3.65855	-0.24789	0.625419	-6.31333	1.31099	-0.824007	-2.7422
-0.31555	2.33487	0.14058	0.358821	2.49393	0.362835	1.02169	-0.575046	-0.656723	-0.675438
0.0466354	-1.63435	0.0505856	-1.26557	-1.08836	0.917432	0.589158	-0.228449	-0.547878	0.00912233
1.21237	0.789733	0.100172	1.68388	0.188826	0.761192	-3.53663	0.563991	-0.658113	-1.06231
-4.35699	-1.76119	0.0868525	-5.99021	0.537334	0.359817	-8.33714	-1.16283	-0.091569	0.103623
-1.28758	1.32783	0.182253	-5.87903	-1.72875	0.752325	-1.99283	5.13972	-0.750549	-2.3017
-1.43892	-0.319888	0.120826	-2.33812	0.453447	0.41843	0.485852	-0.596715	2.40277	-1.43858
0.888689	6.20036	0.068383	-3.25541	0.849939	-0.211705	1.11936	0.294593	10.4591	0.4685
0.227792	-1.4581	0.0835629	5.55935	0.793534	-2.07031	2.30195	-0.845051	0.0409718	-1.81579
0.385359	-0.946154	0.0926272	-1.6151	1.17163	0.0599698	-0.745041	-1.83135	0.889788	1.24695
-0.731536	-0.387059	0.042019	2.46385	-1.20462	-1.09502	1.77437	-0.250909	0.519142	-1.94918
-1.00782	0.0788154	0.0696502	-0.31967	0.913893	0.862662	-4.3838	-1.75438	-0.636371	-2.28274
0.651499	2.23726	0.139227	-1.37352	-3.97372	-0.559419	6.79543	0.835941	-0.290912	4.06535
-4.25874	-3.34172	0.0294898	1.31446	3.74444	-0.421224	2.50688	-1.12431	-0.515993	-1.719
6.19899	2.68917	0.205342	4.26799	-2.72795	-0.473599	9.16324	0.572674	-0.302554	6.33765
0.0448355	-2.37372	0.087576	1.1821	0.929934	-0.832619	-1.57442	-0.0527705	-0.316924	-3.55496
2.25695	1.99661	0.224533	-0.736002	-0.341289	0.0924703	3.26484	-0.64179	0.151361	4.11993
-0.22609	0.936425	0.131461	-5.80472	0.982793	-0.252805	-3.01575	-1.37768	-0.313706	-0.642817
-0.165153	-2.84323	0.0783813	3.66651	-0.181154	0.108028	-2.98268	0.0543157	-0.022722	-1.63844
1.19002	1.54956	0.22072	3.91451	-1.04666	-1.61841	4.02277	1.87053	-0.484419	0.247961
0.88796	1.4609	0.1539	-4.14634	0.825298	0.881625	-2.43712	1.81084	-0.986369	-0.282783
7.23378	1.48135	0.195145	2.14249	-11.0309	-0.190113	4.07546	1.90874	0.533637	2.37393
-0.541555	-1.46017	0.0769436	-4.2286	0.377946	0.377679	-0.653536	-0.119989	-0.602679	0.569084
-2.26054	-3.80002	0.074105	4.58284	0.744757	0.43988	3.93098	0.0295178	-0.158004	-3.29904
-1.29234	0.630892	0.112714	-3.97572	1.04273	-0.829022	-2.03261	-1.5579	-0.615692	-1.92287
1.60357	-1.63849	0.108482	-0.525927	0.557386	-1.80306	4.93283	0.296169	-0.434372	-1.56244
-1.72651	-2.28028	0.127681	-3.37991	0.311311	0.152103	-1.03759	0.978346	0.292587	-4.99477
-1.85641	-2.06076	0.0678151	6.52592	1.38776	0.23003	-4.94203	-0.6667	-0.440119	1.55114
3.50125	-0.643454	0.178872	-1.58861	1.49795	0.290692	1.9745	-0.491533	-0.258601	-0.337689
-1.23243	-0.0924096	0.104914	-1.97764	1.72986	0.590698	-6.47485	-0.799837	-0.502242	-2.53256
2.5159	1.32276	0.0873772	-1.92317	-1.66703	-0.207154	-1.56798	0.357185	-0.659489	-2.46501
-3.09298	-2.23211	0.00854408	-5.43923	3.0182	-0.321021	-7.07139	-0.913409	0.00697039	-3.36426
-0.116323	-2.25318	0.147594	-0.783136	1.91995	0.866283	-3.76663	0.300164	-0.708628	7.90599
-0.274297	-1.36659	0.0258674	-0.467151	-1.73577	0.202205	2.74436	1.72659	-0.771476	3.07197
-1.69529	-2.26803	0.0410913	0.643038	-0.913845	0.0112289	0.364356	3.36986	-0.533101	-2.58975
-0.732917	-1.0907	0.0587313	2.84361	-3.11193	-0.463245	1.7093	-0.975522	0.0846121	0.355169
-1.57565	-1.07127	0.0662002	-1.34009	0.522298	1.35843	0.293564	-0.42647	-0.823788	0.0845173
-0.457327	1.25978	0.0999772	0.959939	-0.728318	-0.656222	-1.06587	-0.441267	-0.479105	-0.346029
1.70979	0.0392045	0.068064	-1.14507	0.197944	-0.22517	-2.5047	0.193283	-0.451582	-1.16424
-1.02004	0.191998	0.0628508	-0.313999	1.63724	-0.923831	-1.90151	-0.636877	-0.575352	0.600747
3.524	3.75748	0.185878	-2.30701	0.059627	0.288248	-1.90802	-0.01889	0.645587	0.921926
-1.70632	-2.05896	0.0604362	1.03088	2.70317	-0.59755	5.69721	-0.925636	-0.280308	1.12191
5.90628	-2.26116	0.116384	-4.90917	0.795432	0.487561	8.51179	-1.89034	-0.410924	-1.22511
1.52084	0.718217	0.0728848	2.63057	0.359676	-0.687299	2.25321	0.837629	-0.206464	3.32018
-2.68982	-2.17634	0.132537	-3.03985	1.2938	1.28556	-3.21375	-1.05082	-0.550194	-1.78865
4.48861	2.06567	0.100971	2.13315	-0.456887	-2.80405	2.48939	1.12013	-0.2706	3.91241
-0.295413	0.588144	0.164107	-3.93402	-0.472345	-0.0234959	2.32033	3.55071	-0.411033	3.98403
0.948851	1.83924	0.123548	1.10557	-1.97298	-4.9907	4.88234	-0.819984	-0.389799	9.67871
-2.83834	-0.555018	0.0548901	0.588248	-1.15215	-0.136137	-4.32072	1.3653	-0.825339	-1.97074
-1.62501	-1.57782	0.0671907	-3.91075	2.13903	-0.256512	-1.13377	-1.49934	-0.712839	-1.72502
0.476344	0.588136	0.0844392	-3.63928	1.92222	0.0241349	2.86121	-0.654958	-0.302868	0.756023
3.4762	0.790301	-0.104382	3.30067	-6.17957	-1.63203	3.11091	0.0332437	-0.585194	2.23433
2.08026	2.34778	0.0738107	-5.83625	-0.862774	-0.366141	-0.294776	1.14912	-0.0823302	-1.13764
-0.18826	0.43844	0.0771364	0.282512	0.844725	0.601228	-0.911917	-0.865713	-0.596467	-0.433758
-1.73799	-2.24994	0.068018	-3.78599	1.04954	1.10814	-1.73994	0.948143	-0.71503	-2.56459
1.49401	-1.61877	0.0519489	4.87377	2.13889	-0.50671	-3.04116	-0.93024	-0.682459	-4.4061
-1.61238	-0.16945	0.154416	-3.4303	3.00918	0.650344	0.835158	-0.0625055	-0.349488	1.2419
-0.239167	-1.88346	0.161956	5.71871	0.878936	0.749117	1.75801	0.162182	-0.124018	0.571479
1.04542	3.65009	0.186118	-0.84602	0.916283	0.709128	2.87105	0.195673	-0.735435	-2.00574
0.346082	-1.51056	0.172886	3.53288	-0.342993	1.48026	-1.45422	4.6495	-0.650622	-0.206433
-2.57118	-1.35123	0.000339326	-2.66029	2.19651	-0.127041	-1.99432	-1.51859	-0.486827	3.16239
-0.555591	-0.585885	0.165328	-0.213461	-2.05752	1.06769	-1.97011	-0.308731	-0.382805	-0.231634
0.427694	-0.843989	0.0850173	-0.511084	-0.441067	0.227502	8.82432	0.610458	-0.639845	-2.03406
-1.28181	-1.18367	0.08278	0.26122	-2.09983	0.445121	4.37092	0.0945966	0.0245816	-0.145668
2.46102	2.90007	0.0886115	0.367772	-4.63163	-1.14603	2.68853	3.07066	0.0297963	1.25938
0.324012	-0.334348	0.0915121	-0.828808	-0.300681	-0.253817	1.20563	2.04065	-0.479261	-0.894861
0.163974	0.095402	0.071816	1.0608	0.560634	0.13362	-1.21354	-0.809342	0.996917	-0.575158
-0.830755	-1.46892	0.135264	-3.43739	0.825135	1.17266	-1.30567	0.0243056	-0.681257	1.09019
-0.311438	-1.51393	-0.213716	0.245495	-4.02918	0.738937	-2.18467	2.69236	-0.607747	-0.812378
0.408442	0.969841	0.145529	-6.54013	1.67536	0.832229	-1.22576	-0.537822	-0.349818	-1.73332
2.91286	0.0195807	0.178726	15.351	-1.04693	-1.31049	3.80607	2.16717	1.60739	1.98369
-0.383782	-0.913289	0.0397268	2.13018	1.89915	-0.389036	-0.811392	0.305058	-0.598088	-1.95605
-1.49795	-3.22681	0.0851231	-1.74026	2.45757	1.13178	-0.58629	-1.02238	0.676312	-0.988391
-1.42749	-1.99034	-0.0852433	11.1381	2.77317	-0.634735	-0.662914	-0.979898	-0.481815	-2.89152
0.154067	0.0245177	0.108347	-0.574657	-0.973973	1.33854	2.19337	-0.254723	-0.228782	-0.629778
-1.00085	-1.1645	0.0792267	-2.26987	1.84773	-0.192016	-2.94685	-1.20025	-0.561882	0.427294
-0.361968	-0.448092	0.0936995	-0.303393	0.80719	0.194191	-2.16404	-0.985564	-0.206903	-1.67873
-0.00346407	0.0785083	0.099291	-3.16483	-0.753689	0.6493	-1.37229	-1.24755	-0.208011	2.34562
0.985571	0.224921	0.166504	3.23357	1.58114	0.83115	1.36321	1.44852	-0.519514	-1.03981
-0.698446	-0.446166	0.0997515	-5.43376	-0.119303	0.965391	-2.87705	-1.10421	-0.537533	5.33641
0.268435	0.977255	-0.0234354	-1.36092	0.689426	0.547523	0.204371	4.54118	-0.532395	-1.35703
-3.67784	-1.41667	0.0536537	-3.97795	-7.02498	1.01139	-3.15594	-1.87992	-0.498813	-0.287614
1.22107	-0.53146	0.0938644	-2.76569	0.129399	-0.52583	0.700586	-0.0584973	-0.19443	-0.607153
2.4514	1.35642	0.0498928	0.197707	-1.21291	-0.902988	3.87797	0.396193	3.53449	7.8515
1.41039	5.64461	0.051419	-1.90645	-0.599852	-0.56616	-2.99178	0.692164	3.3106	-1.11038
-0.181191	0.114269	0.090007	-4.59777	-0.28013	0.877482	1.6422	-0.950977	-0.482338	-2.1229
-0.7035	-0.867532	0.073325	5.7511	2.08694	0.366155	-1.28774	-0.674851	-0.491915	0.556204
-2.37471	0.300895	0.043333	-3.97304	2.12113	0.0515665	-4.22593	-0.121365	-1.55098	-1.83545
3.03466	0.956413	-0.0695812	0.525552	-3.07137	-0.885687	0.156712	1.82499	0.103251	-0.399923
1.01367	1.23362	0.166523	0.248978	0.545233	0.918852	0.747789	-0.720257	-0.468884	-1.00275
-1.87814	0.816883	0.101691	-3.09724	1.9252	1.11732	-4.77851	-1.3714	-0.546107	0.486281
-2.40332	-2.52731	0.0762299	1.24634	0.583926	0.880567	2.71681	-1.13554	-0.620405	-1.10045
-0.872271	1.34301	0.102326	-2.17399	-5.56604	1.44366	-4.13516	-0.544712	0.216657	-0.396406
-0.411769	-1.10783	0.0872278	2.17972	0.0427454	0.262302	7.4455	-0.819317	-0.549042	-2.66921
4.9727	6.62381	0.194285	3.48702	-0.848823	-1.76799	1.85241	0.80256	0.0856695	-2.64015
-1.93422	-2.22029	0.108684	0.568189	2.01754	0.637058	-2.82841	-1.52817	-0.726599	-3.28803
1.09732	0.215468	0.105145	1.04476	2.03629	1.17374	0.837401	-0.128212	-0.744771	-0.914609
-0.555324	-1.75161	0.11329	1.9778	2.61812	1.14461	-0.806723	-1.19158	0.585968	2.45768
4.31889	0.671638	0.110868	0.200759	-1.13671	-0.970218	0.588595	1.37477	-0.472201	3.57416
-0.752079	-2.38264	0.108886	-3.4741	0.304933	-0.56799	-1.32662	-0.475467	-0.51264	-1.09823
-1.35932	-0.887067	0.0876453	-2.42655	1.28098	-0.48045	0.843125	-0.449327	-0.629867	-2.48028
0.396419	-0.521179	0.160469	4.1299	-2.20369	0.257327	3.12426	-1.01077	-0.473958	2.39963
1.51213	4.39365	0.182212	1.48516	-1.71035	0.328875	4.90523	2.56835	-0.0775125	5.67136
-0.902773	3.6033	0.17896	-3.75376	-0.865583	0.881178	-2.03069	-0.22883	-0.484566	3.66034
0.697392	-0.663396	0.0487631	1.79859	0.420718	0.760285	-0.621661	-0.355256	-0.9523	-1.84184
-2.09672	-1.39627	0.102804	-3.29929	-0.634267	1.04152	1.19888	-0.187077	-0.748721	-4.75827
0.738698	-0.427163	0.156365	-3.45439	1.02567	0.56344	-5.1242	0.650965	-0.702198	-0.104106
-1.18261	3.28931	0.0886769	-1.0473	0.338889	0.574584	0.314543	0.774069	-0.86717	1.33627
2.73666	3.1331	0.0409673	5.47424	-1.52877	-0.0592403	1.09343	2.03717	3.45382	-0.3849
-2.18809	-1.66465	0.0706645	7.19142	2.29839	0.377051	-1.45483	-1.39231	-0.637868	0.113226
3.98272	3.38285	0.135649	7.39527	-0.0546281	-0.733452	1.14504	2.19572	-0.489429	1.00766
1.29899	1.27077	-0.112489	-4.35706	-0.170547	-0.555941	-2.90854	0.906257	-0.331069	-3.37526
1.52455	-0.0595969	0.175728	3.97874	-0.449463	0.303951	3.24777	0.0973542	-0.631553	0.561954
0.346873	-0.176061	0.0440933	0.0908428	1.40341	-0.580792	-2.62187	0.502563	0.161962	-2.09116
3.01706	0.810945	0.143986	4.86527	0.958025	-3.14226	-0.27208	0.0729962	-0.253675	-2.43734
-0.763449	0.522842	0.130769	-4.74941	-0.578567	0.382461	1.60883	-1.09125	-0.547388	-0.547538
-0.900714	-0.618115	0.0795953	-5.2376	0.65789	0.8304	-6.79526	0.205808	-0.808352	0.306668
0.151814	0.993015	0.139736	-2.11049	1.23827	1.44135	-2.42266	-0.0239007	-0.33484	-0.867628
-1.19489	-0.679879	0.0428101	-3.8272	1.95946	0.526574	-1.93484	-1.60778	-0.219122	-2.37104
0.113607	1.26957	0.169681	1.99853	-3.62243	0.56521	-0.984873	-1.20402	2.23947	2.56435
0.762952	0.439445	0.0125943	6.75221	-2.01885	-1.95252	6.98924	-0.47779	-0.466478	0.665997
-0.761091	3.57439	0.109434	-3.34819	-0.530964	0.946051	-3.50018	2.0968	0.161294	0.325693
0.932794	0.899486	0.100601	-0.728317	-0.171157	-0.998223	1.12132	-0.116148	-0.812495	-1.36455
1.17734	1.35481	0.0777832	1.98854	0.641141	1.07851	1.1635	0.294515	-0.795176	-0.168881
-1.73883	-0.819638	0.0581302	-8.6061	1.8114	1.0718	-5.39065	-0.84394	-0.449494	-1.47826
2.20911	3.94733	0.117848	-1.68075	2.32161	0.613963	-2.26771	0.690846	2.59913	0.272515
0.625268	-1.75691	0.153355	2.31029	-0.449762	-0.886401	2.67542	-0.911517	0.584716	-2.81905
-1.60515	-1.68851	0.114736	-5.59518	-0.428557	0.239761	-0.416008	2.1264	-0.395598	0.980813
1.81653	1.98011	0.169111	0.557387	0.285454	0.165548	1.40226	0.681967	-0.647845	1.00911
-0.662104	-0.247025	0.0659981	0.476659	0.48599	-0.0775402	-1.69837	-0.751308	-0.480311	-3.42348
-1.50153	-2.01626	0.00618221	1.57172	-1.22586	0.949681	-2.57477	0.76708	-0.751383	0.969751
-2.36065	-3.14412	0.0465632	-5.76632	1.49209	0.556875	-0.294441	-0.803575	-0.71771	0.190879
-0.558252	-0.206054	0.0827324	-2.84674	-0.290401	-0.354678	-1.31449	1.8181	0.431211	0.23334
-0.043852	-0.33752	0.0810684	-0.93115	-0.361737	0.626949	1.95784	-1.08119	5.08601	1.38601
-0.930996	0.775266	0.0563537	-2.56314	0.513415	0.264504	-4.02933	-0.415392	-0.605568	0.0699468
-0.257298	1.17677	0.056607	3.80246	1.43842	0.50891	-0.352017	-1.10702	-0.310769	-0.317187
-0.468503	-1.75559	0.0707443	-1.64624	1.54566	-0.406593	-2.59187	-0.160962	-0.121762	-3.48652
-1.05497	2.23334	0.0604781	-1.38048	1.07251	-1.37056	-0.139397	0.534377	0.588504	-2.37722
-0.36073	-1.90739	0.198803	0.813211	-3.80537	-0.343669	8.72408	-0.0444108	-0.184117	1.65359
-0.0572554	0.478113	0.179969	1.20991	-5.95041	-5.18547	-3.01415	0.712504	-0.38244	4.04404
0.409232	-1.69113	0.0337476	-0.594819	1.5691	0.160079	-0.398907	-0.378123	-0.606967	-2.25013
0.617384	1.00515	0.0762695	5.74087	-0.177359	0.383457	-0.0619526	-0.378186	2.12831	-0.243548
-2.5298	-1.55837	0.0664297	-2.8863	-0.795674	1.23784	-6.29744	-0.97486	-0.580208	-2.25482
-1.90465	-3.6099	0.0231201	8.30964	0.937467	-0.100772	-1.60297	1.80665	-0.97685	-0.382478
-2.6461	-1.88373	0.0576637	3.73328	2.52845	0.553106	-0.739748	-0.131459	-0.520633	1.96717
-2.13851	-1.85689	0.10388	-3.46936	2.40834	1.2427	-2.21551	-1.77396	-0.20478	-0.59187
-0.651412	-1.93124	0.0328891	-2.13072	1.26899	0.454207	-0.682504	-0.646192	-0.236725	-1.03653
-1.23757	-0.738641	0.0771967	2.76415	0.801295	0.633293	-3.6117	-1.00514	-0.523551	-1.82288
-0.913962	-0.306917	0.0399187	-1.32947	1.03746	0.637536	-3.17019	0.299655	-0.547642	-0.753051
0.617988	-0.651498	0.0936344	0.48734	1.35674	0.368523	-4.96495	-0.127273	-0.458823	-0.655663
4.80814	0.18112	0.189811	4.9022	-3.82437	-4.90576	6.09852	-0.304865	0.0407069	2.0316
-3.18922	-3.40668	0.0464595	0.703094	2.3778	1.2384	-4.51472	-1.11944	-0.156007	4.1889
-2.20828	0.660967	0.036024	-3.67871	2.405	0.260526	-4.85709	-0.0955505	-0.47024	2.0773
-0.706785	2.87043	-0.0689855	1.36335	1.55169	0.104563	-2.77565	-1.70099	-0.253155	-0.957309
3.81219	1.42388	0.114971	0.447692	0.890343	0.0213495	-0.483046	1.50696	-0.22769	-2.56464
1.49202	1.45473	0.0974943	-1.52459	1.06779	0.256405	-3.46465	0.672709	-0.561937	-0.0355841
0.129841	-0.247864	0.163361	0.664412	0.0812261	2.19571	3.39713	1.85899	-0.502185	2.59528
0.256563	0.806353	0.18347	0.0861402	0.429247	1.48663	0.969952	-0.557147	-0.375716	-1.11223
1.81739	1.19476	0.148782	-2.55881	-0.165422	0.770296	1.55901	-0.49649	-0.445524	0.815257
-1.84374	0.139224	0.0895056	-5.34488	-0.804575	1.17749	-2.15017	-0.518751	-0.436502	-1.83085
-0.0676183	4.46305	-0.29265	-5.44268	-1.20705	-0.130071	-0.146611	-0.49319	2.05054	1.84522
-0.169347	-0.196571	-0.097618	-2.92597	1.32538	1.08646	-1.20424	1.89863	-0.500372	-1.39997
0.107126	-0.267374	0.0932215	1.8799	-0.583948	0.1575	0.00137822	0.343883	-0.0389202	0.385629
1.74858	-1.38994	-0.00705801	0.13077	-0.950779	-0.110278	0.989814	0.003685	-0.389521	0.0130543
-0.326729	1.33698	0.0735459	15.7642	-0.535849	-3.1847	9.60644	-0.974599	0.165864	2.27328
-0.187517	-0.539628	0.130672	-3.38068	-0.478807	1.22848	-0.420929	0.123964	-0.485575	8.11622
-1.38313	2.80489	0.028098	-2.95649	1.45654	1.15987	-0.367454	-0.123748	1.10531	-2.88416
-0.326145	-0.46684	0.10257	7.85776	1.26711	-0.321167	0.417342	-0.103028	-0.453797	-0.60153
-0.545216	-0.0391	0.0959887	1.51494	-1.21877	-0.0642075	5.25601	-0.679919	-0.611595	0.457536
-1.71072	-1.01672	0.110939	-3.42011	1.19647	0.845372	-3.97523	-0.413749	-0.135239	-0.895487
-1.84263	-1.74267	-0.115775	0.327419	-1.7354	0.463972	-0.510104	2.9287	-0.634856	-1.52774
-1.40948	-1.87065	0.0608518	-1.87059	0.332643	-0.72792	1.16677	0.10053	-0.579631	-0.194028
0.716255	-1.17203	-0.00689453	-1.30224	0.319576	0.68286	-4.60813	0.0300718	0.399056	2.41472
-2.32829	-2.00166	0.10051	-3.09822	1.63666	1.61408	-6.08272	0.597811	-0.711755	-0.625652
-0.128154	0.162727	0.063975	-4.93131	-0.151181	0.608198	-1.21828	-1.01215	-0.515689	-1.53903
-2.11006	-1.87019	0.173958	4.22005	0.727635	-1.7888	-2.03631	-1.12919	4.46911	2.69534
1.32273	-0.444405	0.0502465	8.82506	-2.33618	-1.44439	0.268072	1.02408	-0.422879	5.26358
-2.81933	-0.542541	0.0831151	-3.62651	1.64705	-0.122577	3.11326	0.12152	-0.728443	-1.49168
-1.39152	-1.46643	0.129877	-4.7343	1.88602	0.249572	-4.47825	-0.0766412	-0.223181	1.87252
-0.804446	-0.576398	0.085449	-1.56941	2.04183	0.313036	1.57347	1.39571	-0.389772	1.54237
-1.35947	-0.566375	0.0933761	-4.10179	-0.781774	-0.526006	3.14	0.411988	-0.639032	-1.04262
0.506722	0.512453	0.0962747	-1.03241	-1.05898	0.213336	-2.11305	6.11936	-0.597538	3.98159
1.4662	1.25351	0.16045	-6.07402	0.538811	0.556343	1.39178	-0.319312	-0.719355	1.39805
-1.09939	-0.456694	0.104529	-1.43854	0.392143	1.03365	-1.86684	-0.589757	1.24585	-0.112996
0.298022	-0.283744	0.136326	-3.30355	-0.405211	0.379492	0.0911143	-1.28138	-0.743346	0.0558212
16.1376	-1.27412	-28.0395	14.3861	-3.72639	4.39697	23.1445	0.54441	-0.645746	32.4577
-2.46677	-1.85028	0.0784036	-3.42033	2.71161	0.515716	-7.66626	-1.40986	-0.692437	-0.638323
-0.188158	-0.713016	0.121738	-0.907922	1.72006	-0.678657	-0.760383	-1.49068	-0.639026	-2.01177
-0.417566	-2.92303	0.0612071	-0.922553	1.46442	-1.04041	0.972854	-0.428561	-0.374951	-2.20986
1.60571	-0.104007	0.0893047	10.8878	-2.52769	-2.08202	1.42199	-0.107255	-0.335811	3.87336
-1.14993	1.29074	0.0808513	-3.87881	-0.103468	1.56086	-6.76698	-0.931316	-0.624166	-3.72641
-0.0658308	0.100774	0.158429	-0.281133	-2.62707	0.696716	5.28643	-1.0639	-0.1955	-0.573163
1.09902	-2.19927	0.166322	0.9339	0.575063	0.764074	-3.12167	2.59872	-0.58832	0.602291
-1.07088	-1.24194	0.0842578	-3.29662	1.15636	0.398938	-1.7306	-1.00083	-0.520845	-3.06529
3.88176	6.2218	0.174779	-1.59096	-0.992117	-0.257454	2.91138	1.27136	1.8045	-0.73115
-1.51603	-0.834777	0.0900357	-1.4032	-5.18885	-0.162411	0.551826	3.2369	-0.749667	1.49036
2.03013	1.52584	0.154426	-2.23133	-2.60604	0.231927	3.80832	1.95275	0.355092	-0.643259
1.76596	5.3147	0.0672698	-0.212069	-1.02431	-0.0597451	4.1104	4.55862	4.65849	-1.64621
-1.15726	-0.882763	0.0747116	0.949162	0.436126	0.706571	1.02378	-0.0731933	-0.379019	-1.13769
0.968209	47.4981	-1.26865	-1.74967	-1.77572	-1.85303	3.2866	0.387646	17.6635	-0.0297222
0.355131	-2.24648	0.0762601	7.26324	0.0227493	0.739525	0.240712	0.586652	-0.675349	3.63357
-0.448986	-0.908772	0.233118	-1.30376	-0.712691	0.751332	2.49794	0.0884652	-0.655789	-3.46609
0.0502154	-1.58665	0.140915	1.18039	0.290143	-1.43301	5.24322	1.29586	-0.679473	-3.40328
3.20795	0.828301	0.115204	4.30461	0.327811	-2.43573	3.93005	0.272488	0.440269	-2.74042
-2.26757	-2.5219	0.0673831	0.0406098	0.81385	-0.104105	2.25229	-1.00833	-0.308837	-4.31074
-0.397247	-4.17591	0.0364574	4.02339	-0.252693	0.587526	1.81541	0.320004	-0.732308	-2.47779
-4.34878	-3.78296	0.0138624	3.67952	1.56569	-0.435498	0.279559	-1.91415	-0.481011	-2.49817
1.33701	0.214678	0.121583	6.45845	1.9992	0.417845	-2.2754	-0.403053	-0.478293	-2.94213
-2.85837	-6.94084	-0.141284	10.8202	1.91533	0.836187	-0.105678	-1.21967	-0.677883	-3.83168
-2.06676	-2.05588	0.0778668	-5.27536	1.86139	1.41104	-3.83816	-1.01704	-0.64802	-2.56398
1.59198	2.86917	0.139089	2.69071	-2.60334	-0.754119	6.62918	0.27097	0.0467706	-0.468092
-0.723617	0.131387	0.0650512	0.0177267	0.622418	-1.66349	-3.73814	-0.854427	-0.489198	-0.340506
-1.97424	-0.153488	0.0862904	0.981238	0.165551	0.586114	-1.45993	1.35529	-0.645007	-1.87191
-1.64691	-4.27677	-0.0920275	17.2278	-0.711413	-0.205441	-4.85516	-1.54951	-0.840781	2.72833
-0.721799	-3.24262	-0.0311319	4.0837	-0.492198	-0.467564	2.37521	-1.22804	-0.438867	-1.00701
-0.100332	-1.71462	0.102891	4.56515	2.14893	-0.856257	-1.78099	-0.500142	0.0839337	-2.13857
-0.0475679	0.120962	0.147083	7.19224	-1.49809	0.918153	1.65634	-1.02673	1.17504	-1.07395
1.37146	-1.60221	0.11483	3.4709	-1.97205	-2.80025	3.88723	-1.35646	0.0851179	5.16842
-1.11016	1.03119	-0.00967225	10.2272	-1.84982	0.423228	-0.792221	0.159851	-0.329491	-1.5421
-0.983061	1.53844	-0.00379701	-4.01778	1.34539	-0.0309421	-1.86368	0.376758	-0.221065	-0.436687
0.844739	-0.0412307	0.0687324	-1.72989	1.08771	-0.21022	-5.71754	-0.760728	-0.179956	-2.98429
1.67597	0.5097	0.102522	-1.57295	-0.195104	0.0796211	0.865238	0.29168	-0.346143	1.90819
-0.853673	-2.00732	0.0199306	-1.81733	0.168267	-4.07157	2.34396	-0.624657	-0.606442	-0.193061
-1.97575	-1.36426	0.0495063	-6.47768	0.0787187	1.04328	-1.69047	-1.7577	-0.697485	-1.4316
-2.80209	-4.86171	-0.0832213	-0.15331	0.738085	-0.774319	1.84433	-1.11884	-0.448289	-3.84936
-1.60928	-0.439509	0.0723665	-2.2081	-3.26709	0.240859	-2.2656	1.643	-0.36918	-0.596492
-1.00476	3.50647	0.096274	-2.73056	0.836013	2.19744	-3.44421	-0.0809096	3.23915	-0.0146822
-0.737128	0.92947	0.120861	7.15457	-17.8867	-0.151329	0.760503	-0.738665	2.73273	1.14305
2.79168	4.3726	0.228468	-1.68004	-3.01691	1.17334	-0.798574	0.499104	0.0393359	1.90079
-1.15994	-3.09449	0.0768646	-2.668	1.59091	-0.292183	-3.49507	-0.975627	0.554842	-3.63303
1.13566	0.992264	0.152498	-0.732172	0.684212	-0.160357	1.74847	0.883048	-0.447037	-1.78288
-2.6466	-1.97639	0.0267142	-0.632109	-0.725178	-0.558957	-1.95019	-0.455814	-0.43085	-3.95646
-1.25081	2.59615	0.081714	-4.32789	0.273689	1.0695	-0.933427	0.403966	0.129702	-0.523363
3.03854	2.79069	-0.0274289	-1.48338	-0.0344383	-1.12826	0.329498	0.64737	0.500927	-0.644421
-1.90789	1.25303	0.0153353	-0.920328	0.735308	-1.39083	3.25086	-0.356155	1.09101	7.60125
0.911812	0.473633	0.127308	4.31638	1.45378	0.931382	-0.310394	2.18111	-0.268402	0.265767
-2.07136	-0.433512	0.0639444	-2.3562	-1.36183	0.910594	-3.59196	-0.0257994	-0.642211	5.39636
-0.219815	35.7053	-0.971987	5.51815	-7.23956	-8.52303	-1.25223	7.95969	15.6286	3.47347
-2.85426	-6.13832	0.0650792	9.61756	1.1268	2.0569	-1.82221	0.427583	-0.841406	-1.25686
-0.42271	-0.477895	0.0234197	-1.9707	1.57219	0.0284112	-2.8328	-0.719552	-0.711288	-3.80645
1.73773	0.886768	0.186084	1.97622	-4.8048	1.04353	0.314601	1.09159	-0.510984	2.72733
-0.116504	0.0745747	0.170561	3.36788	2.29409	0.536408	1.31372	1.17193	-0.644351	-3.0368
-0.708822	-1.4445	0.0523034	2.04974	-2.89814	-2.55583	-0.870477	-0.969918	-0.553704	2.48893
-1.09812	0.711911	0.0403451	-3.2711	0.968209	0.631744	-3.18153	1.23211	-0.283102	-1.85412
-1.60206	2.42887	0.130499	0.0746682	1.58262	0.40494	-3.0189	-0.298452	0.985138	0.43759
1.17736	10.4262	-0.072648	-0.355224	-1.1813	0.479029	3.68453	1.26394	1.84988	0.278802
1.94732	0.350235	0.142028	-1.10415	-2.41166	0.967153	-2.18216	-1.2743	-0.479314	-0.647113
-0.626735	-3.40658	0.0367269	7.59654	-0.018849	0.458347	-3.95836	-0.597962	-0.599858	2.20989
6.26402	-1.42632	0.0894812	1.98911	1.70254	0.997416	-1.73608	4.06833	-0.220833	-1.10868
-2.00232	-1.26918	0.110533	-0.794857	-0.0993213	0.902826	4.51133	-0.81414	-0.654079	5.13661
2.12675	5.01244	0.0661499	-1.66805	0.888011	-1.02838	-3.06027	1.20973	0.0139605	-2.02707
-4.0408	-4.57899	-0.169662	8.80636	3.17093	0.953778	3.89094	-2.02432	-0.752863	5.1134
1.32983	-0.122907	0.0707816	1.20499	1.23592	-4.89409	1.03622	-0.0819768	0.0692563	-2.77068
-2.54032	-2.27221	0.124816	-7.3692	0.923378	0.632798	-4.54732	-1.56872	-0.527102	-3.43265
-1.81869	-2.28596	0.0933727	-2.68444	-0.70547	0.5324	-2.12454	-0.271967	-0.495736	0.286167
-0.287953	-1.45658	0.0943706	-1.41689	0.468775	0.661221	1.11335	-0.124296	-0.701729	-3.55524
-1.36076	-1.94983	0.0691228	-5.47466	1.82645	1.44602	-7.88902	0.226376	-0.693925	-2.52266
-0.396399	-0.0883033	0.11633	-0.0790864	-3.57144	-0.299652	3.63186	-1.72983	0.087139	-0.28886
-1.554	-1.69676	0.100704	-0.629874	1.30518	-7.83095	-0.391792	-0.596209	-0.137913	0.176068
-4.02661	-4.47987	-0.0173537	12.0849	2.43809	-1.47681	-11.1669	-2.23997	-0.406562	-2.56829
-1.716	-0.9722	0.0143754	1.44342	2.1588	1.16139	-5.96597	-0.245574	-0.655024	0.031857
2.19673	0.799991	0.14125	-1.78197	1.32731	1.00901	7.67581	-0.103749	0.271848	-2.55809
[truncated: 391 more rows]

## Sheet: pc1_loading_ukb
Gene	PC1_loading	Organ
BGN	0.0128239	Artery
PRKG1	0.0186854	Artery
HTR1B	0.0237775	Artery
[truncated: 415 more rows]

[truncated: 4 more sheets: pc1_loading_ckb, pc1_loading_nhs1, ukb_prot_missingness, ukb_sample_missingness]
